# Supplementary material for: A Genome-Wide Association Study for Host Resistance to Ostreid Herpesvirus in Pacific Oysters (Crassostrea gigas)
Source: G3 (Bethesda). 2018 Feb 22;8(4):1273–80. doi: 10.1534/g3.118.200113 (PMC5873916; doi:10.1534/g3.118.200113)
Supplement: Supplementary file 1 [file 1273FileS1.xlsx]

## Sheet: Sheet1
SNP ID	scaffold	position	LG	Male Map	Female Map
AX-169199093	scaffold169	400118	1	0	0
AX-169184837	scaffold376	456733	1	5.56	1.52
AX-169183862	scaffold983	270832	1	5.56	1.52
AX-169172311	scaffold962	1167774	1	6.59	2.24
AX-168461424	scaffold1324	144548	1	6.59	4.45
AX-169195021	scaffold456	16145	1	6.59	5.14
AX-169160625	scaffold678	1138401	1	11.04	8.81
AX-169177535	scaffold858	45133	1	11.04	13.02
AX-169205365	scaffold102	1244022	1	12.45	18.64
AX-169168004	scaffold1324	225832	1	11.98	18.64
AX-169179889	scaffold1895	252562	1	12.45	18.64
AX-169176400	scaffold1097	788649	1	14.63	20.88
AX-169203384	scaffold1267	999154	1	14.63	20.88
AX-169178274	scaffold41356	101482	1	14.63	20.88
AX-169202370	scaffold1895	86687	1	14.63	21.08
AX-169172424	scaffold625	61989	1	14.94	21.08
AX-169197767	scaffold1179	60889	1	14.94	21.28
AX-169188391	scaffold1179	270006	1	15.18	21.28
AX-169164309	scaffold40208	48278	1	14.94	21.28
AX-169194035	scaffold631	30794	1	15.18	21.28
AX-169191253	scaffold1009	1212832	1	15.96	21.79
AX-169158064	scaffold1323	150757	1	15.96	21.79
AX-168598639	scaffold42402	79741	1	15.96	21.79
AX-169199194	scaffold1179	703311	1	15.96	21.91
AX-169178852	scaffold120	173012	1	16.48	21.91
AX-169167519	scaffold43956	292259	1	15.96	21.91
AX-169192167	scaffold580	495526	1	15.96	21.91
AX-169186187	scaffold1097	676561	1	16.66	22.16
AX-169187962	scaffold1179	810198	1	16.66	22.16
AX-169173935	scaffold1324	23557	1	16.66	22.16
AX-169165001	scaffold1324	64221	1	16.66	22.16
AX-169200326	scaffold160	277880	1	16.66	22.16
AX-169197666	scaffold1895	205481	1	16.66	22.16
AX-169185111	scaffold416	19090	1	16.48	22.16
AX-169177382	scaffold42302	41763	1	16.48	22.16
AX-169192110	scaffold42402	46529	1	17.01	22.16
AX-169188441	scaffold42402	78598	1	19.31	22.16
AX-168637379	scaffold42402	123949	1	17.01	22.16
AX-169205132	scaffold43956	288792	1	16.66	22.16
AX-169157636	scaffold43956	339679	1	17.01	22.16
AX-165318474	scaffold452	87528	1	19.31	22.16
AX-169190198	scaffold452	108706	1	16.66	22.16
AX-169180643	scaffold549	11319	1	19.31	22.16
AX-169157502	scaffold549	17852	1	19.31	22.16
AX-169161491	scaffold549	24286	1	17.01	22.16
AX-169210227	scaffold549	27320	1	16.66	22.16
AX-168509994	scaffold549	45920	1	19.31	22.16
AX-169197865	scaffold549	47725	1	19.31	22.16
AX-169157776	scaffold602	714290	1	17.01	22.16
AX-169170458	scaffold621	275578	1	16.66	22.16
AX-169167796	scaffold801	110000	1	17.01	22.16
AX-169202069	scaffold801	380773	1	17.01	22.16
AX-169199140	scaffold908	53777	1	16.66	22.16
AX-169208066	scaffold908	72764	1	17.01	22.16
AX-169175874	scaffold908	89257	1	19.31	22.16
AX-169210577	scaffold908	159282	1	16.66	22.16
AX-169173092	scaffold925	373344	1	16.48	22.16
AX-169164378	scaffold631	22023	1	19.31	22.29
AX-169181291	scaffold1097	791213	1	19.56	22.41
AX-169182401	scaffold13	39255	1	19.56	22.41
AX-169166038	scaffold1324	109190	1	19.56	22.41
AX-169158243	scaffold1895	230750	1	19.56	22.41
AX-169210490	scaffold42402	56701	1	19.56	22.41
AX-169196021	scaffold42402	76309	1	19.56	22.41
AX-169162311	scaffold42402	89758	1	19.56	22.41
AX-169171272	scaffold42402	94887	1	19.56	22.41
AX-169199659	scaffold908	68181	1	19.56	22.41
AX-169197685	scaffold43956	20023	1	19.56	22.66
AX-169204766	scaffold43956	205305	1	19.56	22.66
AX-169182982	scaffold43956	267967	1	19.56	22.66
AX-168482830	scaffold43956	298307	1	19.56	22.66
AX-169208638	scaffold447	313045	1	19.56	22.66
AX-169209796	scaffold801	181281	1	19.56	22.66
AX-169195127	scaffold1324	35664	1	19.56	22.91
AX-169182960	scaffold1324	44773	1	19.56	22.91
AX-169199487	scaffold908	125684	1	19.56	22.91
AX-168583735	scaffold908	127424	1	19.56	22.91
AX-169166971	scaffold1324	104916	1	19.56	23.29
AX-165318786	scaffold1324	121279	1	19.56	23.29
AX-169183201	scaffold1324	182570	1	19.56	23.29
AX-169179950	scaffold1324	201270	1	19.56	23.29
AX-169172491	scaffold602	824420	1	19.69	23.92
AX-165318223	scaffold13	2629	1	19.69	24.42
AX-169208890	scaffold13	129027	1	19.69	24.42
AX-169208849	scaffold801	91434	1	19.69	24.42
AX-168604842	scaffold1179	161058	1	19.81	24.55
AX-169192536	scaffold13	78514	1	19.81	24.55
AX-169176948	scaffold1323	122369	1	19.81	24.55
AX-168484112	scaffold145	771123	1	19.81	24.55
AX-169182379	scaffold602	738862	1	19.81	24.55
AX-169169076	scaffold602	821254	1	19.81	24.55
AX-169160831	scaffold925	359561	1	19.81	24.55
AX-169162725	scaffold1324	224633	1	19.81	24.67
AX-169160272	scaffold145	712700	1	19.81	24.67
AX-169171052	scaffold145	735463	1	19.81	24.67
AX-169169163	scaffold145	757340	1	19.81	24.67
AX-169205333	scaffold145	763621	1	19.81	24.67
AX-169157655	scaffold145	772948	1	19.81	24.67
AX-169164500	scaffold160	258259	1	19.81	24.67
AX-169191517	scaffold160	311673	1	19.81	24.67
AX-169206672	scaffold247	155425	1	19.81	24.67
AX-169201201	scaffold602	716345	1	19.81	24.67
AX-169156550	scaffold602	813964	1	19.81	24.67
AX-169179726	scaffold602	823063	1	19.81	24.67
AX-169201291	scaffold801	377863	1	19.81	24.67
AX-168484034	scaffold801	437667	1	19.81	24.67
AX-169179153	scaffold925	353557	1	19.81	24.67
AX-169162565	scaffold145	697087	1	19.81	25.3
AX-169180136	scaffold801	115708	1	19.81	25.3
AX-169210560	scaffold1179	258541	1	19.81	25.43
AX-169200968	scaffold1179	644608	1	19.81	25.43
AX-169196840	scaffold13	61885	1	19.81	25.43
AX-169157718	scaffold145	707583	1	19.81	25.43
AX-169162019	scaffold145	725515	1	19.81	25.43
AX-169180561	scaffold602	719083	1	19.81	25.43
AX-169205611	scaffold801	493845	1	19.81	25.43
AX-169172455	scaffold925	346267	1	19.81	25.43
AX-169181753	scaffold1179	225579	1	19.81	25.55
AX-169185838	scaffold1179	816612	1	19.81	25.55
AX-169170955	scaffold1179	848340	1	19.81	25.55
AX-169177831	scaffold145	729647	1	19.81	25.55
AX-169178866	scaffold145	753746	1	19.81	25.55
AX-169179869	scaffold247	174193	1	19.81	25.55
AX-169200674	scaffold25252	2242	1	19.81	25.55
AX-169161208	scaffold801	310334	1	19.81	25.55
AX-169177293	scaffold801	324209	1	19.81	25.55
AX-169186678	scaffold801	434640	1	19.81	25.55
AX-169210635	scaffold801	506573	1	19.81	25.55
AX-168484079	scaffold801	523247	1	19.81	25.55
AX-169171538	scaffold925	352358	1	19.81	25.55
AX-169191164	scaffold1179	710712	1	19.94	26.31
AX-168447765	scaffold1179	719994	1	19.94	26.31
AX-169170460	scaffold1179	751921	1	19.81	26.31
AX-169177011	scaffold145	715868	1	19.94	26.31
AX-169176339	scaffold145	717944	1	19.94	26.31
AX-169182247	scaffold801	192928	1	19.81	26.31
AX-169188930	scaffold801	331897	1	19.94	26.31
AX-169170166	scaffold801	355005	1	19.94	26.31
AX-169191710	scaffold801	382051	1	19.94	26.31
AX-169181354	scaffold801	387226	1	19.94	26.31
AX-169165990	scaffold801	392093	1	19.94	26.31
AX-169192583	scaffold801	395375	1	19.94	26.31
AX-169157915	scaffold801	496915	1	19.94	26.31
AX-169175039	scaffold1179	623203	1	19.94	26.68
AX-169159865	scaffold801	495050	1	19.94	26.68
AX-169204642	scaffold1179	283394	1	19.94	26.93
AX-169195846	scaffold1179	794036	1	19.94	26.93
AX-169174749	scaffold1179	800638	1	19.94	26.93
AX-169160326	scaffold145	704940	1	19.94	26.93
AX-169173244	scaffold145	709092	1	19.94	26.93
AX-169169270	scaffold247	145760	1	19.94	26.93
AX-169169006	scaffold630	43774	1	19.94	26.93
AX-169186333	scaffold1179	68232	1	19.94	27.06
AX-169161679	scaffold1179	170002	1	19.94	27.06
AX-169176728	scaffold1179	202783	1	19.94	27.06
AX-169173690	scaffold1179	375006	1	19.94	27.06
AX-169178100	scaffold1179	689216	1	19.94	27.06
AX-169193562	scaffold1179	777391	1	19.94	27.06
AX-168447800	scaffold1179	779414	1	19.94	27.06
AX-169198285	scaffold1179	813751	1	19.94	27.06
AX-169174511	scaffold1179	815087	1	19.94	27.06
AX-169180158	scaffold1179	831446	1	19.94	27.06
AX-169175983	scaffold247	165758	1	19.94	27.06
AX-169204316	scaffold801	459677	1	19.94	27.06
AX-169205313	scaffold1179	288858	1	19.94	27.19
AX-169157674	scaffold1179	291158	1	19.94	27.19
AX-169167384	scaffold1179	470546	1	19.94	27.19
AX-169162042	scaffold1179	492665	1	19.94	27.19
AX-168447676	scaffold1179	576389	1	19.94	27.19
AX-169164846	scaffold1179	755663	1	19.94	27.19
AX-169191310	scaffold1179	770819	1	19.94	27.19
AX-169180497	scaffold1895	45616	1	19.94	27.19
AX-169200881	scaffold1179	218498	1	19.94	27.31
AX-169181166	scaffold1179	227425	1	19.94	27.31
AX-169190957	scaffold1179	265711	1	20.06	27.31
AX-169184292	scaffold1179	484382	1	20.06	27.31
AX-169185321	scaffold1179	510747	1	20.06	27.31
AX-169162973	scaffold1179	586582	1	20.06	27.31
AX-169173395	scaffold1179	678260	1	20.06	27.31
AX-169185166	scaffold1179	680143	1	20.06	27.31
AX-169156741	scaffold1179	691530	1	19.94	27.31
AX-169188503	scaffold1179	698075	1	20.06	27.31
AX-169166436	scaffold1179	717710	1	20.06	27.31
AX-169190958	scaffold1179	735343	1	20.06	27.31
AX-169159188	scaffold1179	792552	1	19.94	27.31
AX-169195012	scaffold247	132533	1	20.06	27.31
AX-169196087	scaffold1179	241687	1	20.19	27.44
AX-169204839	scaffold1179	261314	1	20.19	27.44
AX-169176713	scaffold1179	648695	1	20.19	27.44
AX-169180586	scaffold247	152489	1	20.19	27.44
AX-169210201	scaffold1179	247395	1	20.19	27.56
AX-168447726	scaffold1179	652021	1	20.19	27.56
AX-169207950	scaffold625	109644	1	20.19	27.56
AX-169158581	scaffold1179	210302	1	20.19	27.69
AX-169193282	scaffold1097	573472	1	20.19	27.94
AX-169165348	scaffold1097	806719	1	20.19	27.94
AX-169165496	scaffold1179	54641	1	20.19	27.94
AX-169205649	scaffold1179	86203	1	20.19	27.94
AX-169161143	scaffold1179	98969	1	20.19	27.94
AX-169210390	scaffold1179	242788	1	20.19	27.94
AX-169158730	scaffold160	242183	1	20.19	27.94
AX-169177794	scaffold160	288485	1	20.19	27.94
AX-169158841	scaffold160	307047	1	20.19	27.94
AX-169156503	scaffold160	350038	1	20.19	27.94
AX-169157044	scaffold1875	43499	1	20.19	27.94
AX-169198464	scaffold625	64698	1	20.19	27.94
AX-169190617	scaffold625	73181	1	20.19	27.94
AX-169158662	scaffold625	95888	1	20.19	27.94
AX-169204536	scaffold625	112405	1	20.19	27.94
AX-169177714	scaffold625	127268	1	20.19	27.94
AX-169203543	scaffold156	1092408	1	20.19	28.19
AX-169166966	scaffold625	108418	1	20.19	28.19
AX-168638840	scaffold625	119230	1	20.19	28.19
AX-169194508	scaffold1323	143667	1	20.19	28.82
AX-169162149	scaffold376	468801	1	20.19	28.82
AX-169170368	scaffold625	40626	1	20.19	28.82
AX-168481345	scaffold625	140553	1	20.19	28.82
AX-169179837	scaffold625	121900	1	20.19	28.94
AX-169183448	scaffold1097	489550	1	20.19	29.07
AX-169159715	scaffold1097	673508	1	20.19	29.07
AX-169167246	scaffold1097	684717	1	20.19	29.07
AX-169163533	scaffold1097	732239	1	20.19	29.07
AX-169182732	scaffold1323	102800	1	20.19	29.07
AX-169206264	scaffold1858	196730	1	20.19	29.07
AX-169183155	scaffold1895	42940	1	20.19	29.07
AX-169174631	scaffold1895	99333	1	20.19	29.07
AX-169194026	scaffold1895	201732	1	20.19	29.07
AX-169184392	scaffold1895	203007	1	20.19	29.07
AX-169164075	scaffold1895	221304	1	20.19	29.07
AX-169177456	scaffold1895	264654	1	20.19	29.07
AX-169193636	scaffold40150	36687	1	20.19	29.07
AX-169178411	scaffold630	121980	1	20.19	29.07
AX-169203463	scaffold858	67448	1	20.19	29.07
AX-169177451	scaffold858	87405	1	20.19	29.07
AX-169168701	scaffold1097	544202	1	20.19	29.19
AX-169208217	scaffold1097	594298	1	20.19	29.19
AX-169197235	scaffold1097	595457	1	20.19	29.19
AX-169166512	scaffold1097	729906	1	20.19	29.19
AX-169172563	scaffold1393	20817	1	20.19	29.19
AX-169166595	scaffold1895	44081	1	20.19	29.19
AX-169179136	scaffold1895	135554	1	20.19	29.19
AX-169197245	scaffold1895	158451	1	20.19	29.19
AX-169178987	scaffold1895	223916	1	20.19	29.19
AX-169188438	scaffold1895	250978	1	20.19	29.19
AX-169193209	scaffold40150	31218	1	20.19	29.19
AX-169173159	scaffold40150	52446	1	20.19	29.19
AX-169192961	scaffold625	76183	1	20.19	29.19
AX-169173857	scaffold77	926227	1	20.19	29.19
AX-169174183	scaffold1097	488498	1	20.19	29.44
AX-169177228	scaffold1097	680929	1	20.19	29.44
AX-169203950	scaffold1858	202204	1	20.19	29.44
AX-169175035	scaffold1895	2832	1	20.19	29.44
AX-169204855	scaffold1895	65758	1	20.19	29.44
AX-169204412	scaffold1895	98003	1	20.19	29.44
AX-169171102	scaffold1895	104772	1	20.19	29.44
AX-169209177	scaffold1895	125637	1	20.19	29.44
AX-169208254	scaffold621	33317	1	20.19	29.44
AX-168529065	scaffold630	98691	1	20.19	29.44
AX-169197968	scaffold630	133847	1	20.19	29.44
AX-169165437	scaffold858	37267	1	20.19	29.44
AX-169194473	scaffold858	74929	1	20.19	29.44
AX-169182758	scaffold1097	569849	1	20.19	29.57
AX-169204758	scaffold1097	596640	1	20.19	29.57
AX-169201495	scaffold1585	192077	1	20.19	29.57
AX-169160632	scaffold1895	95786	1	20.19	29.57
AX-169195889	scaffold1895	169373	1	20.19	29.57
AX-169191257	scaffold1895	255736	1	20.19	29.57
AX-169190595	scaffold1097	641630	1	20.19	29.69
AX-169167432	scaffold1895	179352	1	20.19	29.82
AX-168481169	scaffold1895	187528	1	20.19	29.82
AX-169179517	scaffold630	97106	1	20.19	29.82
AX-169182133	C35282	9806	1	20.19	30.07
AX-169193078	scaffold1097	747533	1	20.19	30.07
AX-169157161	scaffold1097	793347	1	20.19	30.32
AX-169192934	scaffold1097	803967	1	20.19	30.32
AX-169181872	scaffold1858	203959	1	20.19	30.32
AX-169184407	scaffold1858	232446	1	20.19	30.32
AX-169170747	scaffold376	465382	1	20.19	30.32
AX-169176216	scaffold39064	17718	1	20.19	30.32
AX-169201515	scaffold40150	60656	1	20.19	30.32
AX-169208018	scaffold621	58015	1	20.19	30.32
AX-169210669	scaffold1097	824592	1	20.19	30.44
AX-169170988	scaffold1323	148737	1	20.19	30.44
AX-169200817	scaffold1323	199227	1	20.19	30.44
AX-168453507	scaffold139	62348	1	20.19	30.44
AX-169197197	scaffold1393	38130	1	20.19	30.44
AX-169161791	scaffold1393	41450	1	20.19	30.44
AX-169196987	scaffold1393	43983	1	20.19	30.44
AX-169191855	scaffold175	470660	1	20.19	30.44
AX-169200671	scaffold1858	186800	1	20.19	30.44
AX-169181815	scaffold40150	34804	1	20.19	30.44
AX-169179976	scaffold621	51922	1	20.19	30.44
AX-169194733	scaffold621	55578	1	20.19	30.44
AX-169203483	scaffold630	53278	1	20.19	30.44
AX-169157825	scaffold681	405798	1	20.19	30.44
AX-168453494	scaffold621	49783	1	20.31	30.82
AX-169197092	scaffold139	73316	1	20.31	30.95
AX-169205870	scaffold1858	185442	1	20.56	30.95
AX-169177770	scaffold376	460507	1	20.31	30.95
AX-169190834	scaffold376	477950	1	20.31	30.95
AX-168529124	scaffold376	480426	1	20.31	30.95
AX-169177270	scaffold376	503073	1	20.31	30.95
AX-169179870	scaffold376	509138	1	20.31	30.95
AX-169184835	scaffold376	523260	1	20.31	30.95
AX-169159373	scaffold376	525325	1	20.31	30.95
AX-169203177	scaffold42302	33372	1	20.81	30.95
AX-169169656	scaffold630	90320	1	20.31	30.95
AX-169180805	scaffold858	83846	1	20.81	30.95
AX-169206361	scaffold858	109309	1	20.31	30.95
AX-169209183	scaffold858	113857	1	20.31	30.95
AX-169165842	scaffold1323	101119	1	20.94	31.07
AX-169169290	scaffold77	945481	1	20.94	31.07
AX-169199432	scaffold77	947365	1	20.81	31.07
AX-169196105	scaffold858	12478	1	20.94	31.07
AX-169168246	scaffold858	41044	1	20.94	31.07
AX-168459696	scaffold858	52567	1	20.81	31.07
AX-169184437	scaffold858	68566	1	20.94	31.07
AX-169157395	scaffold858	72522	1	20.81	31.07
AX-169157917	scaffold1323	99064	1	20.94	31.2
AX-169170474	scaffold1323	116395	1	20.94	31.2
AX-169189576	scaffold1323	145208	1	20.94	31.2
AX-169208300	scaffold1323	154485	1	20.94	31.2
AX-169209735	scaffold37746	19988	1	20.94	31.2
AX-168459543	scaffold37746	22552	1	20.94	31.2
AX-169195045	scaffold38952	6949	1	20.94	31.2
AX-169185956	scaffold38952	10709	1	21.19	31.2
AX-169169812	scaffold38952	39900	1	21.19	31.2
AX-169158950	scaffold38952	43416	1	21.19	31.2
AX-169168167	scaffold38952	51505	1	20.94	31.2
AX-169161297	scaffold41898	101959	1	21.19	31.2
AX-169196108	scaffold77	754441	1	20.94	31.2
AX-169159310	scaffold77	781820	1	20.94	31.2
AX-168571375	scaffold77	963604	1	21.19	31.2
AX-169165610	scaffold77	977216	1	20.94	31.2
AX-169175095	scaffold77	982360	1	21.19	31.2
AX-169157517	scaffold858	17060	1	21.19	31.2
AX-169178386	scaffold858	27288	1	20.94	31.2
AX-169163890	scaffold1858	240805	1	21.19	31.7
AX-169174167	scaffold41898	108840	1	21.19	31.7
AX-169202168	scaffold77	889646	1	21.19	31.7
AX-169200215	scaffold77	899513	1	21.19	31.7
AX-169172071	scaffold77	836180	1	21.19	32.33
AX-169208114	scaffold621	87887	1	21.19	32.83
AX-169187228	scaffold41898	49535	1	21.32	33.33
AX-169156866	scaffold41898	51868	1	21.32	33.33
AX-169200962	scaffold77	901966	1	21.19	33.33
AX-169179763	C34444	1226	1	21.44	33.46
AX-169157418	scaffold102	1255889	1	21.57	33.46
AX-169202614	scaffold102	1270532	1	21.57	33.46
AX-169177433	scaffold102	1283264	1	21.57	33.46
AX-169195882	scaffold102	1287075	1	21.57	33.46
AX-169167611	scaffold1164	165099	1	21.57	33.46
AX-169185377	scaffold1323	218488	1	21.57	33.46
AX-169190165	scaffold1393	18851	1	21.57	33.46
AX-169169856	scaffold175	318895	1	21.57	33.46
AX-169171540	scaffold175	321606	1	21.57	33.46
AX-169175279	scaffold175	333615	1	21.44	33.46
AX-169198839	scaffold175	336993	1	21.57	33.46
AX-168459050	scaffold175	355253	1	21.44	33.46
AX-169185630	scaffold175	359413	1	21.57	33.46
AX-169172103	scaffold175	397192	1	21.44	33.46
AX-169186234	scaffold175	407586	1	21.57	33.46
AX-169170371	scaffold175	422664	1	21.44	33.46
AX-169159385	scaffold175	449327	1	21.57	33.46
AX-169157167	scaffold175	496994	1	21.57	33.46
AX-169173593	scaffold175	526497	1	21.57	33.46
AX-169188234	scaffold41898	47866	1	21.32	33.46
AX-169174384	scaffold42302	55034	1	21.57	33.46
AX-169170038	scaffold42302	80552	1	21.57	33.46
AX-169202784	scaffold42302	131529	1	21.57	33.46
AX-169183266	scaffold42726	179393	1	21.57	33.46
AX-169167762	scaffold43406	6755	1	21.32	33.46
AX-169209767	scaffold43406	17426	1	21.57	33.46
AX-169168677	scaffold43406	20377	1	21.44	33.46
AX-169186281	scaffold43406	65230	1	21.57	33.46
AX-169184360	scaffold43406	66779	1	21.57	33.46
AX-169159856	scaffold43406	154596	1	21.32	33.46
AX-169166060	scaffold43406	169861	1	21.44	33.46
AX-169202305	scaffold43406	181970	1	21.44	33.46
AX-169203806	scaffold43406	184463	1	21.57	33.46
AX-169194644	scaffold43406	185957	1	21.57	33.46
AX-169170200	scaffold43406	219474	1	21.57	33.46
AX-169178861	scaffold102	1252132	1	21.57	33.58
AX-168569700	scaffold102	1267486	1	21.57	33.58
AX-169167467	scaffold175	442953	1	21.57	33.58
AX-169210373	scaffold175	461682	1	21.57	33.58
AX-169189993	scaffold40634	15135	1	21.57	33.58
AX-169184438	scaffold40634	89974	1	21.57	33.58
AX-169196703	scaffold42302	94879	1	21.57	33.58
AX-169199576	scaffold43406	209141	1	21.57	33.58
AX-169190785	scaffold82	798692	1	21.57	33.58
AX-169190193	scaffold102	1323957	1	21.57	33.71
AX-169199901	scaffold1576	1298	1	21.57	33.71
AX-169167724	scaffold1576	8417	1	21.57	33.71
AX-169165212	scaffold175	447593	1	21.57	33.71
AX-169201960	scaffold82	862156	1	21.57	33.71
AX-169199119	scaffold82	920344	1	21.57	33.71
AX-169175954	C32438	6044	1	21.57	33.83
AX-169209491	C34444	8678	1	21.57	33.83
AX-165318275	scaffold102	1311363	1	21.57	33.83
AX-169157410	scaffold1164	283987	1	21.57	33.83
AX-169210270	scaffold1234	64367	1	21.57	33.83
AX-169165536	scaffold1234	67161	1	21.57	33.83
AX-169201511	scaffold1234	89819	1	21.57	33.83
AX-165318316	scaffold160	283588	1	21.57	33.83
AX-169191997	scaffold175	451785	1	21.57	33.83
AX-169170937	scaffold42302	11459	1	21.57	33.83
AX-169176959	scaffold42302	92404	1	21.57	33.83
AX-169190308	scaffold42302	98713	1	21.57	33.83
AX-169185939	scaffold42302	101227	1	21.57	33.83
AX-169177078	scaffold43406	180339	1	21.57	33.83
AX-169181287	scaffold82	873242	1	21.57	33.83
AX-169189541	scaffold40634	77359	1	21.82	33.96
AX-169157874	scaffold40634	82658	1	21.82	33.96
AX-169162962	scaffold42302	77180	1	21.82	33.96
AX-169187182	scaffold82	883979	1	21.82	33.96
AX-169161273	scaffold82	906726	1	21.82	33.96
AX-169173748	scaffold82	801745	1	21.94	34.08
AX-169167312	scaffold82	936238	1	21.94	34.08
AX-169194631	scaffold82	969589	1	21.82	34.08
AX-169169591	scaffold82	882269	1	21.94	34.21
AX-169160433	scaffold82	900858	1	21.94	34.21
AX-169176479	scaffold1107	77034	1	22.19	34.58
AX-169166470	scaffold1164	145329	1	22.19	34.58
AX-169193583	scaffold1164	188553	1	22.19	34.58
AX-169190842	scaffold1164	317556	1	22.19	34.58
AX-169204974	scaffold396	72615	1	22.07	34.58
AX-169202764	scaffold41358	505	1	22.07	34.58
AX-169169561	scaffold41358	80705	1	22.19	34.58
AX-169176450	scaffold41358	84934	1	22.19	34.58
AX-169186807	scaffold41358	92693	1	22.19	34.58
AX-169188354	scaffold82	918881	1	21.94	34.58
AX-169192065	scaffold82	966509	1	21.94	34.58
AX-169197885	scaffold175	332345	1	22.19	35.09
AX-169156785	scaffold41358	95859	1	22.19	35.09
AX-169175924	scaffold120	339189	1	22.19	35.21
AX-169174455	scaffold82	974629	1	22.19	35.21
AX-169170949	C32438	4725	1	22.19	35.34
AX-169194109	C34444	15541	1	22.19	35.34
AX-168569711	scaffold102	1253560	1	22.19	35.34
AX-169207085	scaffold1037	445555	1	22.44	35.34
AX-169195666	scaffold1107	68679	1	22.32	35.34
AX-169179403	scaffold1107	97561	1	22.32	35.34
AX-169207013	scaffold1164	139608	1	22.32	35.34
AX-169164712	scaffold1164	140740	1	22.32	35.34
AX-169203277	scaffold1164	149308	1	22.32	35.34
AX-169202724	scaffold1164	184626	1	22.19	35.34
AX-169201895	scaffold1164	223287	1	22.32	35.34
AX-169181259	scaffold1164	249391	1	22.19	35.34
AX-169167658	scaffold1164	287889	1	22.32	35.34
AX-169180721	scaffold1164	324849	1	22.44	35.34
AX-169199971	scaffold1179	795150	1	22.19	35.34
AX-169186689	scaffold120	81595	1	22.19	35.34
AX-169182287	scaffold120	112373	1	22.19	35.34
AX-169170464	scaffold120	126779	1	22.44	35.34
AX-169191987	scaffold120	207088	1	22.32	35.34
AX-169179416	scaffold120	252971	1	22.57	35.34
AX-169189594	scaffold120	268419	1	22.44	35.34
AX-169201087	scaffold120	300433	1	22.32	35.34
AX-168455075	scaffold120	328811	1	22.32	35.34
AX-169184129	scaffold120	332133	1	22.32	35.34
AX-169179521	scaffold120	343164	1	22.32	35.34
AX-169160096	scaffold120	376146	1	22.32	35.34
AX-169171099	scaffold120	395024	1	22.44	35.34
AX-169199128	scaffold120	396224	1	22.57	35.34
AX-169208386	scaffold120	399064	1	22.32	35.34
AX-169178921	scaffold120	420508	1	22.19	35.34
AX-169175832	scaffold120	425268	1	22.32	35.34
AX-169206856	scaffold120	459540	1	22.32	35.34
AX-169182083	scaffold156	1061481	1	22.32	35.34
AX-169194464	scaffold1571	6102	1	22.44	35.34
AX-169191374	scaffold1571	29173	1	22.32	35.34
AX-169188448	scaffold1571	34683	1	22.32	35.34
AX-169173457	scaffold1571	53655	1	22.32	35.34
AX-169184721	scaffold1571	77751	1	22.32	35.34
AX-168444043	scaffold1571	90982	1	22.32	35.34
AX-169159176	scaffold1571	92673	1	22.32	35.34
AX-169204304	scaffold1571	119243	1	22.44	35.34
AX-169185027	scaffold1571	145295	1	22.32	35.34
AX-169172418	scaffold1571	146571	1	22.19	35.34
AX-169174699	scaffold1577	38618	1	22.32	35.34
AX-169171224	scaffold169	302385	1	22.44	35.34
AX-169178031	scaffold1722	273479	1	22.32	35.34
AX-169170552	scaffold1722	316893	1	22.32	35.34
AX-169190928	scaffold175	421049	1	22.19	35.34
AX-169201961	scaffold175	489632	1	22.19	35.34
AX-169189625	scaffold1873	80543	1	22.19	35.34
AX-169195285	scaffold218	20362	1	22.44	35.34
AX-169185320	scaffold38264	27044	1	22.44	35.34
AX-169203206	scaffold38980	16810	1	22.32	35.34
AX-169199572	scaffold396	91384	1	22.57	35.34
AX-169201434	scaffold40634	19424	1	22.32	35.34
AX-169188114	scaffold41356	89287	1	22.44	35.34
AX-169207304	scaffold41358	2955	1	22.32	35.34
AX-169204850	scaffold41358	4751	1	22.32	35.34
AX-169175363	scaffold41358	58538	1	22.44	35.34
AX-168466321	scaffold41358	94486	1	22.19	35.34
AX-169194918	scaffold41898	121855	1	22.19	35.34
AX-169184792	scaffold42302	52140	1	22.19	35.34
AX-169209916	scaffold42648	48106	1	22.32	35.34
AX-169169771	scaffold42648	68085	1	22.32	35.34
AX-169171505	scaffold42648	70950	1	22.32	35.34
AX-169171112	scaffold42974	84295	1	22.32	35.34
AX-169200300	scaffold42974	118787	1	22.44	35.34
AX-169159057	scaffold42974	120899	1	22.19	35.34
AX-169198692	scaffold42974	190798	1	22.32	35.34
AX-169205157	scaffold43406	33746	1	22.57	35.34
AX-169184382	scaffold43406	188042	1	22.19	35.34
AX-169177205	scaffold43406	231194	1	22.44	35.34
AX-169191423	scaffold499	127594	1	22.19	35.34
AX-169175226	scaffold801	346064	1	22.44	35.34
AX-169191060	scaffold82	934472	1	22.19	35.34
AX-169193909	scaffold82	965369	1	22.19	35.34
AX-169180743	C36636	24851	1	22.82	35.46
AX-169195083	scaffold1037	450403	1	22.69	35.46
AX-169184480	scaffold1037	466310	1	22.82	35.46
AX-169173960	scaffold120	113556	1	22.69	35.46
AX-169201280	scaffold120	116284	1	22.82	35.46
AX-169159896	scaffold120	169422	1	22.82	35.46
AX-168621872	scaffold120	171299	1	22.82	35.46
AX-169193108	scaffold120	181719	1	22.69	35.46
AX-168621859	scaffold120	313801	1	22.82	35.46
AX-168621847	scaffold120	428720	1	22.82	35.46
AX-169165147	scaffold120	437477	1	22.82	35.46
AX-169172460	scaffold1571	30560	1	22.82	35.46
AX-168444014	scaffold1571	32758	1	22.82	35.46
AX-169185628	scaffold1571	49454	1	22.82	35.46
AX-169167997	scaffold1571	85102	1	22.82	35.46
AX-169177731	scaffold1571	108960	1	22.69	35.46
AX-169205482	scaffold1571	112081	1	22.69	35.46
AX-169166413	scaffold169	287832	1	22.82	35.46
AX-169205959	scaffold1722	269570	1	22.69	35.46
AX-169195308	scaffold1722	290440	1	22.69	35.46
AX-169194683	scaffold1873	40655	1	22.69	35.46
AX-169198241	scaffold1873	82528	1	22.82	35.46
AX-169195712	scaffold218	10520	1	22.69	35.46
AX-169164059	scaffold218	156480	1	22.82	35.46
AX-169197155	scaffold42302	59226	1	22.82	35.46
AX-169208519	scaffold42648	41785	1	22.82	35.46
AX-169175060	scaffold42648	49370	1	22.82	35.46
AX-169198532	scaffold42648	89606	1	22.82	35.46
AX-169178279	scaffold42974	162600	1	22.82	35.46
AX-169197476	scaffold866	40801	1	22.82	35.46
AX-169198328	scaffold866	61864	1	22.69	35.46
AX-169206827	scaffold986	194624	1	22.82	35.46
AX-169165303	scaffold120	175882	1	22.82	35.59
AX-169177434	scaffold218	68434	1	22.82	35.59
AX-169170259	scaffold681	157155	1	22.82	35.59
AX-169187539	scaffold986	145610	1	22.82	35.59
AX-169177552	scaffold40634	50312	1	22.82	35.71
AX-169189189	scaffold42974	31321	1	22.82	35.71
AX-169173015	scaffold120	225118	1	22.82	35.84
AX-169210652	scaffold120	389349	1	22.82	35.84
AX-169161804	scaffold866	56821	1	22.82	35.84
AX-168454907	scaffold1722	263132	1	22.82	35.96
AX-169173426	scaffold42974	146625	1	22.82	35.96
AX-169210584	C36636	7885	1	22.82	36.09
AX-169173441	scaffold169	260038	1	22.82	36.09
AX-169185296	C36636	4830	1	22.82	36.21
AX-169160980	C36636	6752	1	23.07	36.21
AX-169194708	C36636	14743	1	23.07	36.21
AX-169205135	scaffold1037	492362	1	23.07	36.21
AX-168455028	scaffold120	409830	1	22.82	36.21
AX-169182137	scaffold218	9060	1	23.07	36.21
AX-169203147	scaffold218	58100	1	23.07	36.21
AX-169166761	scaffold218	63855	1	23.07	36.21
AX-169189937	scaffold403	16136	1	23.07	36.21
AX-169165145	scaffold42648	37454	1	22.82	36.21
AX-169204511	scaffold42648	74434	1	23.07	36.21
AX-168504271	scaffold42974	1441	1	23.07	36.21
AX-169198959	scaffold42974	111456	1	23.07	36.21
AX-169209616	scaffold42974	145212	1	23.07	36.21
AX-169188936	scaffold42974	169321	1	23.07	36.21
AX-168504219	scaffold866	54794	1	23.07	36.21
AX-168493694	scaffold983	350823	1	23.07	36.21
AX-169202067	scaffold1037	442853	1	23.07	36.34
AX-169170622	scaffold120	296697	1	23.07	36.34
AX-169169129	scaffold120	413748	1	23.19	36.34
AX-169196722	scaffold42974	11719	1	23.07	36.34
AX-169169452	scaffold42974	141127	1	23.07	36.34
AX-169188466	scaffold42974	147789	1	23.07	36.34
AX-169201052	scaffold42974	149157	1	23.19	36.34
AX-169210522	scaffold169	280528	1	23.19	36.46
AX-169175578	scaffold1722	278905	1	23.19	36.46
AX-169175042	scaffold1873	42203	1	23.19	36.46
AX-169166681	scaffold42974	150606	1	23.19	36.46
AX-169204250	scaffold1037	433120	1	23.44	36.71
AX-169178017	scaffold1037	447853	1	23.44	36.71
AX-169200539	scaffold120	77931	1	23.19	36.71
AX-169163967	scaffold1589	395222	1	23.44	36.71
AX-169182651	scaffold169	329619	1	23.44	36.71
AX-169181587	scaffold169	383048	1	23.44	36.71
AX-169185787	scaffold169	438964	1	23.19	36.71
AX-169174516	scaffold218	158206	1	23.19	36.71
AX-165318590	scaffold681	106018	1	23.44	36.71
AX-169158867	scaffold169	258403	1	23.44	36.84
AX-169183698	scaffold218	92640	1	23.44	36.84
AX-169159924	scaffold38264	51936	1	23.44	36.84
AX-169199384	scaffold681	153198	1	23.44	36.84
AX-169189946	scaffold681	208805	1	23.44	36.84
AX-169184109	scaffold1581	80419	1	23.57	36.96
AX-168453740	scaffold169	303771	1	23.44	36.96
AX-169204119	scaffold169	369181	1	23.57	36.96
AX-169160869	scaffold218	123585	1	23.44	36.96
AX-169161507	scaffold38264	48600	1	23.44	36.96
AX-169206219	scaffold38264	49865	1	23.44	36.96
AX-169198015	scaffold41356	37817	1	23.57	36.96
AX-169202158	scaffold41356	113859	1	23.44	36.96
AX-169160094	scaffold43442	238551	1	23.57	36.96
AX-169160702	scaffold681	159543	1	23.57	36.96
AX-169163343	scaffold1508	168554	1	23.57	37.09
AX-169169288	scaffold1508	179868	1	23.57	37.09
AX-169204420	scaffold169	239778	1	23.57	37.09
AX-168453702	scaffold169	256628	1	23.57	37.09
AX-169189101	scaffold169	406722	1	23.57	37.09
AX-169203423	scaffold169	419821	1	23.57	37.09
AX-169186488	scaffold169	421461	1	23.57	37.09
AX-169205983	scaffold169	442348	1	23.57	37.09
AX-169183846	scaffold354	485704	1	23.57	37.09
AX-169190692	scaffold41356	62161	1	23.57	37.09
AX-168453833	scaffold42674	111733	1	23.57	37.09
AX-169194234	scaffold681	141199	1	23.57	37.09
AX-169163608	scaffold681	167053	1	23.57	37.09
AX-169194910	scaffold681	172958	1	23.57	37.09
AX-169207386	scaffold681	178802	1	23.57	37.09
AX-169168996	scaffold1508	182906	1	23.57	37.22
AX-169175684	scaffold169	254322	1	23.57	37.22
AX-169209985	scaffold169	291205	1	23.57	37.22
AX-169191502	scaffold169	401961	1	23.69	37.22
AX-169196548	scaffold227	185493	1	23.69	37.22
AX-169186026	scaffold41356	27899	1	23.57	37.22
AX-168453587	scaffold681	120292	1	23.57	37.22
AX-169163642	scaffold681	121830	1	23.57	37.22
AX-169163270	scaffold681	124488	1	23.57	37.22
AX-169164836	C34270	11671	1	23.82	37.59
AX-169195701	scaffold1581	60090	1	24.07	37.72
AX-169193276	scaffold169	290106	1	24.07	37.72
AX-169168907	scaffold403	41283	1	24.95	37.72
AX-168453838	scaffold42674	118116	1	24.07	37.72
AX-169199792	scaffold954	144819	1	24.95	37.72
AX-169183222	scaffold396	56005	1	24.95	37.84
AX-169162231	scaffold1037	478597	1	25.2	38.22
AX-169197053	scaffold120	233969	1	24.95	38.22
AX-169185052	scaffold1508	186601	1	25.33	38.22
AX-169201635	scaffold1589	422090	1	25.33	38.22
AX-169208948	scaffold1589	450878	1	25.33	38.22
AX-169186056	scaffold1589	546753	1	25.33	38.22
AX-169181212	scaffold169	432927	1	25.2	38.22
AX-169168962	scaffold169	437332	1	25.33	38.22
AX-169190256	scaffold218	76418	1	25.33	38.22
AX-169160863	scaffold218	86442	1	25.33	38.22
AX-169197382	scaffold227	210139	1	25.33	38.22
AX-169174794	scaffold41356	16288	1	24.95	38.22
AX-169193874	scaffold41356	35271	1	25.2	38.22
AX-168467872	scaffold421	221510	1	25.33	38.22
AX-169195569	scaffold421	298202	1	25.33	38.22
AX-169195167	scaffold42674	49922	1	25.2	38.22
AX-169181465	scaffold681	169482	1	25.33	38.22
AX-169200756	scaffold681	221850	1	25.33	38.22
AX-169204314	scaffold1589	534472	1	25.33	38.47
AX-169196082	scaffold421	210238	1	25.33	38.47
AX-169209235	scaffold42674	145402	1	25.33	38.47
AX-169192318	scaffold1589	465522	1	25.33	38.72
AX-169193522	scaffold42674	97554	1	25.33	38.72
AX-169173540	scaffold1589	415284	1	25.45	39.1
AX-169174276	scaffold1589	454922	1	25.58	39.1
AX-169196179	scaffold1589	487999	1	25.45	39.1
AX-169204842	scaffold1589	503146	1	25.45	39.1
AX-169161881	scaffold1589	542805	1	25.45	39.1
AX-169203322	scaffold1589	562902	1	25.58	39.1
AX-169205184	scaffold421	291968	1	25.45	39.1
AX-169202437	scaffold421	296502	1	25.45	39.1
AX-169176962	scaffold1589	449499	1	25.58	39.22
AX-169208759	scaffold208	145942	1	25.58	39.22
AX-169209493	scaffold421	145239	1	25.7	39.47
AX-169167838	scaffold421	161346	1	25.7	39.47
AX-169171155	scaffold1589	420229	1	25.7	39.6
AX-169162239	scaffold169	408079	1	26.21	39.6
AX-169174213	scaffold421	102323	1	26.21	39.6
AX-169159740	scaffold421	149589	1	26.58	39.6
AX-169193790	scaffold421	208030	1	26.08	39.6
AX-169161113	scaffold421	229973	1	26.21	39.6
AX-165319037	scaffold41242	67725	1	26.58	39.72
AX-169200365	scaffold41242	100547	1	26.58	39.72
AX-169172129	scaffold421	88550	1	26.58	39.72
AX-169204744	scaffold421	93494	1	27.21	39.72
AX-169174882	scaffold421	141631	1	27.08	39.72
AX-169161239	scaffold1553	50113	1	27.84	41.76
AX-169190689	scaffold1553	54685	1	27.84	41.76
AX-169160770	scaffold1589	417733	1	27.84	41.76
AX-169184072	scaffold1589	533419	1	27.84	41.76
AX-169188988	scaffold208	2029	1	27.33	41.76
AX-169188252	scaffold208	7356	1	27.59	41.76
AX-169206578	scaffold208	14101	1	27.71	41.76
AX-169205825	scaffold208	22816	1	27.59	41.76
AX-169185108	scaffold208	25763	1	27.33	41.76
AX-168479733	scaffold208	30899	1	27.71	41.76
AX-169195304	scaffold208	37252	1	27.84	41.76
AX-169170841	scaffold208	64842	1	27.84	41.76
AX-169157101	scaffold208	65902	1	27.84	41.76
AX-169173070	scaffold208	82278	1	27.46	41.76
AX-169177376	scaffold208	99389	1	27.84	41.76
AX-169209499	scaffold208	108135	1	27.33	41.76
AX-168479790	scaffold208	126848	1	27.33	41.76
AX-169203919	scaffold208	136248	1	27.59	41.76
AX-169180776	scaffold208	150255	1	27.33	41.76
AX-169168456	scaffold208	152787	1	27.33	41.76
AX-169196098	scaffold37028	1415	1	27.84	41.76
AX-169166195	scaffold37028	15173	1	27.71	41.76
AX-169193528	scaffold578	75796	1	27.84	41.76
AX-169165670	scaffold578	114138	1	27.84	41.76
AX-169200428	scaffold578	117625	1	27.84	41.76
AX-169208414	scaffold578	146707	1	27.46	41.76
AX-169193064	scaffold616	262153	1	27.84	41.76
AX-169170839	scaffold616	277179	1	27.59	41.76
AX-169190461	scaffold616	285235	1	27.84	41.76
AX-169196424	scaffold616	286481	1	27.84	41.76
AX-169179345	scaffold616	289423	1	27.84	41.76
AX-169165328	scaffold616	360884	1	27.84	41.76
AX-169189358	scaffold616	365971	1	27.84	41.76
AX-169178414	scaffold954	19518	1	27.84	41.76
AX-169198225	scaffold954	35698	1	27.46	41.76
AX-169208470	scaffold954	84360	1	27.84	41.76
AX-169177406	scaffold954	105090	1	27.84	41.76
AX-169187468	scaffold954	116458	1	27.84	41.76
AX-169171767	scaffold954	125741	1	27.84	41.76
AX-169166273	scaffold578	103572	1	27.96	41.89
AX-169193868	scaffold578	112480	1	27.96	41.89
AX-169158506	scaffold578	143331	1	27.96	41.89
AX-169158709	scaffold616	300140	1	27.96	41.89
AX-169187045	scaffold616	375622	1	27.84	41.89
AX-169208603	scaffold954	8340	1	28.34	41.89
AX-169208334	scaffold954	97310	1	28.34	41.89
AX-169185981	scaffold1293	445505	1	28.34	42.01
AX-169169456	scaffold1518	510472	1	28.59	42.01
AX-169168284	scaffold1518	513853	1	28.59	42.01
AX-169180620	scaffold1553	28424	1	28.59	42.01
AX-169162780	scaffold1553	29964	1	28.34	42.01
AX-169181245	scaffold1553	44206	1	28.59	42.01
AX-169199652	scaffold188	94498	1	28.59	42.01
AX-169173517	scaffold188	171217	1	28.34	42.01
AX-169181729	scaffold208	74057	1	28.59	42.01
AX-169166359	scaffold208	159479	1	28.59	42.01
AX-169177820	scaffold321	26471	1	28.46	42.01
AX-169168137	scaffold38184	21871	1	28.59	42.01
AX-169197614	scaffold43170	26346	1	28.59	42.01
AX-169207289	scaffold43170	64933	1	28.46	42.01
AX-169173962	scaffold43170	150231	1	28.59	42.01
AX-169158866	scaffold578	110788	1	28.59	42.01
AX-169193503	scaffold578	141216	1	28.59	42.01
AX-169163733	scaffold578	149574	1	28.59	42.01
AX-169183162	scaffold578	152459	1	28.59	42.01
AX-169157678	scaffold578	239052	1	28.59	42.01
AX-169182406	scaffold578	307570	1	28.59	42.01
AX-169194539	scaffold578	325893	1	28.59	42.01
AX-169186224	scaffold578	333501	1	28.59	42.01
AX-169181984	scaffold616	321268	1	28.34	42.01
AX-169200513	scaffold794	279233	1	28.59	42.01
AX-169174700	scaffold954	29722	1	28.59	42.01
AX-169200052	scaffold954	34567	1	28.59	42.01
AX-169164064	scaffold1337	34852	1	28.59	42.14
AX-169202988	scaffold1819	107015	1	28.59	42.14
AX-169186704	scaffold38184	10533	1	29.09	42.14
AX-169194123	scaffold38184	13813	1	29.09	42.14
AX-169209971	scaffold421	84400	1	28.59	42.14
AX-169158439	scaffold43170	148215	1	29.09	42.14
AX-169160475	scaffold43170	187674	1	28.96	42.14
AX-169206024	scaffold43170	201046	1	28.59	42.14
AX-169170740	scaffold43170	207735	1	29.09	42.14
AX-169192393	scaffold578	229598	1	28.59	42.14
AX-169166127	scaffold578	232885	1	28.59	42.14
AX-169158520	scaffold578	299960	1	28.59	42.14
AX-169157461	scaffold578	313054	1	29.09	42.14
AX-165318329	scaffold188	147312	1	29.09	42.26
AX-169174261	scaffold38184	12711	1	29.21	42.26
AX-165319000	scaffold38824	1625	1	29.21	42.26
AX-169185072	scaffold578	165345	1	29.21	42.26
AX-169171179	scaffold578	287776	1	29.21	42.26
AX-169177102	scaffold188	65072	1	29.72	42.39
AX-169177091	scaffold578	105071	1	29.72	42.39
AX-169173223	scaffold188	99526	1	29.84	42.51
AX-169191357	scaffold41828	121799	1	29.72	42.51
AX-169160949	scaffold870	167261	1	29.72	42.51
AX-169201245	scaffold20	30561	1	29.97	42.64
AX-169200806	scaffold41828	37496	1	29.84	42.64
AX-169180813	scaffold41828	38764	1	29.84	42.64
AX-169168883	scaffold43170	105837	1	29.97	42.64
AX-169163763	scaffold504	31197	1	29.97	42.64
AX-169194428	scaffold504	33452	1	29.97	42.64
AX-169200936	scaffold504	35075	1	29.97	42.64
AX-169185591	scaffold504	46059	1	29.97	42.64
AX-169162894	scaffold504	47222	1	29.97	42.64
AX-169208197	scaffold504	52884	1	29.97	42.64
AX-169205971	scaffold531	210502	1	29.97	42.64
AX-169187112	scaffold828	139673	1	29.84	42.64
AX-169177568	scaffold828	141461	1	29.84	42.64
AX-169189653	scaffold828	143073	1	29.84	42.64
AX-169183047	scaffold188	152327	1	30.09	42.76
AX-169170080	scaffold188	167836	1	30.09	42.76
AX-169191168	scaffold38184	16034	1	30.09	42.76
AX-165319048	scaffold41828	1131	1	30.09	42.76
AX-169193573	scaffold41828	24505	1	30.09	42.76
AX-168639948	scaffold41828	35942	1	30.09	42.76
AX-169171442	scaffold41828	43382	1	30.09	42.76
AX-169161812	scaffold41828	44562	1	30.09	42.76
AX-169166315	scaffold41828	55006	1	30.09	42.76
AX-169162468	scaffold41828	92455	1	30.09	42.76
AX-169170172	scaffold41828	103573	1	30.09	42.76
AX-169193714	scaffold43064	58957	1	30.09	42.76
AX-169191407	scaffold43064	97535	1	30.09	42.76
AX-169201101	scaffold43170	158514	1	30.09	42.76
AX-169161042	scaffold43170	162829	1	30.09	42.76
AX-169201133	scaffold498	296746	1	30.09	42.76
AX-169198199	scaffold498	306930	1	30.22	42.76
AX-169170735	scaffold504	12806	1	30.09	42.76
AX-169193128	scaffold504	16041	1	30.09	42.76
AX-169194033	scaffold504	25698	1	30.09	42.76
AX-169185167	scaffold504	28534	1	30.09	42.76
AX-169177014	scaffold504	37320	1	30.09	42.76
AX-169166950	scaffold504	40356	1	30.09	42.76
AX-169185837	scaffold504	42739	1	30.34	42.76
AX-169179491	scaffold504	54334	1	30.09	42.76
AX-169209297	scaffold504	82194	1	30.09	42.76
AX-169196803	scaffold531	203616	1	29.97	42.76
AX-169164056	scaffold531	205404	1	30.09	42.76
AX-169184645	scaffold531	207052	1	30.09	42.76
AX-169169604	scaffold531	248757	1	30.34	42.76
AX-169160377	scaffold578	119623	1	29.97	42.76
AX-169192466	scaffold578	218187	1	30.09	42.76
AX-169164174	scaffold578	315453	1	30.09	42.76
AX-169204953	scaffold616	293764	1	30.34	42.76
AX-169165273	scaffold765	63116	1	30.09	42.76
AX-169163818	scaffold765	112297	1	30.34	42.76
AX-169162206	scaffold828	157335	1	30.09	42.76
AX-169195533	scaffold828	162511	1	30.09	42.76
AX-169186271	scaffold870	172399	1	30.09	42.76
AX-169182120	scaffold870	173811	1	30.09	42.76
AX-169165877	scaffold954	150014	1	30.09	42.76
AX-169198903	scaffold954	222043	1	30.22	42.76
AX-169205689	scaffold43064	95321	1	30.97	42.89
AX-169160983	scaffold43064	113991	1	30.84	42.89
AX-169157132	scaffold43064	119821	1	31.1	42.89
AX-169200876	scaffold43064	146264	1	30.84	42.89
AX-169210155	scaffold498	198194	1	30.84	42.89
AX-169184904	scaffold498	210585	1	30.84	42.89
AX-169172141	scaffold498	265277	1	30.84	42.89
AX-168501289	scaffold498	271209	1	30.97	42.89
AX-169182337	scaffold504	75135	1	30.34	42.89
AX-168501358	scaffold531	269270	1	30.84	42.89
AX-169183019	scaffold765	11534	1	30.84	42.89
AX-169165695	scaffold954	52270	1	30.34	42.89
AX-169164102	scaffold765	196762	1	31.1	43.01
AX-169202477	scaffold36862	13205	1	31.1	43.14
AX-168639803	scaffold43064	106875	1	31.1	43.14
AX-169175975	scaffold765	73423	1	31.1	43.14
AX-169167399	scaffold257	840168	1	31.22	43.27
AX-168567401	scaffold257	953620	1	31.22	43.27
AX-169191715	scaffold35912	26491	1	31.1	43.27
AX-169157424	scaffold41828	130942	1	31.35	43.27
AX-169181081	scaffold43064	148230	1	31.22	43.27
AX-169158916	scaffold765	7912	1	31.1	43.27
AX-169200034	scaffold765	26388	1	31.1	43.27
AX-169166946	scaffold765	54568	1	31.22	43.27
AX-169201531	scaffold765	91772	1	31.1	43.27
AX-169182652	scaffold765	110990	1	31.22	43.27
AX-169209727	scaffold765	125678	1	31.35	43.27
AX-169209976	scaffold765	181081	1	31.1	43.27
AX-169208272	scaffold765	188505	1	31.22	43.27
AX-169194411	scaffold257	903609	1	31.85	43.39
AX-169177976	scaffold765	74730	1	31.85	43.39
AX-169180300	scaffold1024	1660478	1	31.85	43.52
AX-169196454	scaffold257	769223	1	31.97	43.52
AX-169176341	scaffold257	964079	1	31.85	43.52
AX-165318356	scaffold257	1002059	1	31.85	43.52
AX-169184308	scaffold531	216766	1	31.85	43.52
AX-169196556	scaffold973	692194	1	31.85	43.52
AX-169188624	scaffold1024	1689711	1	31.97	43.64
AX-169207062	scaffold257	826008	1	32.35	43.64
AX-169194372	scaffold41546	79033	1	33.74	43.64
AX-169207860	scaffold498	274416	1	31.97	43.64
AX-169172292	scaffold716	244685	1	33.36	43.64
AX-169201857	scaffold765	128516	1	31.97	43.64
AX-169162390	scaffold765	194638	1	31.97	43.64
AX-169185987	scaffold1466	34186	1	34.24	43.77
AX-169157481	scaffold1705	161336	1	34.11	43.77
AX-165318540	scaffold583	775041	1	33.99	43.77
AX-169201823	scaffold716	252733	1	33.99	43.77
AX-169184542	scaffold716	259631	1	34.24	43.77
AX-169201505	scaffold716	274297	1	34.11	43.77
AX-169162866	scaffold1037	157227	1	34.61	43.89
AX-169210661	scaffold1037	166353	1	34.61	43.89
AX-169168062	scaffold1037	167794	1	35.24	43.89
AX-169185645	scaffold1466	18597	1	34.61	43.89
AX-169192283	scaffold1466	27579	1	34.86	43.89
AX-169168113	scaffold32	159107	1	35.24	43.89
AX-169170521	scaffold32	167236	1	34.99	43.89
AX-169178629	scaffold39696	66918	1	35.24	43.89
AX-169161318	scaffold412	279279	1	34.74	43.89
AX-169196716	scaffold859	35504	1	35.24	43.89
AX-168635557	C28722	3018	1	35.49	44.02
AX-168548107	scaffold1705	169127	1	35.49	44.02
AX-169169022	scaffold313	823747	1	35.36	44.02
AX-169192721	scaffold412	212162	1	35.49	44.02
AX-169197042	scaffold580	556535	1	35.49	44.02
AX-169192592	scaffold580	565512	1	35.49	44.02
AX-165318536	scaffold580	572528	1	35.36	44.02
AX-169203055	scaffold580	626315	1	35.36	44.02
AX-169197098	scaffold859	20970	1	35.49	44.02
AX-169162423	scaffold859	50946	1	35.49	44.02
AX-169206307	scaffold1705	159948	1	35.49	44.14
AX-169185478	scaffold1705	165663	1	35.74	44.14
AX-169174879	scaffold1705	167595	1	35.87	44.14
AX-169208212	scaffold412	234626	1	35.49	44.14
AX-169206015	scaffold313	1118547	1	35.99	44.27
AX-169209728	scaffold313	1149058	1	35.99	44.27
AX-169202850	scaffold580	575541	1	35.87	44.27
AX-169195763	scaffold580	590430	1	35.87	44.27
AX-168507777	scaffold1050	35451	1	39.15	44.39
AX-169156973	scaffold1050	46434	1	37.64	44.39
AX-169196358	scaffold1050	79540	1	39.15	44.39
AX-169178595	scaffold1050	219982	1	39.03	44.39
AX-165318716	scaffold1102	10823	1	37.64	44.39
AX-169186379	scaffold1189	325268	1	36.24	44.39
AX-169193604	scaffold1189	328325	1	38.9	44.39
AX-169163374	scaffold1849	369489	1	37.64	44.39
AX-169166500	scaffold1849	390265	1	35.99	44.39
AX-168547506	scaffold31	206316	1	38.9	44.39
AX-169175669	scaffold313	938631	1	38.9	44.39
AX-169197123	scaffold313	1078655	1	38.9	44.39
AX-169196966	scaffold313	1090217	1	39.03	44.39
AX-168556234	scaffold313	1120940	1	39.28	44.39
AX-168556240	scaffold313	1127999	1	39.03	44.39
AX-169164002	scaffold313	1134388	1	37.64	44.39
AX-169192074	scaffold313	1136595	1	37.64	44.39
AX-169188790	scaffold313	1138788	1	38.9	44.39
AX-169194537	scaffold313	1142283	1	38.9	44.39
AX-169190272	scaffold37068	14122	1	39.15	44.39
AX-169162629	scaffold37068	24624	1	37.64	44.39
AX-169169910	scaffold469	346091	1	37.64	44.39
AX-169202174	scaffold469	357496	1	39.03	44.39
AX-169160905	scaffold469	370732	1	39.03	44.39
AX-169180857	scaffold469	417445	1	37.64	44.39
AX-169173568	scaffold580	594794	1	36.24	44.39
AX-169207898	scaffold580	634699	1	37.64	44.39
AX-165318541	scaffold583	706947	1	37.64	44.39
AX-169182266	scaffold583	720662	1	37.64	44.39
AX-169167047	scaffold583	724909	1	37.64	44.39
AX-169181155	scaffold583	765338	1	38.9	44.39
AX-169184489	scaffold583	768585	1	37.64	44.39
AX-169207364	scaffold583	796741	1	36.24	44.39
AX-165318538	scaffold583	817293	1	37.64	44.39
AX-169196285	C24734	788	1	47.48	44.52
AX-169186383	scaffold1000	230681	1	47.6	44.52
AX-169171045	scaffold1000	246866	1	46.98	44.52
AX-169193512	scaffold1000	308058	1	47.6	44.52
AX-169182967	scaffold1000	312616	1	46.98	44.52
AX-169196049	scaffold1000	330369	1	46.98	44.52
AX-169175988	scaffold1000	341033	1	47.48	44.52
AX-169202215	scaffold1024	497001	1	47.48	44.52
AX-169199279	scaffold1154	122687	1	47.6	44.52
AX-169199019	scaffold1154	129084	1	48.23	44.52
AX-168539246	scaffold1154	180450	1	46.98	44.52
AX-169184152	scaffold1154	182916	1	46.85	44.52
AX-169200092	scaffold1189	288835	1	39.4	44.52
AX-168445708	scaffold1217	149902	1	47.6	44.52
AX-169180446	scaffold1304	34414	1	39.9	44.52
AX-169162950	scaffold1304	55104	1	40.03	44.52
AX-169208528	scaffold1322	89107	1	47.48	44.52
AX-168539227	scaffold1394	23020	1	46.98	44.52
AX-169191961	scaffold1588	65730	1	47.6	44.52
AX-169170607	scaffold1588	68377	1	47.6	44.52
AX-169158870	scaffold1588	81259	1	47.6	44.52
AX-169193775	scaffold1588	124073	1	47.6	44.52
AX-169209364	scaffold1588	139074	1	47.6	44.52
AX-169185284	scaffold1588	140671	1	47.6	44.52
AX-168508265	scaffold1608	147432	1	46.6	44.52
AX-169160791	scaffold1608	159157	1	46.85	44.52
AX-168508250	scaffold1608	179922	1	44.56	44.52
AX-169181979	scaffold1608	256182	1	39.9	44.52
AX-169198796	scaffold1608	261613	1	46.85	44.52
AX-169177876	scaffold1608	266892	1	43.43	44.52
AX-169209568	scaffold1608	270163	1	39.9	44.52
AX-169207742	scaffold1742	34656	1	41.03	44.52
AX-169164782	scaffold1742	47183	1	40.91	44.52
AX-169186068	scaffold1742	50011	1	46.85	44.52
AX-169188135	scaffold1742	60211	1	41.03	44.52
AX-169183068	scaffold1742	77164	1	41.03	44.52
AX-169162267	scaffold1742	81741	1	41.03	44.52
AX-169179363	scaffold1742	97683	1	41.03	44.52
AX-169167316	scaffold1742	113983	1	42.8	44.52
AX-169171572	scaffold1742	123477	1	46.85	44.52
AX-169205726	scaffold1742	130717	1	46.85	44.52
AX-169196286	scaffold1834	100181	1	41.03	44.52
AX-169200164	scaffold186	51452	1	47.6	44.52
AX-169168404	scaffold186	91601	1	46.98	44.52
AX-169189217	scaffold186	95303	1	48.23	44.52
AX-169170526	scaffold186	98534	1	47.48	44.52
AX-169159288	scaffold186	105637	1	47.48	44.52
AX-169161757	scaffold186	110886	1	47.48	44.52
AX-169195305	scaffold186	115466	1	47.48	44.52
AX-169178308	scaffold186	118291	1	46.98	44.52
AX-169180451	scaffold186	124998	1	47.6	44.52
AX-165318328	scaffold186	134353	1	47.48	44.52
AX-169208303	scaffold186	135538	1	47.48	44.52
AX-169192617	scaffold186	139784	1	47.48	44.52
AX-168638392	scaffold186	159614	1	47.48	44.52
AX-169165146	scaffold186	163702	1	47.48	44.52
AX-169164667	scaffold186	172982	1	47.48	44.52
AX-169196953	scaffold186	194812	1	46.98	44.52
AX-169167182	scaffold186	199351	1	46.98	44.52
AX-168561148	scaffold203	589763	1	46.98	44.52
AX-169200993	scaffold230	22660	1	47.6	44.52
AX-168562255	scaffold313	751609	1	41.28	44.52
AX-169174721	scaffold313	789451	1	46.98	44.52
AX-169167814	scaffold313	809927	1	39.9	44.52
AX-169169608	scaffold313	952424	1	39.4	44.52
AX-169168599	scaffold313	958936	1	40.03	44.52
AX-169192937	scaffold313	967082	1	39.53	44.52
AX-168574794	scaffold313	995924	1	39.9	44.52
AX-169158180	scaffold313	999418	1	40.4	44.52
AX-169204391	scaffold313	1030973	1	39.9	44.52
AX-169177060	scaffold313	1046881	1	40.03	44.52
AX-169205289	scaffold313	1175820	1	39.53	44.52
AX-168607264	scaffold33960	13066	1	40.66	44.52
AX-169176305	scaffold35486	16026	1	44.56	44.52
AX-169167472	scaffold35486	19513	1	46.98	44.52
AX-169205319	scaffold37068	3886	1	40.28	44.52
AX-169162096	scaffold38264	41040	1	41.41	44.52
AX-169160186	scaffold39972	29366	1	47.6	44.52
AX-169192152	scaffold412	386431	1	46.98	44.52
AX-169175683	scaffold43072	80550	1	47.6	44.52
AX-169163046	scaffold5	101807	1	48.36	44.52
AX-169201069	scaffold5	134026	1	46.98	44.52
AX-169157163	scaffold5	136316	1	47.48	44.52
AX-169184103	scaffold5	177957	1	47.48	44.52
AX-169197549	scaffold5	195476	1	47.6	44.52
AX-169206447	scaffold5	212072	1	47.6	44.52
AX-169196104	scaffold583	772750	1	46.98	44.52
AX-169160950	scaffold593	311181	1	40.66	44.52
AX-169195507	scaffold593	319399	1	46.48	44.52
AX-169176182	scaffold593	420982	1	41.53	44.52
AX-169209548	scaffold593	432671	1	41.53	44.52
AX-169207601	scaffold593	475420	1	46.85	44.52
AX-169209028	scaffold593	477559	1	40.03	44.52
AX-169187076	scaffold593	481803	1	39.9	44.52
AX-169157229	scaffold698	102028	1	47.6	44.52
AX-169203102	scaffold750	282340	1	46.98	44.52
AX-169184510	scaffold750	308573	1	46.98	44.52
AX-169178280	scaffold750	364561	1	46.85	44.52
AX-169189098	scaffold817	183040	1	47.6	44.52
AX-169163403	scaffold82	37039	1	41.03	44.52
AX-169193272	scaffold82	41267	1	46.85	44.52
AX-169171676	scaffold82	44962	1	41.03	44.52
AX-169188374	scaffold82	88668	1	41.41	44.52
AX-169173379	scaffold82	93954	1	41.53	44.52
AX-169209182	scaffold82	113189	1	39.53	44.52
AX-169168551	scaffold82	130634	1	39.9	44.52
AX-169188635	scaffold82	133295	1	40.03	44.52
AX-169164632	scaffold1000	204210	1	48.36	44.64
AX-169162779	scaffold1000	306376	1	49.36	44.64
AX-169178891	scaffold1000	314792	1	48.73	44.64
AX-169189729	scaffold1009	144276	1	48.61	44.64
AX-169201599	scaffold1009	146736	1	48.61	44.64
AX-168593604	scaffold1021	468343	1	48.73	44.64
AX-169181061	scaffold1024	502231	1	48.61	44.64
AX-169169781	scaffold1040	3146	1	48.48	44.64
AX-169160239	scaffold1154	121593	1	48.61	44.64
AX-169205629	scaffold1154	125740	1	48.61	44.64
AX-169198104	scaffold1154	130139	1	48.73	44.64
AX-169162130	scaffold1154	162394	1	48.61	44.64
AX-169168083	scaffold1154	167704	1	48.61	44.64
AX-169163536	scaffold1322	155824	1	49.36	44.64
AX-169207381	scaffold1322	176611	1	49.36	44.64
AX-169181765	scaffold1413	2106	1	48.73	44.64
AX-169165775	scaffold1413	33046	1	48.61	44.64
AX-169193179	scaffold145	321546	1	49.36	44.64
AX-169167202	scaffold145	327139	1	49.49	44.64
AX-169191460	scaffold145	413390	1	49.36	44.64
AX-169156588	scaffold1588	98671	1	49.36	44.64
AX-169159287	scaffold1588	107178	1	48.73	44.64
AX-169209703	scaffold1588	129515	1	48.73	44.64
AX-169196868	scaffold1608	123210	1	49.49	44.64
AX-169201114	scaffold1608	143831	1	48.73	44.64
AX-169165253	scaffold1792	135930	1	48.61	44.64
AX-169202956	scaffold186	60427	1	49.49	44.64
AX-169182940	scaffold186	90380	1	49.49	44.64
AX-169171378	scaffold230	38050	1	49.36	44.64
AX-169175551	scaffold230	41467	1	48.73	44.64
AX-169199900	scaffold230	44010	1	49.36	44.64
AX-169206954	scaffold230	48665	1	49.36	44.64
AX-169188031	scaffold230	61976	1	49.36	44.64
AX-169210235	scaffold230	108265	1	48.61	44.64
AX-169190876	scaffold30052	3756	1	48.61	44.64
AX-169195084	scaffold314	105392	1	48.61	44.64
AX-169180338	scaffold38822	59612	1	48.61	44.64
AX-169188537	scaffold43794	314574	1	48.61	44.64
AX-169173715	scaffold43794	317242	1	48.61	44.64
AX-169158994	scaffold43794	324401	1	48.73	44.64
AX-169183858	scaffold49	34934	1	48.73	44.64
AX-169201977	scaffold49	45273	1	49.36	44.64
AX-169191884	scaffold5	120017	1	49.36	44.64
AX-169208690	scaffold5	123829	1	48.73	44.64
AX-169176972	scaffold5	166994	1	48.48	44.64
AX-169174772	scaffold5	169266	1	49.36	44.64
AX-169209723	scaffold5	180821	1	49.49	44.64
AX-169181006	scaffold5	193881	1	49.36	44.64
AX-169190809	scaffold5	217687	1	49.36	44.64
AX-169193574	scaffold698	155960	1	49.36	44.64
AX-169172389	scaffold70	234535	1	48.61	44.64
AX-169176301	scaffold715	85255	1	48.61	44.64
AX-169204749	scaffold715	110032	1	49.36	44.64
AX-169170728	scaffold715	136803	1	48.73	44.64
AX-169208888	scaffold803	2637	1	49.36	44.64
AX-169181583	scaffold814	73743	1	48.73	44.64
AX-169177800	scaffold814	76310	1	48.73	44.64
AX-169182409	scaffold817	180122	1	48.48	44.64
AX-169207158	scaffold1000	228141	1	49.61	44.77
AX-169190898	scaffold1000	288461	1	49.49	44.77
AX-169179647	scaffold1070	14192	1	49.61	44.77
AX-169192740	scaffold1217	206025	1	50.5	44.77
AX-169201409	scaffold1322	141529	1	50.5	44.77
AX-169179603	scaffold1806	63893	1	49.49	44.77
AX-168557487	scaffold230	33237	1	49.61	44.77
AX-169193472	scaffold41884	107380	1	49.61	44.77
AX-169205669	scaffold5	170508	1	49.49	44.77
AX-169157617	scaffold5	209082	1	49.49	44.77
AX-169207625	scaffold698	112707	1	49.61	44.77
AX-169182985	C23204	1514	1	54.38	44.89
AX-169189404	C33220	4474	1	51.25	44.89
AX-169205997	C33220	7017	1	52	44.89
AX-169195294	C33220	8810	1	51.12	44.89
AX-169177931	scaffold1127	171534	1	54.01	44.89
AX-169205104	scaffold1142	16191	1	54.26	44.89
AX-169180179	scaffold1142	20854	1	54.01	44.89
AX-169173818	scaffold1217	175440	1	50.87	44.89
AX-169204045	scaffold1217	212236	1	50.87	44.89
AX-169179100	scaffold1217	233770	1	50.87	44.89
AX-169193321	scaffold1241	351225	1	54.76	44.89
AX-169200617	scaffold1241	352406	1	53.26	44.89
AX-169207462	scaffold1241	364867	1	51.12	44.89
AX-169176262	scaffold1241	374758	1	54.76	44.89
AX-169195052	scaffold1241	440181	1	56.41	44.89
AX-169199045	scaffold1241	445311	1	54.38	44.89
AX-169183974	scaffold1322	289536	1	50.87	44.89
AX-169181930	scaffold1715	545908	1	50.75	44.89
AX-169195266	scaffold1715	549225	1	50.75	44.89
AX-169208745	scaffold1715	551289	1	50.87	44.89
AX-169197799	scaffold1715	565671	1	51.25	44.89
AX-165318891	scaffold1715	587389	1	50.87	44.89
AX-169170210	scaffold1881	108466	1	53.63	44.89
AX-169198306	scaffold1892	4756	1	54.38	44.89
AX-169192597	scaffold1892	12106	1	54.38	44.89
AX-168445303	scaffold1892	30473	1	54.38	44.89
AX-169200105	scaffold1892	64939	1	54.01	44.89
AX-169175291	scaffold1892	80402	1	54.51	44.89
AX-169178717	scaffold1892	207655	1	54.01	44.89
AX-169159250	scaffold203	651239	1	54.38	44.89
AX-169198189	scaffold40380	84505	1	54.01	44.89
AX-169168424	scaffold41730	86965	1	54.01	44.89
AX-169171281	scaffold42836	65105	1	51.5	44.89
AX-169183062	scaffold42836	102751	1	52.38	44.89
AX-169180367	scaffold42836	107883	1	52.63	44.89
AX-169184890	scaffold42836	137619	1	52.63	44.89
AX-169159985	scaffold42836	147618	1	51.87	44.89
AX-169205399	scaffold43878	160955	1	54.38	44.89
AX-169183863	scaffold43878	162418	1	56.41	44.89
AX-168635679	scaffold43878	171923	1	54.01	44.89
AX-169209969	scaffold43878	207461	1	51.87	44.89
AX-169159901	scaffold43878	241633	1	54.01	44.89
AX-169202388	scaffold43878	251636	1	54.51	44.89
AX-169169181	scaffold43878	291753	1	54.38	44.89
AX-169160727	scaffold43878	297267	1	54.01	44.89
AX-169157142	scaffold483	149370	1	53.88	44.89
AX-169181701	scaffold5	132172	1	51.37	44.89
AX-169182437	scaffold5	191177	1	51.25	44.89
AX-169199269	scaffold5	219543	1	51.25	44.89
AX-169174946	scaffold603	94760	1	54.76	44.89
AX-169199841	scaffold603	98580	1	56.41	44.89
AX-169186409	scaffold603	111970	1	56.41	44.89
AX-169199086	scaffold603	115153	1	54.01	44.89
AX-169170154	scaffold603	116763	1	54.51	44.89
AX-169156828	scaffold603	140661	1	56.41	44.89
AX-169164266	scaffold603	147798	1	56.54	44.89
AX-169178904	scaffold603	153558	1	56.54	44.89
AX-168524939	scaffold603	179563	1	52.63	44.89
AX-169173129	scaffold747	8252	1	56.54	44.89
AX-169183865	scaffold747	28602	1	56.41	44.89
AX-169191940	scaffold747	1223	1	56.66	45.02
AX-168530431	scaffold1017	922312	1	57.04	45.14
AX-168530424	scaffold1017	933886	1	58.42	45.14
AX-169178257	scaffold1017	966365	1	58.29	45.14
AX-169174648	scaffold1017	972444	1	60.3	45.14
AX-169176932	scaffold1017	980279	1	58.67	45.14
AX-169158343	scaffold1017	981704	1	57.16	45.14
AX-169204936	scaffold1017	985927	1	60.55	45.14
AX-169168688	scaffold1017	999665	1	56.66	45.14
AX-168590897	scaffold1177	22170	1	59.92	45.14
AX-169183550	scaffold1177	65421	1	59.92	45.14
AX-169171875	scaffold1189	148031	1	57.54	45.14
AX-169159524	scaffold1189	161902	1	56.66	45.14
AX-169210416	scaffold1241	428475	1	57.04	45.14
AX-169167053	scaffold1279	42886	1	57.04	45.14
AX-169182816	scaffold1279	45681	1	57.04	45.14
AX-169199831	scaffold1279	57244	1	57.04	45.14
AX-169192053	scaffold1279	59294	1	57.16	45.14
AX-169210459	scaffold1279	69014	1	57.04	45.14
AX-169194066	scaffold1279	73621	1	56.91	45.14
AX-168561183	scaffold1396	87443	1	57.04	45.14
AX-169172544	scaffold1409	348107	1	57.04	45.14
AX-169159977	scaffold1736	46431	1	59.67	45.14
AX-169203063	scaffold1785	608896	1	57.04	45.14
AX-169194575	scaffold1834	11020	1	60.8	45.14
AX-169168307	scaffold1834	78571	1	61.05	45.14
AX-169186420	scaffold1834	83549	1	60.8	45.14
AX-169172595	scaffold1834	95047	1	61.05	45.14
AX-169204910	scaffold1834	118013	1	60.55	45.14
AX-169186939	scaffold1834	121205	1	60.55	45.14
AX-169158378	scaffold1834	146890	1	60.17	45.14
AX-169209396	scaffold1834	156362	1	60.17	45.14
AX-169209160	scaffold1834	182754	1	61.05	45.14
AX-169187599	scaffold1834	236458	1	61.05	45.14
AX-169210598	scaffold1834	287911	1	57.04	45.14
AX-169189808	scaffold1834	385782	1	57.16	45.14
AX-169165219	scaffold1894	309683	1	57.16	45.14
AX-169185688	scaffold203	569208	1	57.16	45.14
AX-169175995	scaffold203	582937	1	57.04	45.14
AX-169178991	scaffold203	617416	1	57.16	45.14
AX-169193211	scaffold203	625196	1	57.04	45.14
AX-169166255	scaffold203	653298	1	57.04	45.14
AX-169198244	scaffold203	658447	1	57.16	45.14
AX-169178779	scaffold31624	5295	1	60.05	45.14
AX-169158746	scaffold31638	2005	1	57.04	45.14
AX-169178474	scaffold33304	5104	1	57.16	45.14
AX-169171900	scaffold33304	6202	1	57.16	45.14
AX-169203722	scaffold33304	7527	1	57.04	45.14
AX-169202225	scaffold34222	8035	1	60.8	45.14
AX-169206959	scaffold34222	9583	1	59.04	45.14
AX-169178871	scaffold348	441841	1	57.04	45.14
AX-168517728	scaffold348	460690	1	57.16	45.14
AX-169205421	scaffold348	461757	1	57.04	45.14
AX-169177106	scaffold348	468217	1	57.29	45.14
AX-169200976	scaffold39694	6860	1	57.04	45.14
AX-169187955	scaffold40380	76505	1	56.66	45.14
AX-169194324	scaffold40638	8761	1	57.04	45.14
AX-169202555	scaffold40638	26250	1	57.16	45.14
AX-169209240	scaffold40980	8829	1	57.16	45.14
AX-169192227	scaffold40980	33813	1	58.92	45.14
AX-169195327	scaffold40980	39424	1	60.05	45.14
AX-169196842	scaffold40980	43398	1	59.04	45.14
AX-169201870	scaffold40980	53142	1	59.04	45.14
AX-169176293	scaffold40980	76846	1	57.04	45.14
AX-169161207	scaffold40980	88773	1	59.04	45.14
AX-169165603	scaffold42516	3190	1	57.04	45.14
AX-169165852	scaffold42516	9134	1	57.16	45.14
AX-169198237	scaffold42516	18238	1	57.16	45.14
AX-169157221	scaffold42516	42570	1	57.16	45.14
AX-169167496	scaffold42516	53176	1	57.04	45.14
AX-169186367	scaffold42516	57879	1	57.04	45.14
AX-169187501	scaffold42516	59951	1	57.16	45.14
AX-169156808	scaffold42516	112199	1	57.16	45.14
AX-169198723	scaffold42516	115442	1	57.04	45.14
AX-169206320	scaffold42516	117106	1	57.04	45.14
AX-169173826	scaffold42516	140348	1	57.16	45.14
AX-169163221	scaffold42516	149180	1	58.42	45.14
AX-169195696	scaffold42570	50881	1	60.3	45.14
AX-169206834	scaffold42570	60578	1	60.17	45.14
AX-169187761	scaffold42570	65416	1	60.55	45.14
AX-169172554	scaffold42570	77400	1	60.3	45.14
AX-169157698	scaffold42570	79820	1	60.17	45.14
AX-169210267	scaffold42570	94065	1	60.55	45.14
AX-169189753	scaffold43076	206617	1	58.04	45.14
AX-169185104	scaffold43134	152980	1	57.16	45.14
AX-169176319	scaffold43182	54235	1	57.04	45.14
AX-169204260	scaffold450	160418	1	57.04	45.14
AX-169183620	scaffold450	168869	1	58.42	45.14
AX-169190956	scaffold456	46776	1	56.66	45.14
AX-169159845	scaffold471	853263	1	57.04	45.14
AX-169199137	scaffold471	859342	1	58.67	45.14
AX-169187707	scaffold471	864112	1	57.54	45.14
AX-169166764	scaffold471	866246	1	58.16	45.14
AX-169201372	scaffold471	873683	1	57.04	45.14
AX-169207664	scaffold471	884579	1	57.04	45.14
AX-169205750	scaffold471	896119	1	57.91	45.14
AX-168506524	scaffold471	897699	1	57.04	45.14
AX-169162194	scaffold471	901913	1	58.04	45.14
AX-169181709	scaffold471	903980	1	57.04	45.14
AX-169185659	scaffold471	906944	1	58.42	45.14
AX-169181342	scaffold503	1515	1	58.79	45.14
AX-169196823	scaffold503	24761	1	59.04	45.14
AX-169174496	scaffold503	31387	1	58.67	45.14
AX-169173959	scaffold503	34971	1	59.04	45.14
AX-169165811	scaffold503	55372	1	58.29	45.14
AX-169204322	scaffold503	67261	1	59.04	45.14
AX-169204841	scaffold503	69232	1	60.8	45.14
AX-169162999	scaffold603	159150	1	57.04	45.14
AX-169189956	scaffold82	621236	1	57.16	45.14
AX-169160446	scaffold827	74511	1	57.16	45.14
AX-169202830	scaffold827	84249	1	57.16	45.14
AX-169187951	scaffold1834	155186	1	61.05	45.27
AX-169175848	scaffold1834	243595	1	61.05	45.27
AX-169168941	scaffold42570	71679	1	61.05	45.39
AX-169178140	scaffold1154	135543	1	61.05	45.52
AX-169185512	scaffold1834	120146	1	61.17	45.64
AX-169182025	scaffold1834	283877	1	61.05	45.64
AX-169201230	scaffold1834	300518	1	61.17	45.64
AX-169202794	scaffold102	887189	1	62.3	46.4
AX-169158434	scaffold102	943832	1	62.43	46.4
AX-169178023	scaffold102	946859	1	62.43	46.4
AX-168494089	scaffold102	959851	1	61.8	46.4
AX-169191581	scaffold102	960978	1	62.43	46.4
AX-169157013	scaffold102	998511	1	61.8	46.4
AX-169159831	scaffold102	1000722	1	61.8	46.4
AX-169209921	scaffold102	1005577	1	61.8	46.4
AX-169199191	scaffold102	1067272	1	62.43	46.4
AX-169204807	scaffold102	1119128	1	61.8	46.4
AX-169191697	scaffold1736	4847	1	61.8	46.4
AX-169182194	scaffold1736	44087	1	62.43	46.4
AX-169209416	scaffold1736	48278	1	62.3	46.4
AX-169186841	scaffold1736	138248	1	62.43	46.4
AX-169195788	scaffold1736	141447	1	63.44	46.4
AX-169204616	scaffold1736	373285	1	62.3	46.4
AX-165318932	scaffold1834	305919	1	61.17	46.4
AX-169183151	scaffold1834	351820	1	61.3	46.4
AX-169177243	scaffold1834	353731	1	61.17	46.4
AX-169163726	scaffold1834	377846	1	63.31	46.4
AX-169174580	scaffold1834	398929	1	62.05	46.4
AX-169208396	scaffold1834	417088	1	61.8	46.4
AX-169159342	scaffold1834	425049	1	61.8	46.4
AX-169165504	scaffold1834	430318	1	61.8	46.4
AX-169167651	scaffold1834	434564	1	63.44	46.4
AX-169195473	scaffold102	934569	1	63.69	46.52
AX-169166029	scaffold102	963505	1	63.69	46.52
AX-169182754	scaffold102	1007992	1	63.69	46.52
AX-169198046	scaffold102	1073074	1	63.69	46.52
AX-169192976	scaffold1024	1645123	1	63.69	46.52
AX-169199531	scaffold1736	94632	1	63.69	46.52
AX-169168306	scaffold1736	158488	1	63.69	46.52
AX-169167977	scaffold1736	173769	1	63.69	46.52
AX-169164591	scaffold1736	189163	1	63.69	46.52
AX-169206454	scaffold1736	192067	1	63.69	46.52
AX-169163780	scaffold1736	243892	1	63.69	46.52
AX-169174208	scaffold1736	253488	1	63.69	46.52
AX-169203794	scaffold1736	321312	1	63.69	46.52
AX-169185153	scaffold1736	326211	1	63.69	46.52
AX-169177300	scaffold1736	378729	1	63.69	46.52
AX-169191299	scaffold1736	461383	1	63.69	46.52
AX-169201333	scaffold1834	397518	1	63.69	46.52
AX-169180315	scaffold1834	435657	1	63.69	46.52
AX-169195920	scaffold273	28349	1	63.69	46.52
AX-169206806	scaffold419	1215700	1	63.69	46.52
AX-169184536	scaffold43076	16312	1	63.69	46.52
AX-169190647	scaffold43076	34625	1	63.69	46.52
AX-169187786	scaffold43878	198645	1	63.69	46.52
AX-169158924	scaffold503	72194	1	63.69	46.52
AX-169163142	scaffold552	169389	1	63.69	46.52
AX-169167646	scaffold870	92962	1	63.69	46.52
AX-169203015	scaffold1736	581239	1	64.06	46.77
AX-169160395	scaffold1898	152970	1	64.06	46.77
AX-168447377	scaffold204	845934	1	64.06	46.77
AX-169163356	scaffold43076	202058	1	64.06	46.77
AX-169188886	scaffold1736	487458	1	64.06	46.9
AX-169157762	scaffold1736	550540	1	64.06	46.9
AX-169173461	scaffold1736	556698	1	64.06	46.9
AX-169165646	scaffold1736	610003	1	64.06	46.9
AX-169193763	scaffold1736	611912	1	64.06	46.9
AX-169193357	scaffold1736	622396	1	64.06	46.9
AX-169186407	scaffold204	722259	1	64.06	46.9
AX-169168034	scaffold204	776725	1	64.06	46.9
AX-168550223	scaffold41452	37288	1	64.06	46.9
AX-169200774	scaffold43076	44747	1	64.06	46.9
AX-169160990	scaffold43076	89247	1	64.06	46.9
AX-169202885	scaffold43076	91004	1	64.06	46.9
AX-169189218	scaffold43076	167122	1	64.06	46.9
AX-169159857	scaffold733	22829	1	64.06	46.9
AX-169178888	scaffold1736	380648	1	64.06	47.02
AX-168623512	scaffold1736	381753	1	64.06	47.02
AX-169156517	scaffold1736	482041	1	64.06	47.02
AX-169206818	scaffold1736	628271	1	64.56	47.02
AX-169193982	scaffold41452	35018	1	64.06	47.02
AX-169194622	scaffold1736	485432	1	64.56	47.15
AX-169198226	scaffold1736	565456	1	64.56	47.15
AX-169159501	scaffold204	577756	1	64.56	47.15
AX-169209210	scaffold43076	29521	1	64.56	47.15
AX-169195136	scaffold1736	225219	1	64.56	47.4
AX-169186860	scaffold1736	332702	1	64.56	47.4
AX-169192912	scaffold1736	436859	1	64.56	47.4
AX-169165236	scaffold1736	567252	1	64.56	47.4
AX-169176192	scaffold1834	145674	1	64.56	47.4
AX-169206347	scaffold204	597166	1	64.56	47.4
AX-169180748	scaffold204	616859	1	64.56	47.4
AX-169185489	scaffold204	641830	1	64.56	47.4
AX-169184641	scaffold204	649189	1	64.56	47.4
AX-169181586	scaffold204	667884	1	64.56	47.4
AX-169206005	scaffold204	674572	1	64.56	47.4
AX-169160090	scaffold204	678915	1	64.56	47.4
AX-169206691	scaffold365	759009	1	64.56	47.4
AX-169156870	scaffold41660	91249	1	64.56	47.4
AX-169207918	scaffold43076	92788	1	64.56	47.4
AX-169167388	scaffold43076	96514	1	64.56	47.4
AX-169206545	scaffold1001	132274	1	65.19	47.53
AX-169167247	scaffold1021	41823	1	65.19	47.53
AX-169171797	scaffold1185	126898	1	65.44	47.53
AX-168502351	scaffold1185	130575	1	65.44	47.53
AX-169202082	scaffold128	323408	1	65.44	47.53
AX-169175404	scaffold128	345744	1	64.82	47.53
AX-169172393	scaffold1736	384859	1	65.19	47.53
AX-169197915	scaffold204	460996	1	65.19	47.53
AX-169196882	scaffold204	524465	1	64.69	47.53
AX-169175958	scaffold204	547236	1	65.19	47.53
AX-169202625	scaffold204	594017	1	64.82	47.53
AX-169161898	scaffold204	609816	1	65.19	47.53
AX-169197457	scaffold204	659801	1	65.44	47.53
AX-169205722	scaffold204	720399	1	65.19	47.53
AX-169202717	scaffold273	42335	1	65.19	47.53
AX-169172464	scaffold273	46023	1	64.82	47.53
AX-169207979	scaffold273	55295	1	65.19	47.53
AX-169210160	scaffold365	738400	1	65.19	47.53
AX-169159422	scaffold41660	33576	1	65.44	47.53
AX-169195423	scaffold41660	43297	1	65.44	47.53
AX-169203755	scaffold41660	45639	1	65.19	47.53
AX-169174165	scaffold41660	56679	1	64.82	47.53
AX-169171009	scaffold41660	70842	1	64.82	47.53
AX-169174552	scaffold41660	86712	1	65.19	47.53
AX-169182172	scaffold419	1221939	1	65.19	47.53
AX-169171820	scaffold43366	9800	1	65.19	47.53
AX-169199529	scaffold43366	183619	1	65.44	47.53
AX-169172134	scaffold43366	194356	1	65.44	47.53
AX-168447018	scaffold552	135678	1	65.19	47.53
AX-169157450	scaffold552	149371	1	65.19	47.53
AX-169193787	scaffold552	216258	1	65.44	47.53
AX-168483708	scaffold962	1128605	1	65.19	47.53
AX-169180621	scaffold962	1232443	1	65.19	47.53
AX-169191294	scaffold962	1315812	1	64.82	47.53
AX-169177847	scaffold962	1427849	1	65.19	47.53
AX-169161720	scaffold41660	1358	1	65.44	47.65
AX-169205119	scaffold41660	73409	1	65.44	47.65
AX-169194964	C28540	3337	1	65.44	47.78
AX-169177225	scaffold1185	116047	1	65.44	47.78
AX-168502354	scaffold1185	133833	1	65.44	47.78
AX-169204448	scaffold204	791355	1	65.44	47.78
AX-169197524	scaffold273	38626	1	65.44	47.78
AX-169197686	scaffold41660	50188	1	65.44	47.78
AX-169210138	scaffold42776	139987	1	65.44	47.78
AX-169165889	scaffold962	1132124	1	65.44	47.78
AX-169198983	scaffold962	1153807	1	65.44	47.78
AX-169161552	scaffold962	1174159	1	65.44	47.78
AX-169165579	scaffold962	1208156	1	65.44	47.78
AX-169180352	scaffold962	1226919	1	65.44	47.78
AX-169170344	scaffold38468	52899	1	65.44	47.9
AX-169196617	scaffold962	1355030	1	65.44	47.9
AX-169209855	C36172	24140	1	65.69	48.03
AX-168449085	scaffold1001	42899	1	66.45	48.03
AX-169198654	scaffold1001	135283	1	66.45	48.03
AX-169172900	scaffold1185	26883	1	65.69	48.03
AX-169207885	scaffold271	907393	1	66.32	48.03
AX-169209869	scaffold40412	16714	1	65.69	48.03
AX-169191790	scaffold40412	62249	1	65.69	48.03
AX-169190741	scaffold42776	2187	1	66.32	48.03
AX-169178874	scaffold42776	46876	1	65.82	48.03
AX-169195674	scaffold42776	72921	1	65.82	48.03
AX-169189674	scaffold42776	101402	1	65.69	48.03
AX-169207190	scaffold42776	116776	1	65.69	48.03
AX-169202662	scaffold42776	124735	1	65.69	48.03
AX-169201597	scaffold42776	126367	1	65.57	48.03
AX-169189852	scaffold42776	184753	1	65.69	48.03
AX-169179673	scaffold42776	186340	1	66.45	48.03
AX-169203143	scaffold43366	26305	1	66.32	48.03
AX-169180602	scaffold43366	31952	1	66.45	48.03
AX-169167050	scaffold43366	49099	1	66.45	48.03
AX-169208709	scaffold43366	72232	1	66.45	48.03
AX-169160330	scaffold43366	146467	1	66.45	48.03
AX-169169382	scaffold43366	150021	1	66.45	48.03
AX-169168261	scaffold43366	156417	1	65.69	48.03
AX-169179151	scaffold43366	158687	1	66.45	48.03
AX-169163924	scaffold43366	163310	1	66.45	48.03
AX-169199049	scaffold43366	168430	1	66.45	48.03
AX-169201575	scaffold43366	182150	1	66.45	48.03
AX-169209681	scaffold43366	191072	1	65.69	48.03
AX-169186923	scaffold43538	37993	1	65.69	48.03
AX-169177054	scaffold43538	77914	1	65.69	48.03
AX-169167632	scaffold962	1183218	1	65.69	48.03
AX-169206910	scaffold962	1201500	1	65.44	48.03
AX-169195734	scaffold962	1235054	1	65.44	48.03
AX-169185282	scaffold962	1239893	1	65.57	48.03
AX-169209633	scaffold962	1289499	1	65.69	48.03
AX-169196781	scaffold962	1303423	1	66.45	48.03
AX-169164840	scaffold962	1312604	1	65.82	48.03
AX-169195862	scaffold962	1316886	1	65.69	48.03
AX-169204773	scaffold962	1340026	1	66.32	48.03
AX-169158452	scaffold962	1358677	1	65.44	48.03
AX-169210147	scaffold962	1407461	1	66.32	48.03
AX-169185885	scaffold962	1424111	1	65.69	48.03
AX-169173161	scaffold962	1454994	1	65.82	48.03
AX-169178401	scaffold962	1459897	1	65.69	48.03
AX-169181679	scaffold962	1461327	1	65.82	48.03
AX-169182551	C34104	8332	1	66.45	48.15
AX-169206846	C34104	9643	1	66.57	48.15
AX-169165636	scaffold1267	916817	1	66.45	48.15
AX-168449296	scaffold42776	164062	1	66.57	48.15
AX-169186692	scaffold43366	108516	1	66.45	48.15
AX-169190611	scaffold43366	148753	1	66.45	48.15
AX-169189108	scaffold43366	154078	1	66.45	48.15
AX-169186546	scaffold43366	160203	1	66.45	48.15
AX-169174843	scaffold43366	217338	1	66.45	48.15
AX-169162574	scaffold43366	223026	1	66.45	48.15
AX-169162460	scaffold962	1230928	1	66.57	48.15
AX-169210489	scaffold42776	95149	1	66.57	48.65
AX-169182451	scaffold365	668935	1	66.82	49.66
AX-168449123	scaffold40412	30476	1	66.95	49.66
AX-169193676	scaffold40412	34553	1	67.07	49.66
AX-169192753	scaffold42788	72870	1	66.82	49.66
AX-169164410	scaffold1016	2489	1	67.2	49.79
AX-169205285	scaffold40412	74607	1	67.2	49.91
AX-169207672	scaffold1001	94837	1	67.2	50.17
AX-169161633	scaffold1267	911955	1	67.2	50.17
AX-169190493	scaffold40412	81229	1	67.2	50.17
AX-169173191	scaffold419	1197112	1	67.2	50.17
AX-169172081	scaffold419	1236719	1	67.2	50.17
AX-169193867	scaffold42788	125852	1	67.2	50.17
AX-169209081	scaffold1001	118316	1	67.2	50.29
AX-169209558	scaffold1021	79037	1	67.32	50.29
AX-169175515	scaffold1267	898776	1	67.2	50.29
AX-169167081	scaffold419	1190152	1	67.32	50.29
AX-169210604	scaffold419	1193881	1	67.2	50.29
AX-169200285	scaffold419	1218081	1	67.2	50.29
AX-169174739	scaffold419	1226104	1	67.2	50.29
AX-169184075	scaffold42788	56630	1	67.2	50.29
AX-169171881	scaffold40412	84515	1	67.32	50.42
AX-169205710	scaffold419	1164796	1	67.82	50.67
AX-169171520	scaffold1021	23030	1	67.95	50.79
AX-169177841	scaffold1021	29772	1	67.82	50.79
AX-169192984	scaffold1021	81351	1	67.95	50.79
AX-169163858	scaffold1267	893511	1	67.82	50.79
AX-169172744	scaffold1267	903223	1	68.33	50.79
AX-169203731	scaffold1267	914168	1	68.33	50.79
AX-169161322	scaffold1267	964889	1	67.82	50.79
AX-169188762	scaffold1267	974521	1	68.33	50.79
AX-169176831	scaffold1267	976166	1	68.45	50.79
AX-169178616	scaffold1267	990167	1	68.45	50.79
AX-169203701	scaffold1267	995351	1	68.33	50.79
AX-169157292	scaffold1267	1024203	1	68.45	50.79
AX-169196916	scaffold1898	16157	1	68.45	50.79
AX-169191204	scaffold365	651936	1	68.45	50.79
AX-169182999	scaffold365	712926	1	67.95	50.79
AX-169200741	scaffold365	721623	1	68.33	50.79
AX-169210313	scaffold37874	48334	1	68.45	50.79
AX-169188619	scaffold40396	24501	1	67.82	50.79
AX-169186295	scaffold40396	27154	1	67.95	50.79
AX-169182367	scaffold419	1157294	1	67.95	50.79
AX-169158937	scaffold419	1184033	1	68.07	50.79
AX-168620727	scaffold419	1195904	1	67.82	50.79
AX-169165327	scaffold42568	109231	1	68.45	50.79
AX-169162355	scaffold42788	92088	1	67.82	50.79
AX-169204182	scaffold471	648328	1	68.45	50.79
AX-169161814	scaffold471	650937	1	68.45	50.79
AX-169179149	scaffold585	111368	1	68.45	50.79
AX-169169368	scaffold632	88101	1	68.33	50.79
AX-169197336	scaffold1016	70364	1	68.7	50.92
AX-169185110	scaffold1021	72881	1	68.45	50.92
AX-169175883	scaffold1037	232365	1	68.45	50.92
AX-169182079	scaffold1267	924495	1	68.7	50.92
AX-169190462	scaffold1743	140322	1	68.7	50.92
AX-169174467	scaffold1838	12291	1	68.7	50.92
AX-169169476	scaffold1898	3112	1	68.45	50.92
AX-169208471	scaffold1898	52514	1	68.7	50.92
AX-169184089	scaffold1898	56218	1	68.7	50.92
AX-169191155	scaffold1898	106619	1	68.45	50.92
AX-169181092	scaffold1898	197140	1	68.45	50.92
AX-169159185	scaffold1898	216751	1	68.45	50.92
AX-169167258	scaffold1898	233959	1	68.45	50.92
AX-169167265	scaffold1898	256195	1	68.45	50.92
AX-169187992	scaffold1898	278258	1	68.45	50.92
AX-169170514	scaffold365	771828	1	68.45	50.92
AX-169156799	scaffold365	782103	1	68.45	50.92
AX-169200135	scaffold42568	53227	1	68.45	50.92
AX-169207338	scaffold42568	81597	1	68.45	50.92
AX-169202706	scaffold42568	85138	1	68.45	50.92
AX-169184434	scaffold471	612295	1	68.45	50.92
AX-169176912	scaffold471	651999	1	68.45	50.92
AX-169177347	scaffold471	690811	1	68.7	50.92
AX-169192090	scaffold471	694351	1	68.45	50.92
AX-169183986	scaffold585	125988	1	68.45	50.92
AX-169180616	scaffold1016	57758	1	69.83	51.04
AX-169173565	scaffold1021	67886	1	69.83	51.04
AX-169203962	scaffold1037	213399	1	69.96	51.04
AX-169173491	scaffold1838	10962	1	69.96	51.04
AX-169169322	scaffold1898	61032	1	69.83	51.04
AX-169189453	scaffold1898	71820	1	68.7	51.04
AX-169195881	scaffold1898	80567	1	69.96	51.04
AX-169190657	scaffold1898	167543	1	69.96	51.04
AX-169197805	scaffold1898	190920	1	69.96	51.04
AX-168621608	scaffold1898	192201	1	68.83	51.04
AX-169189849	scaffold1898	214394	1	69.96	51.04
AX-169167978	scaffold1898	221084	1	68.83	51.04
AX-169195231	scaffold1898	288191	1	70.08	51.04
AX-169189258	scaffold365	641256	1	69.83	51.04
AX-169202398	scaffold40412	26960	1	69.46	51.04
AX-169184413	scaffold42568	69018	1	69.96	51.04
AX-169210545	scaffold42568	165294	1	68.83	51.04
AX-169173156	scaffold42788	130809	1	69.83	51.04
AX-169174890	scaffold43988	13510	1	70.08	51.04
AX-169175024	scaffold43988	175498	1	69.96	51.04
AX-169165556	scaffold43988	371828	1	69.96	51.04
AX-169175156	scaffold471	619768	1	69.96	51.04
AX-169192295	scaffold471	677542	1	69.83	51.04
AX-169165654	scaffold510	322779	1	70.08	51.04
AX-169184923	scaffold585	73650	1	69.83	51.04
AX-169209352	scaffold585	77564	1	68.7	51.04
AX-169210559	scaffold1016	16562	1	70.84	51.17
AX-169197090	scaffold1016	38333	1	70.84	51.17
AX-169163727	scaffold1016	60039	1	71.09	51.17
AX-169194180	scaffold1016	69087	1	71.09	51.17
AX-169158411	scaffold1037	230207	1	70.84	51.17
AX-169171071	scaffold1226	51202	1	70.84	51.17
AX-169157600	scaffold1898	273175	1	70.21	51.17
AX-169185898	scaffold42776	57418	1	70.84	51.17
AX-169208566	scaffold43742	150928	1	70.84	51.17
AX-169180991	scaffold43742	213406	1	71.09	51.17
AX-169201525	scaffold43988	73627	1	71.09	51.17
AX-169175416	scaffold43988	90994	1	71.09	51.17
AX-169174756	scaffold43988	120225	1	70.84	51.17
AX-169159367	scaffold43988	223755	1	70.84	51.17
AX-169206574	scaffold43988	239595	1	70.84	51.17
AX-168516970	scaffold43988	249473	1	70.84	51.17
AX-169203975	scaffold43988	258547	1	71.09	51.17
AX-169164802	scaffold43988	276461	1	70.84	51.17
AX-169182048	scaffold585	27914	1	70.84	51.17
AX-169189188	scaffold632	30038	1	70.96	51.17
AX-169173775	scaffold632	34529	1	70.84	51.17
AX-169163680	scaffold1016	5064	1	71.59	51.29
AX-169169348	scaffold1037	276550	1	71.59	51.29
AX-169199134	scaffold1037	278123	1	71.59	51.29
AX-169193850	scaffold1037	285911	1	71.59	51.29
AX-169157077	scaffold1037	299115	1	71.59	51.29
AX-169194624	scaffold210	71870	1	71.59	51.29
AX-169208342	scaffold43742	86000	1	71.59	51.29
AX-169183202	scaffold43742	113030	1	71.59	51.29
AX-169192634	scaffold43742	149056	1	71.59	51.29
AX-169165731	scaffold43764	23455	1	71.59	51.29
AX-169174152	scaffold43988	3057	1	71.59	51.29
AX-169190186	scaffold43988	15316	1	71.59	51.29
AX-169203324	scaffold43988	18140	1	71.59	51.29
AX-169166017	scaffold43988	27635	1	71.84	51.29
AX-169193530	scaffold43988	70136	1	71.59	51.29
AX-169157100	scaffold43988	117887	1	71.59	51.29
AX-169159466	scaffold43988	130671	1	71.59	51.29
AX-169189292	scaffold43988	153756	1	71.59	51.29
AX-169207315	scaffold43988	157925	1	71.59	51.29
AX-169185068	scaffold43988	159797	1	71.96	51.29
AX-169187919	scaffold43988	183124	1	71.59	51.29
AX-169205899	scaffold43988	193694	1	71.59	51.29
AX-169204482	scaffold43988	216748	1	71.59	51.29
AX-169182035	scaffold43988	327688	1	71.59	51.29
AX-169206788	scaffold632	83441	1	71.71	51.29
AX-169209586	scaffold43742	145497	1	71.96	52.05
AX-169159324	scaffold43764	11139	1	71.96	52.17
AX-169176245	scaffold43988	215482	1	71.96	52.17
AX-169207705	scaffold43988	277837	1	71.96	52.17
AX-169158405	scaffold43988	294545	1	71.96	52.17
AX-169177462	scaffold43988	306066	1	71.96	52.17
AX-168594295	scaffold43988	328754	1	71.96	52.17
AX-169185520	scaffold43742	173312	1	71.96	52.42
AX-169165789	scaffold43742	176149	1	71.96	52.42
AX-169190182	scaffold43764	22297	1	71.96	52.42
AX-169163711	scaffold43988	196423	1	71.96	52.42
AX-169178602	scaffold43988	261646	1	71.96	52.42
AX-169207015	scaffold43988	311293	1	71.96	52.42
AX-169189227	scaffold43742	139689	1	72.47	52.55
AX-169171187	scaffold43742	167263	1	71.96	52.55
AX-169195678	scaffold43742	171822	1	71.96	52.55
AX-169209425	scaffold43742	180456	1	71.96	52.55
AX-169159570	scaffold43742	188733	1	71.96	52.55
AX-169185864	scaffold43742	190840	1	71.96	52.55
AX-169192958	scaffold43988	115150	1	71.96	52.55
AX-169208175	scaffold210	53274	1	72.47	52.8
AX-169161424	scaffold43742	102629	1	72.47	52.8
AX-169190418	scaffold43742	152795	1	72.47	52.8
AX-169197450	scaffold43988	205195	1	72.47	52.8
AX-169180015	scaffold43988	319497	1	72.47	52.8
AX-169165644	scaffold43988	365875	1	72.47	52.8
AX-169184348	scaffold43988	412849	1	72.47	52.8
AX-169206435	scaffold759	195042	1	72.47	52.8
AX-169159870	scaffold43988	195038	1	72.59	52.92
AX-169184174	scaffold43988	201568	1	72.59	52.92
AX-169190921	scaffold43988	397553	1	72.59	52.92
AX-169200636	scaffold1161	645	1	72.72	53.3
AX-169209836	scaffold1179	1060947	1	72.59	53.3
AX-169204106	scaffold149	675342	1	72.59	53.3
AX-169190735	scaffold149	681210	1	72.72	53.3
AX-169165746	scaffold1493	70691	1	72.72	53.3
AX-169195692	scaffold210	29548	1	72.72	53.3
AX-169172943	scaffold43742	30151	1	72.59	53.3
AX-169156620	scaffold43742	36454	1	72.72	53.3
AX-169202864	scaffold43742	39823	1	72.59	53.3
AX-169164120	scaffold43988	6430	1	72.72	53.3
AX-169177482	scaffold459	37551	1	72.72	53.3
AX-169189712	scaffold759	206553	1	72.72	53.3
AX-169189492	scaffold1037	258311	1	72.72	53.55
AX-169173095	scaffold1179	1136232	1	72.72	53.55
AX-169189811	scaffold1179	1323707	1	72.72	53.55
AX-169174877	scaffold149	600447	1	72.72	53.55
AX-169203038	scaffold1792	23342	1	72.72	53.55
AX-169196413	scaffold210	21102	1	72.72	53.55
AX-169170853	scaffold264	31441	1	72.72	53.55
AX-169187751	scaffold264	33768	1	72.72	53.55
AX-168568416	scaffold269	19400	1	72.72	53.55
AX-169187839	scaffold269	135907	1	72.72	53.55
AX-169189364	scaffold43836	168452	1	72.72	53.55
AX-169158265	scaffold43836	183111	1	72.72	53.55
AX-169193610	scaffold459	121294	1	72.72	53.55
AX-169182508	scaffold459	134494	1	72.72	53.55
AX-169185943	scaffold510	357611	1	72.72	53.55
AX-169166364	scaffold510	358900	1	72.72	53.55
AX-169178804	scaffold698	219366	1	72.72	53.55
AX-169184061	scaffold698	323397	1	72.72	53.55
AX-169207539	scaffold698	379811	1	72.72	53.55
AX-169159839	scaffold698	421934	1	72.72	53.55
AX-169170447	scaffold759	150333	1	72.72	53.55
AX-168623947	scaffold759	151635	1	72.72	53.55
AX-169186336	scaffold759	186118	1	72.72	53.55
AX-169181326	scaffold759	193627	1	72.72	53.55
AX-169205320	scaffold1179	1035186	1	72.97	53.68
AX-169180114	scaffold149	615044	1	73.09	53.68
AX-169197934	scaffold1493	37629	1	73.09	53.68
AX-169176751	scaffold1792	20402	1	73.09	53.68
AX-169185781	scaffold269	117063	1	72.84	53.68
AX-169170157	scaffold269	141232	1	72.97	53.68
AX-169205817	scaffold42184	1136	1	72.84	53.68
AX-169177635	scaffold42210	44949	1	73.09	53.68
AX-169166392	scaffold43314	132995	1	72.84	53.68
AX-169186739	scaffold43314	164054	1	73.09	53.68
AX-169200399	scaffold43742	43322	1	72.97	53.68
AX-169167273	scaffold43742	47810	1	72.84	53.68
AX-169166852	scaffold459	17665	1	73.09	53.68
AX-169161885	scaffold459	86647	1	72.84	53.68
AX-169190982	scaffold459	141064	1	73.09	53.68
AX-169157633	scaffold459	145323	1	72.84	53.68
AX-169176933	scaffold459	146422	1	72.84	53.68
AX-169185558	scaffold459	162985	1	72.84	53.68
AX-169195385	scaffold459	171119	1	72.84	53.68
AX-169198763	scaffold459	220140	1	72.84	53.68
AX-169207388	scaffold459	223676	1	72.72	53.68
AX-169203075	scaffold510	314088	1	73.09	53.68
AX-169195884	scaffold698	200024	1	73.09	53.68
AX-168474545	scaffold698	240059	1	73.09	53.68
AX-169203409	scaffold698	384344	1	72.84	53.68
AX-169159416	scaffold698	388383	1	72.84	53.68
AX-169169317	scaffold698	411467	1	73.09	53.68
AX-169175695	scaffold698	457683	1	73.09	53.68
AX-169178768	scaffold759	128977	1	72.84	53.68
AX-169159081	scaffold759	153434	1	72.84	53.68
AX-169169973	scaffold759	167643	1	72.84	53.68
AX-169157573	scaffold759	175782	1	72.84	53.68
AX-169171487	scaffold759	179589	1	72.84	53.68
AX-169167715	scaffold759	231336	1	72.84	53.68
AX-169163495	scaffold870	72025	1	72.97	53.68
AX-169187338	scaffold870	82177	1	72.84	53.68
AX-169191606	scaffold1493	53554	1	73.09	53.8
AX-169177319	scaffold510	366384	1	73.09	53.8
AX-169166525	scaffold698	346180	1	73.09	53.8
AX-169174550	scaffold1493	63483	1	73.34	53.93
AX-169161294	scaffold269	127667	1	73.47	53.93
AX-169200177	scaffold269	128779	1	73.22	53.93
AX-169174807	scaffold269	146994	1	73.47	53.93
AX-169209164	scaffold269	172570	1	73.22	53.93
AX-169198899	scaffold269	181200	1	73.22	53.93
AX-169171755	scaffold39274	18982	1	73.47	53.93
AX-169184612	scaffold459	70663	1	73.22	53.93
AX-169195049	scaffold698	280695	1	73.47	53.93
AX-169156845	scaffold102	725963	1	73.47	54.05
AX-169203501	scaffold1179	977609	1	73.47	54.05
AX-168500110	scaffold1179	1173369	1	73.47	54.05
AX-169183409	scaffold1179	1177549	1	73.47	54.05
AX-169181418	scaffold1179	1194453	1	73.47	54.05
AX-169168917	scaffold1179	1253389	1	73.47	54.05
AX-169170661	scaffold1179	1260222	1	73.47	54.05
AX-169169525	scaffold1179	1277716	1	73.47	54.05
AX-169198472	scaffold1493	67368	1	73.47	54.05
AX-169172090	scaffold269	25251	1	73.47	54.05
AX-169197211	scaffold269	70952	1	73.47	54.05
AX-169180549	scaffold39274	13637	1	73.47	54.05
AX-169201992	scaffold40680	45286	1	73.47	54.05
AX-169202153	scaffold597	27184	1	73.47	54.05
AX-169177656	scaffold698	228034	1	73.47	54.05
AX-169202854	scaffold698	343122	1	73.47	54.05
AX-169184652	scaffold698	349106	1	73.47	54.05
AX-169161685	scaffold870	21254	1	73.47	54.05
AX-169188551	scaffold870	46321	1	73.47	54.05
AX-169180040	scaffold102	721283	1	73.59	54.18
AX-169178859	scaffold1179	1003662	1	73.59	54.18
AX-169194917	scaffold1179	1008555	1	73.47	54.18
AX-169178350	scaffold1179	1041270	1	73.47	54.18
AX-169192022	scaffold1179	1083951	1	73.59	54.18
AX-169195515	scaffold1179	1129583	1	73.59	54.18
AX-169189918	scaffold1179	1156955	1	73.47	54.18
AX-169166803	scaffold1179	1167464	1	73.47	54.18
AX-169176455	scaffold1179	1178642	1	73.47	54.18
AX-169200673	scaffold1179	1188104	1	73.47	54.18
AX-169189835	scaffold1179	1207793	1	73.47	54.18
AX-169161457	scaffold1179	1211267	1	73.59	54.18
AX-169192185	scaffold1179	1213412	1	73.47	54.18
AX-169176198	scaffold1179	1215386	1	73.47	54.18
AX-169178832	scaffold1179	1216547	1	73.59	54.18
AX-169206609	scaffold1179	1224595	1	73.47	54.18
AX-169203968	scaffold1179	1237984	1	73.47	54.18
AX-169207665	scaffold1179	1318759	1	73.47	54.18
AX-165318747	scaffold1179	1339292	1	73.47	54.18
AX-169200140	scaffold1493	43576	1	73.59	54.18
AX-169172061	scaffold1493	108715	1	73.47	54.18
AX-169197435	scaffold1757	98799	1	73.47	54.18
AX-169190776	scaffold1785	850883	1	73.59	54.18
AX-169162847	scaffold1785	895666	1	73.59	54.18
AX-169179434	scaffold269	54291	1	73.59	54.18
AX-169207658	scaffold269	96393	1	73.47	54.18
AX-169164344	scaffold269	169409	1	73.59	54.18
AX-169171846	scaffold33192	10033	1	73.47	54.18
AX-169169738	scaffold39274	24239	1	73.59	54.18
AX-169181631	scaffold39274	52592	1	73.47	54.18
AX-169192850	scaffold42184	2243	1	73.47	54.18
AX-169206816	scaffold617	98027	1	73.59	54.18
AX-169161779	scaffold698	362938	1	73.59	54.18
AX-169166767	scaffold1070	36941	1	73.84	54.81
AX-169170638	scaffold1179	967285	1	73.97	54.81
AX-169192401	scaffold1179	971378	1	73.72	54.81
AX-169157682	scaffold1179	1010952	1	73.97	54.81
AX-169161299	scaffold1179	1023182	1	73.72	54.81
AX-169183109	scaffold1179	1067183	1	73.59	54.81
AX-169197295	scaffold1179	1089263	1	73.84	54.81
AX-169174976	scaffold1179	1096806	1	73.59	54.81
AX-169162712	scaffold1179	1098463	1	73.59	54.81
AX-169179290	scaffold1179	1241296	1	73.59	54.81
AX-169169001	scaffold1179	1264043	1	73.72	54.81
AX-169196218	scaffold1179	1287424	1	73.97	54.81
AX-169173158	scaffold1179	1316427	1	73.59	54.81
AX-169206732	scaffold1493	36474	1	73.72	54.81
AX-169173972	scaffold1785	942121	1	73.97	54.81
AX-169198334	scaffold1893	61192	1	73.59	54.81
AX-168568411	scaffold269	14773	1	73.84	54.81
AX-169186362	scaffold269	39542	1	73.59	54.81
AX-169183110	scaffold269	49373	1	73.72	54.81
AX-169175471	scaffold269	144421	1	73.72	54.81
AX-169185077	scaffold38934	60721	1	73.97	54.81
AX-169198905	scaffold39274	43033	1	73.59	54.81
AX-169204066	scaffold41772	4150	1	73.59	54.81
AX-169203672	scaffold43072	58615	1	73.97	54.81
AX-169166232	scaffold511	7195	1	73.97	54.81
AX-169209846	scaffold617	314925	1	73.59	54.81
AX-169208432	scaffold698	233390	1	73.72	54.81
AX-169197251	scaffold698	337718	1	73.72	54.81
AX-169196415	scaffold870	57801	1	73.97	54.81
AX-169157496	scaffold870	65900	1	73.84	54.81
AX-169209314	scaffold1179	956749	1	74.09	55.06
AX-169209981	scaffold269	42822	1	74.22	55.06
AX-169191191	scaffold38934	20446	1	74.09	55.06
AX-169169191	scaffold38934	22340	1	74.09	55.06
AX-169206036	scaffold38934	56740	1	74.09	55.06
AX-169196728	scaffold459	136346	1	74.22	55.06
AX-169192399	scaffold617	80777	1	74.09	55.06
AX-169167823	scaffold617	259185	1	74.09	55.06
AX-169199357	scaffold655	80551	1	74.09	55.06
AX-169183864	scaffold804	387241	1	74.09	55.06
AX-169156546	scaffold804	398509	1	74.22	55.06
AX-169160910	scaffold804	409708	1	74.09	55.06
AX-169181282	scaffold804	414052	1	74.09	55.06
AX-169196604	scaffold870	12713	1	74.09	55.06
AX-169182596	scaffold870	14309	1	74.09	55.06
AX-169207991	scaffold870	64369	1	74.09	55.06
AX-169208743	scaffold617	175672	1	74.22	55.43
AX-169174546	scaffold617	192861	1	74.22	55.43
AX-169182040	scaffold804	383011	1	74.22	55.43
AX-169165709	scaffold804	400181	1	74.22	55.43
AX-169179327	scaffold804	406998	1	74.22	55.43
AX-169158299	scaffold870	60960	1	74.22	55.43
AX-169188659	scaffold1893	7726	1	74.22	55.56
AX-169179263	scaffold1893	18851	1	74.22	55.56
AX-169192520	scaffold617	69584	1	74.22	55.56
AX-169163545	scaffold617	79704	1	74.22	55.56
AX-169200470	scaffold617	88977	1	74.22	55.56
AX-169170377	scaffold617	103573	1	74.22	55.56
AX-169159763	scaffold617	227457	1	74.22	55.56
AX-169190188	scaffold617	240465	1	74.22	55.56
AX-169189583	scaffold617	255824	1	74.22	55.56
AX-169156935	scaffold617	262302	1	74.22	55.56
AX-169177007	scaffold617	264523	1	74.22	55.56
AX-169181441	scaffold617	292978	1	74.22	55.56
AX-169201639	scaffold804	374951	1	74.22	55.56
AX-169199213	scaffold617	284403	1	74.22	55.68
AX-169202939	scaffold1893	14466	1	74.22	56.19
AX-169173405	scaffold1893	29438	1	74.22	56.19
AX-169156706	scaffold1893	76078	1	74.22	56.19
AX-169170529	scaffold1893	133867	1	74.34	56.19
AX-169157789	scaffold1893	151327	1	74.47	56.19
AX-169206166	scaffold43836	111606	1	74.34	56.19
AX-169165364	scaffold43836	127451	1	74.47	56.19
AX-169188875	scaffold1210	11534	1	74.59	56.31
AX-169195418	scaffold1210	21815	1	74.59	56.31
AX-169158562	scaffold1210	62786	1	74.59	56.31
AX-169163077	scaffold1591	7206	1	74.47	56.31
AX-169165002	scaffold1591	10269	1	74.59	56.31
AX-169208466	scaffold1591	15886	1	74.47	56.31
AX-169201222	scaffold1838	9019	1	74.59	56.31
AX-169187111	scaffold1893	89933	1	74.47	56.31
AX-169163277	scaffold1893	93426	1	74.47	56.31
AX-169187426	scaffold42770	63486	1	74.59	56.31
AX-169171307	scaffold43072	31705	1	74.47	56.31
AX-169166046	scaffold43072	39260	1	74.59	56.31
AX-168433154	scaffold43072	78979	1	74.59	56.31
AX-169190490	scaffold43072	89880	1	74.59	56.31
AX-169204087	scaffold43836	75917	1	74.47	56.31
AX-169170903	scaffold43836	94608	1	74.59	56.31
AX-169206441	scaffold43836	190760	1	74.59	56.31
AX-169192054	scaffold617	235110	1	74.59	56.31
AX-169164314	scaffold655	78979	1	74.59	56.31
AX-169181987	scaffold655	89236	1	74.59	56.31
AX-169169470	scaffold1210	79611	1	74.59	56.44
AX-169164833	scaffold1591	21235	1	74.59	56.44
AX-169208665	scaffold1785	678183	1	74.59	56.44
AX-169206724	scaffold41530	69269	1	74.59	56.44
AX-169172741	scaffold42770	104090	1	74.59	56.44
AX-169206313	scaffold43072	15727	1	74.59	56.44
AX-169162256	scaffold43072	48155	1	74.59	56.44
AX-169177132	scaffold43072	67417	1	74.59	56.44
AX-169203550	scaffold43072	96937	1	74.59	56.44
AX-169201544	scaffold1785	910911	1	74.59	57.07
AX-169210537	scaffold41530	12898	1	74.59	57.07
AX-169208063	scaffold617	82163	1	74.59	57.07
AX-169156548	scaffold1210	50357	1	74.59	57.19
AX-169166562	scaffold1210	52688	1	74.59	57.19
AX-169193509	scaffold1210	54955	1	74.59	57.19
AX-169197604	scaffold150	304710	1	74.59	57.19
AX-169164230	scaffold1715	217299	1	74.59	57.19
AX-169197408	scaffold1785	672622	1	74.59	57.19
AX-169159122	scaffold1893	12730	1	74.59	57.19
AX-169201128	scaffold1893	87026	1	74.59	57.19
AX-169171131	scaffold1893	114772	1	74.59	57.19
AX-169160063	scaffold41530	46773	1	74.59	57.19
AX-169185457	scaffold42770	61750	1	74.59	57.19
AX-169208452	scaffold43072	10997	1	74.59	57.19
AX-169194326	scaffold43072	26346	1	74.59	57.19
AX-169159648	scaffold43072	132896	1	74.59	57.19
AX-169174683	scaffold43072	197090	1	74.59	57.19
AX-169206711	scaffold43836	129418	1	74.59	57.19
AX-169180257	scaffold43836	172290	1	74.59	57.19
AX-169189238	scaffold483	162169	1	74.59	57.19
AX-169198645	scaffold499	39159	1	74.59	57.19
AX-169205371	scaffold511	13112	1	74.59	57.19
AX-169184709	scaffold655	41576	1	74.59	57.19
AX-169206372	scaffold655	55158	1	74.59	57.19
AX-169188348	scaffold655	72351	1	74.59	57.19
AX-169165503	scaffold655	83846	1	74.59	57.19
AX-169160890	scaffold655	107038	1	74.59	57.19
AX-169207880	scaffold676	461993	1	74.59	57.19
AX-169171600	scaffold870	139573	1	74.59	57.19
AX-169181281	scaffold1132	814464	1	74.59	57.32
AX-169198533	scaffold1893	118197	1	74.59	57.32
AX-169190318	scaffold41700	82930	1	74.59	57.32
AX-169206402	scaffold433	1094493	1	74.59	57.32
AX-169160106	C26174	712	1	74.59	57.44
AX-169167889	scaffold41530	38624	1	74.59	57.44
AX-169199628	scaffold1210	67083	1	74.59	57.69
AX-169203776	scaffold1785	790738	1	74.59	57.69
AX-169173424	scaffold43072	86983	1	74.59	57.69
AX-169161276	scaffold43072	195344	1	74.59	57.69
AX-169201135	scaffold43836	220328	1	74.59	57.69
AX-169184718	scaffold617	101697	1	74.59	57.69
AX-169169528	scaffold1785	826317	1	74.59	57.82
AX-169210266	scaffold1785	936974	1	74.59	57.82
AX-169176345	scaffold483	154452	1	74.59	57.82
AX-169159384	scaffold1785	818482	1	74.59	57.94
AX-169157308	scaffold1785	848284	1	74.59	57.94
AX-169203108	scaffold36572	32721	1	74.59	57.94
AX-169161028	scaffold41700	121118	1	74.59	57.94
AX-169178102	scaffold499	22539	1	74.59	57.94
AX-169191514	scaffold617	250625	1	74.59	57.94
AX-169187040	scaffold78	36890	1	74.59	57.94
AX-169196841	scaffold78	79833	1	74.59	57.94
AX-169186167	scaffold78	89431	1	74.59	57.94
AX-169198056	scaffold78	109841	1	74.59	57.94
AX-169200234	scaffold78	122258	1	74.59	57.94
AX-169201881	scaffold78	141494	1	74.59	57.94
AX-169208435	scaffold78	157773	1	74.59	57.94
AX-169158699	scaffold1835	391992	1	74.59	58.32
AX-169185202	scaffold1835	232111	1	74.59	58.44
AX-169191594	scaffold37838	5407	1	74.59	58.44
AX-169173544	scaffold37838	8220	1	74.59	58.44
AX-169187403	scaffold41530	64377	1	74.59	58.44
AX-169201738	scaffold483	137410	1	74.59	58.44
AX-169197895	scaffold483	175828	1	74.59	58.44
AX-169171449	scaffold655	56587	1	74.59	58.44
AX-169208671	scaffold1785	687349	1	74.59	58.69
AX-169209697	scaffold1785	880823	1	74.59	58.69
AX-169164740	scaffold298	10375	1	74.59	58.69
AX-169167983	scaffold70	408969	1	74.59	58.69
AX-169208705	scaffold150	322299	1	74.72	58.82
AX-169166191	scaffold150	359915	1	74.72	58.82
AX-169162171	scaffold1785	727165	1	74.59	58.82
AX-169174461	scaffold1835	24310	1	74.72	58.82
AX-169192940	scaffold1835	123190	1	74.72	58.82
AX-169173201	scaffold1835	276299	1	74.72	58.82
[truncated: 18,354 more rows]
