# Supplementary material for: A Genome-Wide Association Study for Host Resistance to Ostreid Herpesvirus in Pacific Oysters (Crassostrea gigas)
Source: G3 (Bethesda). 2018 Feb 22;8(4):1273–80. doi: 10.1534/g3.118.200113 (PMC5873916; doi:10.1534/g3.118.200113)
Supplement: Supplementary file 2 [file 1273FileS2.xlsx]

## Sheet: Sheet1
DH_ID	LG SNP array	Hedgecock15_LG_ consensus	Hedgecock15_LG_ families	Affy_ID
102-G1311363A	1		1	AX-165318275
1037-T157227A	1	1		AX-169162866
1097-T791213C	1		1	AX-169181291
1102-C10823T	1		1	AX-165318716
1177-G65421A	1		1	AX-169183550
1179-G1339292T	1		1	AX-165318747
1293-T445505C	1		1	AX-169185981
1324-C121279A	1		1	AX-165318786
13-C2629G	1		1	AX-165318223
150-A337617G	1	1		AX-168605593
160-G283588C	1		1	AX-165318316
1715-C587389T	1	1		AX-165318891
1736-G550540A	1		1	AX-169157762
1804-G162152A	1	1		AX-165318928
1834-C305919T	1		1	AX-165318932
186-A134353G	1	1		AX-165318328
188-G147312C	1	1		AX-165318329
1893-G130921T	1	1		AX-169163351
257-T1002059C	1		1	AX-165318356
269-A169409G	1		1	AX-169164344
33192-G10033A	1	1		AX-169171846
38824-A1625C	1		1	AX-165319000
388-C14603T	1		1	AX-165318433
39522-A66129C	1		1	AX-169171697
41242-G67725A	1	1		AX-165319037
41828-T1131C	1		1	AX-165319048
42516-C3190A	1		1	AX-169165603
452-T87528C	1		1	AX-165318474
459-T86647C	1		1	AX-169161885
471-C853263T	1	1		AX-169159845
532-C47139T	1		1	AX-165318515
578-C119623A	1		1	AX-169160377
580-C572528T	1		1	AX-165318536
583-A706947T	1	1		AX-165318541
583-A775041T	1		1	AX-165318540
583-T817293A	1	1		AX-165318538
602-C813964T	1		1	AX-169156550
681-G106018A	1	1		AX-165318590
713-G216935A	1	1		AX-165318598
716-G104294A	1	1		AX-165318599
733-G275822A	1	1		AX-169174125
771-G78221A	1	1		AX-169162411
771-G84T	1		1	AX-169157769
858-T87405C	1		1	AX-169177451
1543-G29013A	2	2		AX-165318855
347-A646482T	2		2	AX-165318407
40664-T20575A	2		2	AX-169175295
41164-A54480C	2	2		AX-165319036
70-G67778A	2		2	AX-165318247
948-G277219A	2	2		AX-165318659
100-A287398G	3		3	AX-169165910
10-T18342A	3	3		AX-169171100
1149-T201074C	3	3		AX-165318736
1209-G2500T	3	3		AX-165318757
1403-G110111T	3		3	AX-165318810
1583-A699270G	3	3		AX-165318863
1584-G113150A	3	3		AX-165318864
1882-A163280G	3		3	AX-169172052
1896-C308346A	3	3		AX-165318971
211-C1121595T	3	3		AX-169175019
335-A213625G	3	3		AX-169187670
335-C215407T	3	3		AX-169162685
36758-G21937C	3	3		AX-165318991
402-T590389C	3	3		AX-165318443
40960-A13920G	3		3	AX-169177692
41082-A87596C	3		3	AX-169172846
41832-T26040A	3	3		AX-169168285
41896-G24889T	3		3	AX-165319050
41954-C77670T	3		3	AX-169166787
41982-A121851T	3	3		AX-165319054
41982-T124808C	3	3		AX-165319055
422-T274682C	3	3		AX-169164723
42348-G121951A	3		3	AX-169168057
43-G168610A	3		3	AX-169158536
509-A325585G	3	3		AX-165318511
683-T197693C	3	3		AX-169181720
698-G34036A	3	3		AX-165318595
721-G368695A	3	3		AX-165318602
888-T16347C	3	3		AX-165318644
929-T82901C	3		3	AX-165318653
C20252-T192C	3		3	AX-165319149
1104-C829T	4	4		AX-165318718
1241-T25726C	4	4		AX-165318764
12-G362476C	4		4	AX-165318220
1330-G48465A	4	4		AX-165318790
1420-A22807G	4	4		AX-165318817
1503-T25766C	4	4		AX-168620289
150-G1282068A	4	4		AX-165318310
1766-T33960C	4	4		AX-165318910
1795-C19951T	4	4		AX-165318921
370-T48755C	4	4		AX-169185472
408-C13185T	4		4	AX-165318448
408-T26139C	4	4		AX-165318450
40910-C87188T	4		4	AX-169166692
42060-C83680T	4	4		AX-165319062
42164-C37627T	4		4	AX-169177979
43084-C115432T	4	4		AX-165319102
472-C201587G	4	4		AX-169173903
481-G567315A	4		4	AX-169171704
619-A1081649G	4		4	AX-165318556
619-A703155C	4	4		AX-169158796
619-T644578C	4	4		AX-165318561
647-A51490G	4	4		AX-165318576
647-C48734T	4	4		AX-165318578
658-C99043T	4		4	AX-165318579
70-G175433A	4		4	AX-165318246
975-C106755T	4	4		AX-165318664
C20654-G559A	4	4		AX-165319151
1032-C111955T	5		5	AX-165318691
1101-A416386G	5	5		AX-165318715
1293-A227051C	5		5	AX-169188395
1299-A73902G	5	5		AX-165318777
1402-T40502G	5	5		AX-165318807
1501-A45159T	5	5		AX-169181272
156-A320886G	5	5		AX-169187357
1890-G121330A	5	5		AX-165318965
392-T658322A	5		5	AX-169184439
410-C295224T	5		5	AX-165318452
41572-T72531C	5	5		AX-169185481
42640-C29524T	5		5	AX-165319087
43494-A138038G	5	5		AX-165319118
43500-C125405T	5	5		AX-165319119
504-C268597T	5	5		AX-165318509
616-A214117T	5	5		AX-169163707
616-G191463A	5	5		AX-165318552
61-G384902A	5	5		AX-169164145
867-A1158732G	5		5	AX-169175777
1004-G617734A	6	6		AX-165318674
1086-C131655T	6	6		AX-165318704
1093-G353478T	6	6		AX-165318707
1203-A5873G	6	6		AX-169186356
1203-T193535C	6	6		AX-165318752
1204-T17866C	6		6	AX-169156685
121-G1008025T	6	6		AX-169175309
1309-T265494C	6	6		AX-165318783
1336-A7529G	6	6		AX-169166546
146-C113200T	6	6		AX-165318306
1497-T149063C	6	6		AX-165318842
1546-C43285T	6		6	AX-169167840
156-C164236A	6		6	AX-165318312
1583-C875879T	6	6		AX-169181389
1644-T42775C	6	6		AX-165318879
1665-C192489T	6	6		AX-165318881
1738-A129563G	6	6		AX-169161635
1836-C510740T	6		6	AX-165318937
1844-A43355T	6	6		AX-165318944
1844-G68422A	6	6		AX-169172505
198-C1102802T	6		6	AX-169164984
227-T144977G	6	6		AX-165318349
271-C360516A	6		6	AX-168549572
290-A61030C	6		6	AX-165318380
332-C556247T	6	6		AX-169168068
35936-C924T	6		6	AX-169182741
40612-A77303G	6	6		AX-165319024
408-C398019T	6		6	AX-165318449
41998-T51761C	6	6		AX-165319058
43426-A48381C	6	6		AX-165319112
43426-C892T	6	6		AX-165319114
43932-C316645T	6	6		AX-165319134
44098-C45733T	6	6		AX-169186348
44098-G124702A	6	6		AX-169163189
493-C121011T	6	6		AX-169177815
54-G132020A	6	6		AX-165318235
557-T467855C	6	6		AX-169186890
663-T72326C	6		6	AX-169181958
712-A371629G	6	6		AX-169166072
726-C79120T	6		6	AX-169165375
771-A267622C	6	6		AX-165318615
794-A224816C	6	6		AX-165318623
79-C638165T	6	6		AX-169164776
811-A857T	6	6		AX-165318627
854-T336015C	6		6	AX-165318635
C20350-C293T	6	6		AX-165319150
C32814-C2989T	6		6	AX-165319163
C34158-T7104A	6		6	AX-165319164
1014-C183274T	7		7	AX-169171587
101-C305828T	7		7	AX-169175426
102-G399247A	7	7		AX-169167511
109-A423190G	7		7	AX-165318282
1131-G193593A	7		7	AX-165318729
1255-A312000G	7	7		AX-169172906
128-C539839T	7	7		AX-165318295
1301-G1099934A	7	7		AX-165318780
1359-A80610G	7	7		AX-169183331
1362-A821027C	7	7		AX-165318797
1391-A183814T	7	7		AX-169157905
1391-G148139C	7	7		AX-165318805
1469-A315994G	7	7		AX-165318825
1512-A128398G	7	7		AX-169177257
1512-C119993A	7	7		AX-169160422
1599-A116705T	7	7		AX-165318866
1599-G99594T	7		7	AX-165318871
168-A433150G	7		7	AX-165318321
1704-C45950A	7	7		AX-169171506
1720-C54529A	7	7		AX-165318896
1759-C90152T	7		7	AX-165318908
1829-G143864A	7		7	AX-169157550
1855-G54365A	7		7	AX-169184041
1901-C306829T	7	7		AX-168567578
192-A727965G	7	7		AX-165318333
226-T797149C	7	7		AX-168566944
274-C205532A	7		7	AX-165318371
301-A1180087G	7	7		AX-165318384
348-C699444A	7	7		AX-165318408
358-C158710T	7	7		AX-165318413
376-C3168T	7	7		AX-165318423
393-A516530G	7		7	AX-169181103
419-G255882A	7		7	AX-165318457
42274-C21083T	7	7		AX-169180488
432-C605867A	7		7	AX-165318464
433-A824952G	7		7	AX-165318468
433-T560928C	7		7	AX-165318467
43526-C63065A	7	7		AX-165319121
481-C923529A	7	7		AX-165318484
488-G103012A	7	7		AX-165318492
544-G308234A	7	7		AX-165318520
622-C87698T	7		7	AX-165318564
67-A25130C	7	7		AX-169180164
790-G187021A	7	7		AX-165318622
82-C290519T	7		7	AX-165318260
86-C598305T	7	7		AX-169185000
C28536-G2064A	7	7		AX-165319158
1403-A418535G	8	8		AX-165318811
1492-A151764C	8	8		AX-165318836
1605-A145931T	8		8	AX-165318873
1719-G121332A	8		8	AX-168500963
1720-C243626T	8	8		AX-165318894
1720-C245362T	8	8		AX-165318895
173-G38580A	8		8	AX-165318324
1750-C193020T	8		8	AX-165318906
324-C189474A	8	8		AX-165318395
34652-T7711A	8	8		AX-169161433
354-T787965C	8	8		AX-165318412
41064-C38981T	8	8		AX-165319034
43366-G6597A	8		8	AX-165319110
44-T353298A	8		8	AX-165318230
44-T360020C	8	8		AX-165318231
501-A1071709C	8	8		AX-165318504
54-T461471A	8	8		AX-169167065
621-A481950G	8	8		AX-165318562
759-G34987A	8	8		AX-169160519
948-T620846C	8	8		AX-165318658
C21484-G820A	8	8		AX-169165341
C21654-A840G	8	8		AX-165319155
C30958-T1287G	8	8		AX-165319160
C35260-C20322T	8	8		AX-165319167
1132-T586556C	9	9		AX-165318731
115-C480461T	9	9		AX-165318285
140-T608311G	9	9		AX-165318300
298-T459672C	9		9	AX-165318382
39390-C50030G	9		9	AX-169159129
41766-T43270C	9	9		AX-165319044
43208-C57717T	9		9	AX-165319106
1009-T959817C	10		10	AX-165318678
1017-G377060A	10		10	AX-165318680
1094-A528059G	10	10		AX-165318709
1104-C108927A	10	10		AX-165318717
1108-T129678A	10		10	AX-165318722
1174-G497286A	10		10	AX-169174769
1174-T625854C	10		10	AX-165318744
1247-C138306T	10	10		AX-165318765
1258-G224536A	10		10	AX-165318771
1324-G502556A	10	10		AX-165318788
1364-G31469T	10	10		AX-165318798
141-A30764G	10		10	AX-165318301
142-C1002148T	10	10		AX-165318302
1583-C75097T	10	10		AX-165318862
163-A155097C	10	10		AX-165318318
1671-G234948A	10		10	AX-165318884
1729-C168040T	10		10	AX-165318898
1836-G299401A	10		10	AX-165318936
1841-G81198T	10	10		AX-165318942
1849-A138732T	10		10	AX-165318945
211-G187620A	10		10	AX-165318343
234-T891G	10		10	AX-169160637
241-T444701G	10		10	AX-165318352
248-T117889C	10		10	AX-169169158
313-C500535A	10	10		AX-165318390
334-G234559A	10	10		AX-165318398
340-A259519G	10		10	AX-165318406
35332-T19233G	10		10	AX-169186143
36904-C17279A	10	10		AX-165318995
39574-G69654A	10		10	AX-169187217
3-A757158G	10		10	AX-165318216
40916-G59426A	10		10	AX-165319032
41994-G17466T	10	10		AX-169162386
42046-T35735G	10		10	AX-169170186
42508-G131654A	10		10	AX-165319076
425-C64538T	10	10		AX-165318462
43122-G186710A	10		10	AX-168611850
43442-C93864T	10		10	AX-169165870
43442-T165768C	10	10		AX-165319115
43562-A56564G	10	10		AX-165319123
43630-T96559A	10	10		AX-165319128
43692-G220240A	10	10		AX-165319129
43954-G79948A	10	10		AX-165319138
485-C149410T	10		10	AX-169174952
492-G201084A	10		10	AX-169159280
496-C52425T	10		10	AX-165318501
619-T436436C	10	10		AX-169157220
61-A460899T	10	10		AX-169183572
625-G805250A	10	10		AX-169167909
678-A703141G	10		10	AX-165318585
71-G320284A	10		10	AX-169157120
71-T316719A	10		10	AX-165318249
C32084-A681C	10		10	AX-165319162
C36014-G3611A	10	10		AX-165319168
1009-C469249T	Unassigned	8		AX-165318675
1018-G7329A	Unassigned	4		AX-165318682
1108-T118740C	Unassigned		10	AX-165318721
1116-C154633A	Unassigned		1	AX-165318723
1188-G457059A	Unassigned	3		AX-169165955
1417-G60989A	Unassigned		10	AX-165318814
145-T1158072C	Unassigned		5	AX-165318305
1497-C84104T	Unassigned		6	AX-169166582
1869-T38841A	Unassigned	4		AX-165318960
1881-C64462T	Unassigned		1	AX-169180965
336-G302962T	Unassigned	9		AX-165318404
39214-A66373T	Unassigned	10		AX-169158416
43868-C176900A	Unassigned	7		AX-165319132
494-C37183A	Unassigned	4		AX-165318499
541-C296537G	Unassigned		8	AX-165318518
546-A115357T	Unassigned	8		AX-169168862
556-C232769T	Unassigned	7		AX-165318523
617-C188947T	Unassigned	1		AX-165318555
678-C188376G	Unassigned	6		AX-165318589
71-T159919C	Unassigned	8		AX-169157343
760-A380078T	Unassigned	4		AX-169186742
77-G95345T	Unassigned		10	AX-165318252
850-T136512C	Unassigned	2		AX-169173209
942-G453343A	Unassigned		10	AX-169179051
1899-C264940A	Unassigned	7		AX-165318977
39778-C27333T	Unassigned		1	AX-169181515
102-T1534541C	Unassigned	4		AX-165318272
175-A353777G	Unassigned		1	AX-165318325
1004-C465117G	Unassigned			AX-169169354
100-A378029G	Unassigned	6		AX-165318267
1017-G559241C	Unassigned			AX-165318681
101-A165524G	Unassigned	3		AX-169178420
1021-T11813G	Unassigned	1		AX-165318683
1031-G351214A	Unassigned			AX-169177372
1032-T415250A	Unassigned			AX-165318690
105-C57561T	Unassigned			AX-165318277
1064-T126211A	Unassigned	3		AX-165318697
1064-T34836C	Unassigned	3		AX-165318698
1077-C56798T	Unassigned			AX-168460588
1086-C482196T	Unassigned			AX-165318705
1125-A140740C	Unassigned	4		AX-169171899
1127-T37230C	Unassigned			AX-165318726
1131-A48257G	Unassigned	1		AX-169182644
1132-C588328A	Unassigned	9		AX-169178698
1139-A2921G	Unassigned			AX-165318734
1179-C381678G	Unassigned			AX-165318748
1213-T1005256C	Unassigned			AX-165318758
1219-A484838G	Unassigned			AX-169165388
121-T388022C	Unassigned	6		AX-165318288
122-C101880T	Unassigned			AX-165318292
1252-T9476C	Unassigned			AX-165318766
1258-T145836C	Unassigned			AX-169183992
1258-T773212G	Unassigned	9		AX-165318772
1264-C1601T	Unassigned	1		AX-165318773
128-T537177G	Unassigned	7		AX-169173572
12-T412372C	Unassigned	4		AX-165318222
1301-C1010013T	Unassigned			AX-169183017
1307-C729099T	Unassigned			AX-169174553
1329-T413437C	Unassigned			AX-165318789
1372-G266410A	Unassigned			AX-169175818
1386-T7933G	Unassigned			AX-165318804
1416-G1936A	Unassigned			AX-169160823
1419-G25202T	Unassigned	5		AX-165318816
142-T818377A	Unassigned	5		AX-165318303
1441-T368C	Unassigned	1		AX-165318820
1445-C118806T	Unassigned			AX-169171206
1459-T91193G	Unassigned	4		AX-169181308
1469-T226856C	Unassigned	7		AX-165318826
1485-C28033T	Unassigned			AX-165318832
1492-A2607G	Unassigned	8		AX-165318838
1492-C100215T	Unassigned	8		AX-165318834
1503-A12100G	Unassigned			AX-165318846
150-C1293800T	Unassigned			AX-169163579
1569-C75267A	Unassigned			AX-165318858
1589-A104064T	Unassigned			AX-165318865
1599-C538171T	Unassigned	7		AX-165318870
162-G165037A	Unassigned			AX-165318317
164-A297472G	Unassigned			AX-169160258
1665-A43443G	Unassigned	3		AX-165318882
168-A770394G	Unassigned	10		AX-165318323
1717-A287834T	Unassigned			AX-165318892
1742-A237391G	Unassigned			AX-169177224
1794-C151557T	Unassigned			AX-169168399
1800-G134541A	Unassigned			AX-165318923
1803-A2315T	Unassigned	6		AX-165318926
1836-A923945G	Unassigned			AX-165318934
1838-A330922C	Unassigned			AX-169185188
184-A6082G	Unassigned	8		AX-165318326
1859-G142051A	Unassigned	4		AX-165318953
1869-A19138G	Unassigned			AX-169162154
1883-C155432T	Unassigned			AX-168607834
192-A171111G	Unassigned	6		AX-165318332
210-A16017C	Unassigned	1		AX-165318340
258-T334222C	Unassigned	8		AX-169181344
271-G370028A	Unassigned	6		AX-165318369
274-G268516A	Unassigned			AX-165318372
276-C133295T	Unassigned			AX-169164934
321-C260858T	Unassigned			AX-169177090
36158-G23406T	Unassigned	6		AX-165318989
365-A457784C	Unassigned			AX-165318418
37540-G40231A	Unassigned	3		AX-165318997
37972-C34761T	Unassigned	8		AX-165318998
381-T182488A	Unassigned			AX-169163751
381-T49356C	Unassigned			AX-165318426
39524-T13932G	Unassigned	3		AX-165319007
40224-A41441G	Unassigned			AX-169172785
402-G466052A	Unassigned	3		AX-165318444
40638-A9968G	Unassigned			AX-165319025
413-G516739A	Unassigned	10		AX-169180339
41448-G29564T	Unassigned			AX-169187025
41812-G68536A	Unassigned	4		AX-169175634
41994-A68402G	Unassigned			AX-165319057
42164-T413C	Unassigned			AX-169185195
42402-T67279C	Unassigned	1		AX-169185856
42486-T28594C	Unassigned	5		AX-165319074
42528-G158623A	Unassigned			AX-165319081
42922-T159173A	Unassigned	1		AX-169163974
42974-C40716T	Unassigned			AX-165319096
42994-C67884T	Unassigned	7		AX-165319098
43024-G138507C	Unassigned	6		AX-169171718
43034-C30643G	Unassigned	6		AX-165319101
43150-G5701A	Unassigned			AX-169170901
432-A595712C	Unassigned	7		AX-165318463
432-G364549T	Unassigned			AX-165318465
433-A97215G	Unassigned	6		AX-169161780
43452-A73014T	Unassigned	6		AX-165319117
43574-A98074T	Unassigned			AX-165319125
43574-G239757A	Unassigned			AX-165319126
43742-G135252T	Unassigned	1		AX-169163776
43932-A165008C	Unassigned			AX-169164600
43-A277393C	Unassigned	8		AX-165318229
443-A250097T	Unassigned	9		AX-165318472
479-G297898A	Unassigned			AX-165318482
485-C341788T	Unassigned			AX-169168955
513-A526170T	Unassigned			AX-165318512
536-T78147C	Unassigned	8		AX-169166735
592-G257429A	Unassigned	2		AX-165318543
593-G293013A	Unassigned			AX-165318544
608-A2691G	Unassigned			AX-169157277
640-T129196C	Unassigned			AX-169169817
647-G93709T	Unassigned	4		AX-168566133
678-C425837T	Unassigned			AX-165318587
678-T889321C	Unassigned			AX-165318586
681-A108647G	Unassigned			AX-165318591
70-T170048C	Unassigned	4		AX-165318245
760-T352863A	Unassigned			AX-169163330
79-A626832T	Unassigned	6		AX-165318255
801-G179104A	Unassigned			AX-165318626
819-T80065A	Unassigned			AX-165318628
82-A538196G	Unassigned	3		AX-169171978
867-C1065094G	Unassigned			AX-165318638
867-T923248C	Unassigned			AX-169171198
890-C241090A	Unassigned	10		AX-165318645
933-T363865C	Unassigned	2		AX-169167261
964-C95454T	Unassigned			AX-169179712
C28544-C138A	Unassigned			AX-165319159
