# Supplementary material for: A Genome-Wide Association Study for Host Resistance to Ostreid Herpesvirus in Pacific Oysters (Crassostrea gigas)
Source: G3 (Bethesda). 2018 Feb 22;8(4):1273–80. doi: 10.1534/g3.118.200113 (PMC5873916; doi:10.1534/g3.118.200113)
Supplement: Supplementary file 3 [file 1273FileS3.xlsx]

## Sheet: Sheet1
Scaffold	Number of LGs assigned to	Scaffold length
C18300	1	600
C19344	1	806
C20084	1	971
C20252	1	1019
C20350	1	1046
C20654	1	1141
C21448	1	1427
C21484	1	1439
C21518	1	1453
C21654	1	1500
C21792	1	1560
C22444	1	1848
C22622	1	1911
C23204	1	2141
C23882	1	2471
C24640	1	2841
C24734	1	2882
C24984	1	3017
C25088	1	3081
C25384	1	3259
C25556	1	3345
C25708	1	3431
C25796	1	3498
C25804	1	3502
C25896	1	3575
C26174	1	3767
C26204	1	3791
C26584	1	4052
C26654	1	4093
C26674	1	4113
C26742	1	4155
C27092	1	4414
C27242	1	4539
C27478	1	4719
C27482	1	4724
C27640	1	4861
C27746	1	4921
C27770	1	4938
C28016	1	5173
C28306	1	5438
C28316	1	5454
C28462	1	5577
C28536	1	5645
C28540	1	5650
C28550	1	5670
C28722	1	5846
C28726	1	5848
C28728	1	5856
C28806	1	5921
C28830	1	5934
C28836	1	5939
C28846	1	5944
C29008	1	6128
C29362	1	6524
C29388	1	6562
C29446	1	6631
C29518	1	6729
C29574	1	6780
C29758	1	7009
C29908	1	7186
C29936	1	7213
C29960	1	7239
C29988	1	7275
C30046	1	7364
C30300	1	7660
C30476	1	7891
C30534	1	7994
C30724	1	8278
C30806	1	8398
C30816	1	8412
C30852	1	8466
C30958	1	8628
C31004	1	8689
C31020	1	8720
C31106	1	8862
C31130	1	8897
C31256	1	9134
C31572	1	9770
C31694	1	10035
C31746	1	10138
C31882	1	10390
C31912	1	10454
C31988	1	10623
C32084	1	10786
C32150	1	10948
C32156	1	10953
C32196	1	11017
C32224	1	11080
C32264	1	11203
C32278	1	11236
C32318	1	11344
C32390	1	11523
C32438	1	11641
C32552	1	11942
C32554	1	11948
C32614	1	12123
C32728	1	12477
C32774	1	12585
C32812	1	12665
C32814	1	12670
C32848	1	12740
C32994	1	13058
C33102	1	13407
C33128	1	13477
C33162	1	13539
C33172	1	13553
C33174	1	13554
C33220	1	13676
C33478	1	14384
C33510	1	14501
C33576	1	14785
C33654	1	15032
C33658	1	15048
C33664	1	15064
C33708	1	15162
C33864	1	15842
C33892	1	16029
C34066	1	16739
C34072	1	16765
C34104	1	17006
C34136	1	17252
C34158	1	17348
C34256	1	17825
C34270	1	17913
C34274	1	17929
C34340	1	18264
C34418	1	18542
C34436	1	18621
C34444	1	18675
C34636	1	19748
C34712	1	20137
C34856	1	20792
C34876	1	20970
C34884	1	21061
C34948	1	21415
C35168	1	22923
C35260	1	23516
C35262	1	23518
C35282	1	23632
C35400	1	24465
C35548	1	25512
C35776	1	27620
C35786	1	27718
C35992	1	29770
C36014	1	29976
C36028	1	30158
C36172	1	31813
C36636	1	36727
C37024	1	40085
scaffold10	1	63960
scaffold1000	1	346506
scaffold1002	1	81005
scaffold1006	1	43391
scaffold1010	1	58443
scaffold1020	1	341595
scaffold1033	1	194956
scaffold1035	1	229839
scaffold1038	1	40524
scaffold1040	1	4466
scaffold1041	1	407579
scaffold1050	1	227056
scaffold1056	1	256586
scaffold1058	1	113136
scaffold1064	1	155059
scaffold1067	1	110894
scaffold1081	1	188017
scaffold1084	1	251890
scaffold1088	1	80134
scaffold1089	1	131737
scaffold1096	1	152675
scaffold1098	1	275381
scaffold110	1	217455
scaffold1102	1	31850
scaffold1103	1	113029
scaffold1111	1	17526
scaffold1112	1	324784
scaffold1113	1	47027
scaffold1114	1	29602
scaffold1116	1	226324
scaffold1121	1	153980
scaffold1124	1	75562
scaffold1128	1	75195
scaffold1129	1	37694
scaffold113	1	680222
scaffold1143	1	226461
scaffold1146	1	6279
scaffold115	1	687620
scaffold1156	1	47506
scaffold1157	1	285843
scaffold116	1	230288
scaffold1161	1	61388
scaffold1171	1	57848
scaffold1177	1	86006
scaffold1179	1	1367275
scaffold1180	1	142494
scaffold1181	1	119518
scaffold1183	1	49116
scaffold1185	1	148579
scaffold1187	1	92386
scaffold1195	1	309855
scaffold1199	1	141452
scaffold1200	1	186784
scaffold1203	1	262963
scaffold1205	1	113876
scaffold1212	1	122020
scaffold122	1	305171
scaffold1220	1	161733
scaffold1233	1	63686
scaffold1244	1	662526
scaffold1245	1	227583
scaffold1246	1	31611
scaffold1247	1	220472
scaffold1251	1	88663
scaffold1253	1	112223
scaffold1259	1	128564
scaffold126	1	588555
scaffold1263	1	8811
scaffold1264	1	172686
scaffold1266	1	97166
scaffold127	1	99411
scaffold1271	1	50799
scaffold1272	1	207134
scaffold1279	1	89000
scaffold1282	1	85746
scaffold1283	1	301249
scaffold1286	1	232661
scaffold1288	1	279372
scaffold1290	1	119762
scaffold1297	1	76200
scaffold1300	1	5931
scaffold132	1	108811
scaffold1323	1	224576
scaffold1327	1	394487
scaffold1328	1	343648
scaffold1330	1	230891
scaffold1333	1	239980
scaffold1336	1	8637
scaffold1339	1	71845
scaffold1343	1	117932
scaffold1347	1	343482
scaffold1353	1	79441
scaffold1354	1	417489
scaffold1355	1	89121
scaffold1357	1	89381
scaffold1363	1	9479
scaffold1369	1	54600
scaffold1371	1	128123
scaffold1373	1	194618
scaffold1374	1	73247
scaffold1375	1	87714
scaffold1378	1	29831
scaffold1380	1	97325
scaffold1384	1	6334
scaffold1386	1	127748
scaffold1389	1	32789
scaffold1391	1	487432
scaffold1394	1	59484
scaffold1396	1	142052
scaffold1402	1	511311
scaffold141	1	156307
scaffold1410	1	14031
scaffold1413	1	36451
scaffold1414	1	8535
scaffold1419	1	127858
scaffold1420	1	26612
scaffold1429	1	20207
scaffold1431	1	98648
scaffold1433	1	1323
scaffold1437	1	80621
scaffold1438	1	39554
scaffold1439	1	96476
scaffold144	1	802826
scaffold1442	1	77378
scaffold1443	1	10589
scaffold1445	1	261807
scaffold1446	1	44225
scaffold1447	1	369977
scaffold1453	1	27550
scaffold1455	1	68745
scaffold1461	1	9768
scaffold1464	1	67643
scaffold1466	1	39610
scaffold1467	1	119238
scaffold1468	1	161574
scaffold1469	1	428903
scaffold1474	1	16931
scaffold1475	1	141806
scaffold1477	1	60835
scaffold1480	1	213927
scaffold1483	1	7492
scaffold1493	1	160384
scaffold1495	1	62979
scaffold1496	1	12998
scaffold1497	1	167311
scaffold1498	1	109869
scaffold15	1	19818
scaffold1503	1	232763
scaffold1509	1	174571
scaffold1514	1	124046
scaffold1522	1	130740
scaffold1524	1	180028
scaffold1526	1	146882
scaffold1527	1	295981
scaffold1533	1	342125
scaffold1539	1	25949
scaffold154	1	112610
scaffold1540	1	33957
scaffold1543	1	75314
scaffold1549	1	57523
scaffold1553	1	124984
scaffold1559	1	90372
scaffold1561	1	133342
scaffold1562	1	135542
scaffold1564	1	122004
scaffold1567	1	120656
scaffold1569	1	271196
scaffold157	1	679304
scaffold1573	1	41146
scaffold1574	1	462759
scaffold1576	1	100718
scaffold1579	1	483875
scaffold1581	1	124088
scaffold1584	1	420593
scaffold1586	1	151431
scaffold1591	1	30461
scaffold1598	1	68181
scaffold1601	1	260219
scaffold1603	1	340655
scaffold1605	1	832931
scaffold1611	1	394204
scaffold1616	1	224414
scaffold1617	1	6588
scaffold1618	1	14854
scaffold1625	1	183691
scaffold1630	1	356498
scaffold1631	1	173593
scaffold1632	1	201144
scaffold1638	1	181012
scaffold1639	1	127541
scaffold1642	1	18164
scaffold1645	1	70766
scaffold1646	1	183423
scaffold1651	1	193822
scaffold1653	1	40294
scaffold1656	1	146487
scaffold1658	1	27854
scaffold1660	1	38105
scaffold1666	1	6486
scaffold1680	1	92032
scaffold1686	1	119033
scaffold1687	1	208943
scaffold1692	1	88970
scaffold1693	1	24441
scaffold1695	1	15141
scaffold1696	1	80692
scaffold1697	1	193547
scaffold1698	1	595941
scaffold1699	1	219539
scaffold170	1	181184
scaffold1700	1	340443
scaffold1702	1	17896
scaffold1704	1	255120
scaffold1707	1	246563
scaffold1708	1	129913
scaffold1711	1	434445
scaffold1713	1	94508
scaffold1716	1	25346
scaffold1717	1	354783
scaffold1719	1	393642
scaffold1721	1	83977
scaffold1728	1	113912
scaffold1730	1	319849
scaffold1735	1	82471
scaffold1736	1	670277
scaffold1738	1	221616
scaffold1739	1	49022
scaffold174	1	171087
scaffold1745	1	126412
scaffold1747	1	98727
scaffold1748	1	40296
scaffold1754	1	233751
scaffold1756	1	56786
scaffold1758	1	169765
scaffold1760	1	55349
scaffold1766	1	148822
scaffold1768	1	23713
scaffold1770	1	117373
scaffold1772	1	412206
scaffold1774	1	151472
scaffold1778	1	47645
scaffold178	1	112603
scaffold1781	1	109198
scaffold1782	1	95041
scaffold1788	1	619166
scaffold1790	1	24967
scaffold1795	1	49841
scaffold1796	1	139073
scaffold1799	1	79000
scaffold18	1	39826
scaffold180	1	94678
scaffold1802	1	172257
scaffold1803	1	385441
scaffold1804	1	354040
scaffold1807	1	106822
scaffold1808	1	200800
scaffold1810	1	184394
scaffold1820	1	46887
scaffold1821	1	287549
scaffold1822	1	308882
scaffold1823	1	120874
scaffold1824	1	103638
scaffold1826	1	148046
scaffold1828	1	168876
scaffold1829	1	159316
scaffold1831	1	59236
scaffold1834	1	476063
scaffold1835	1	423534
scaffold1837	1	56381
scaffold1839	1	72761
scaffold1840	1	144556
scaffold1842	1	66654
scaffold1844	1	157305
scaffold1846	1	103728
scaffold1847	1	74384
scaffold1848	1	152199
scaffold1852	1	77287
scaffold1853	1	87534
scaffold1854	1	99503
scaffold1855	1	219312
scaffold1860	1	376960
scaffold1861	1	107786
scaffold1864	1	99976
scaffold1867	1	152512
scaffold1871	1	177689
scaffold1872	1	173078
scaffold1875	1	157558
scaffold1876	1	115385
scaffold1878	1	128547
scaffold1879	1	195004
scaffold188	1	229343
scaffold1880	1	204378
scaffold1881	1	146069
scaffold1887	1	157337
scaffold1891	1	216310
scaffold1893	1	219307
scaffold1895	1	280269
scaffold1898	1	319140
scaffold190	1	319590
scaffold191	1	751045
scaffold194	1	281365
scaffold196	1	24075
scaffold19872	1	768
scaffold201	1	99474
scaffold206	1	289298
scaffold21	1	18842
scaffold213	1	184316
scaffold218	1	190698
scaffold220	1	47881
scaffold224	1	78103
scaffold232	1	115283
scaffold234	1	5618
scaffold23910	1	2448
scaffold240	1	193274
scaffold243	1	161929
scaffold24378	1	2583
scaffold24554	1	2756
scaffold24958	1	3007
scaffold251	1	122366
scaffold25252	1	3140
scaffold253	1	75333
scaffold25462	1	3293
scaffold255	1	28134
scaffold25628	1	3329
scaffold26	1	41343
scaffold262	1	29110
scaffold26218	1	3797
scaffold264	1	74592
scaffold267	1	543418
scaffold268	1	129401
scaffold270	1	116845
scaffold276	1	152376
scaffold27608	1	4836
scaffold277	1	28309
scaffold27724	1	4913
scaffold278	1	129849
scaffold281	1	157647
scaffold284	1	45212
scaffold285	1	282952
scaffold28612	1	5768
scaffold287	1	75926
scaffold28720	1	5800
scaffold29000	1	6121
scaffold29068	1	6135
scaffold29334	1	6400
scaffold295	1	5626
scaffold29776	1	7228
scaffold29906	1	7159
scaffold30052	1	7373
scaffold302	1	59048
scaffold30256	1	7606
scaffold30304	1	7833
scaffold307	1	74876
scaffold30774	1	8351
scaffold30854	1	8463
scaffold309	1	194803
scaffold312	1	51491
scaffold31222	1	9046
scaffold31228	1	9058
scaffold31250	1	9048
scaffold31378	1	9398
scaffold31624	1	9869
scaffold31638	1	9898
scaffold31920	1	8181
scaffold32014	1	10661
scaffold32300	1	11280
scaffold32342	1	11391
scaffold32632	1	12041
scaffold32666	1	12226
scaffold32688	1	12371
scaffold327	1	44098
scaffold329	1	268743
scaffold32956	1	12975
scaffold330	1	4800
scaffold33030	1	13083
scaffold331	1	81935
scaffold33134	1	13528
scaffold33184	1	13529
scaffold33192	1	13643
scaffold33254	1	13748
scaffold33304	1	13735
scaffold33352	1	14068
scaffold33360	1	14428
scaffold33364	1	14678
scaffold33382	1	14154
scaffold33428	1	14186
scaffold33454	1	13882
scaffold33486	1	14215
scaffold33512	1	14560
scaffold33530	1	13884
scaffold33554	1	14682
scaffold33590	1	14818
scaffold33594	1	14876
scaffold336	1	330320
scaffold33656	1	14974
scaffold33732	1	15178
scaffold338	1	284698
scaffold33822	1	15542
scaffold339	1	217962
scaffold33912	1	16264
scaffold33960	1	16402
scaffold33980	1	16256
scaffold33992	1	16480
scaffold34000	1	16513
scaffold34008	1	16557
scaffold34026	1	16705
scaffold34058	1	16675
scaffold34088	1	16917
scaffold341	1	61308
scaffold34168	1	17108
scaffold34182	1	17430
scaffold34192	1	17495
scaffold34202	1	17371
scaffold34222	1	17612
scaffold34266	1	17654
scaffold34302	1	17870
scaffold34348	1	18293
scaffold34364	1	18234
scaffold34366	1	18255
scaffold34438	1	18747
scaffold34542	1	19164
scaffold34544	1	19388
scaffold34572	1	19313
scaffold34652	1	19847
scaffold34684	1	20029
scaffold34696	1	20061
scaffold34700	1	20009
scaffold34710	1	20106
scaffold34714	1	19990
scaffold34732	1	19977
scaffold34794	1	20375
scaffold34832	1	20641
scaffold34882	1	21030
scaffold34898	1	20963
scaffold34932	1	21045
scaffold34952	1	21389
scaffold34972	1	21644
scaffold35014	1	21559
scaffold35070	1	22365
scaffold35136	1	22176
scaffold35152	1	22879
scaffold35254	1	23448
scaffold35270	1	23613
scaffold353	1	43520
scaffold35306	1	23818
scaffold35332	1	23902
scaffold35334	1	23946
scaffold35348	1	24100
scaffold35396	1	24449
scaffold35432	1	24795
scaffold35470	1	24817
scaffold35472	1	24841
scaffold35480	1	24894
scaffold35486	1	24927
scaffold35538	1	25588
scaffold35540	1	25358
scaffold35586	1	25949
scaffold35616	1	26043
scaffold35640	1	26340
scaffold35680	1	26566
scaffold35694	1	26780
scaffold35754	1	27365
scaffold35772	1	27664
scaffold35784	1	27441
scaffold358	1	344969
scaffold35822	1	27849
scaffold35890	1	28550
scaffold35894	1	28911
scaffold35912	1	28993
scaffold35926	1	29049
scaffold35928	1	28083
scaffold35936	1	29272
scaffold35960	1	29596
scaffold35982	1	29751
scaffold35994	1	29521
scaffold36004	1	29859
scaffold36006	1	29835
scaffold36020	1	30053
scaffold36092	1	30216
scaffold36102	1	31147
scaffold36104	1	31105
scaffold36108	1	31264
scaffold36114	1	30641
scaffold36156	1	31678
scaffold36174	1	31879
scaffold36198	1	31895
scaffold36202	1	31794
scaffold36208	1	32182
scaffold36210	1	32033
scaffold36278	1	32993
scaffold36286	1	32675
scaffold36314	1	33244
scaffold36318	1	33261
scaffold36324	1	32704
scaffold36362	1	33627
scaffold36378	1	34152
scaffold36384	1	33835
scaffold36432	1	34916
scaffold36450	1	35434
scaffold36452	1	34865
scaffold36462	1	35056
scaffold36470	1	35369
scaffold36474	1	35107
scaffold36490	1	35425
scaffold36506	1	35581
scaffold36526	1	35845
scaffold36542	1	36016
scaffold36548	1	35678
scaffold36572	1	35947
scaffold36592	1	36504
scaffold366	1	191006
scaffold36638	1	36919
scaffold36642	1	36697
scaffold36650	1	36820
scaffold36654	1	36842
scaffold36660	1	36877
scaffold36672	1	37023
scaffold36674	1	36871
scaffold367	1	2322
scaffold36728	1	37425
scaffold36732	1	37532
scaffold36736	1	37551
scaffold36758	1	37738
scaffold36768	1	37932
scaffold36802	1	37161
scaffold36808	1	38134
scaffold36816	1	38132
scaffold36820	1	30964
scaffold36850	1	38637
scaffold36862	1	38587
scaffold369	1	166100
scaffold36900	1	38781
scaffold36904	1	38639
scaffold36916	1	37043
scaffold36928	1	39321
scaffold36936	1	38878
scaffold36994	1	39301
scaffold36998	1	40238
scaffold370	1	1088289
scaffold37002	1	40092
scaffold37010	1	39347
scaffold37028	1	40175
scaffold37064	1	40437
scaffold37068	1	40082
scaffold37134	1	41242
scaffold37148	1	41169
scaffold37292	1	42499
scaffold37344	1	42883
scaffold37358	1	42672
scaffold37386	1	43367
scaffold37396	1	43550
scaffold37418	1	44103
scaffold37430	1	43909
scaffold37436	1	44388
scaffold37438	1	43498
scaffold37460	1	44076
scaffold37488	1	44674
scaffold37496	1	44831
scaffold37512	1	44725
scaffold37558	1	45683
scaffold37576	1	46078
scaffold37664	1	46730
scaffold37678	1	46402
scaffold37690	1	47252
scaffold37724	1	47392
scaffold37732	1	47719
scaffold37738	1	47616
scaffold37740	1	47558
scaffold37746	1	47806
scaffold37838	1	47665
scaffold37844	1	48787
scaffold37858	1	48861
scaffold37874	1	48986
scaffold37884	1	49075
scaffold37900	1	48700
scaffold37902	1	49374
scaffold37946	1	50356
scaffold38002	1	50509
scaffold38010	1	50819
scaffold38024	1	51059
scaffold38026	1	46241
scaffold38030	1	51351
scaffold38056	1	51579
scaffold38058	1	51441
scaffold38090	1	52570
scaffold38148	1	52918
scaffold38166	1	53263
scaffold38174	1	53255
scaffold38186	1	53430
scaffold38194	1	53448
scaffold38196	1	53643
scaffold38220	1	53726
scaffold38222	1	53568
scaffold38264	1	54199
scaffold38274	1	54367
scaffold38276	1	54329
scaffold38284	1	53740
scaffold38290	1	54395
scaffold38298	1	54237
scaffold38302	1	54736
scaffold38306	1	54435
scaffold38348	1	54405
scaffold38354	1	54763
scaffold38366	1	55117
scaffold38372	1	55290
scaffold38376	1	55092
scaffold38382	1	55309
scaffold38422	1	55736
scaffold38444	1	55855
scaffold38464	1	56494
scaffold38468	1	56441
scaffold38494	1	56724
scaffold38508	1	56919
scaffold38546	1	57242
scaffold38558	1	57087
scaffold38576	1	57360
scaffold38580	1	58647
scaffold38674	1	59117
scaffold38686	1	59215
scaffold38688	1	59499
scaffold38700	1	59907
scaffold38704	1	59925
scaffold38736	1	60046
scaffold38750	1	60196
scaffold38752	1	60155
scaffold38816	1	61364
scaffold38818	1	61070
scaffold38822	1	62079
scaffold38824	1	61783
scaffold38828	1	61600
scaffold38856	1	62279
scaffold38864	1	62084
scaffold38882	1	62432
scaffold38884	1	61725
scaffold389	1	128961
scaffold38902	1	63468
scaffold38904	1	62981
scaffold38912	1	62846
scaffold38922	1	63263
scaffold38934	1	63554
scaffold38944	1	63341
scaffold38952	1	62989
scaffold38966	1	63974
scaffold38976	1	63934
scaffold38980	1	64075
scaffold38984	1	63862
scaffold39008	1	64138
scaffold39014	1	64509
scaffold39040	1	64718
scaffold39050	1	64923
scaffold39064	1	65168
scaffold39066	1	65305
scaffold39074	1	64364
scaffold39078	1	65795
scaffold39088	1	65632
scaffold391	1	31105
scaffold39126	1	66268
scaffold39134	1	65917
scaffold39142	1	66473
scaffold39156	1	66044
scaffold39174	1	67980
scaffold39184	1	67148
scaffold39198	1	66949
scaffold39212	1	67601
scaffold39222	1	67483
scaffold39244	1	67780
scaffold39272	1	68532
scaffold39274	1	68448
scaffold39316	1	69024
scaffold39364	1	70010
scaffold39380	1	69975
scaffold39394	1	70799
scaffold39410	1	71356
scaffold39412	1	69745
scaffold39472	1	72354
scaffold395	1	378051
scaffold39514	1	67936
scaffold39522	1	72282
scaffold39524	1	71692
scaffold39526	1	72603
scaffold39570	1	73334
scaffold39574	1	73249
scaffold39580	1	73131
scaffold39582	1	73643
scaffold39592	1	73492
scaffold39594	1	73695
scaffold39598	1	74249
scaffold39624	1	75690
scaffold39634	1	74829
scaffold39688	1	76854
scaffold39694	1	76909
scaffold39696	1	76213
scaffold39712	1	77503
scaffold39716	1	77067
scaffold39720	1	76173
scaffold39724	1	77310
scaffold39730	1	77402
scaffold39740	1	76610
scaffold39744	1	77608
scaffold39754	1	77555
scaffold39758	1	76826
scaffold39778	1	78036
scaffold39804	1	78283
scaffold39878	1	80007
scaffold39884	1	79317
scaffold39894	1	80290
scaffold39946	1	81709
scaffold39960	1	82717
scaffold39966	1	82362
scaffold39972	1	81677
scaffold39976	1	82570
scaffold39984	1	82807
scaffold39986	1	82734
scaffold39990	1	82727
scaffold39998	1	82663
scaffold40002	1	82794
scaffold40010	1	83126
scaffold40016	1	82417
scaffold40026	1	84047
scaffold40030	1	82373
scaffold40038	1	82743
scaffold40054	1	83727
scaffold40072	1	83289
scaffold40084	1	83796
scaffold40088	1	84480
scaffold40094	1	84293
scaffold401	1	168132
scaffold40100	1	85123
scaffold40114	1	86571
scaffold40134	1	85261
scaffold40150	1	85976
scaffold40154	1	85237
scaffold40156	1	85325
scaffold40162	1	86582
scaffold40182	1	86822
scaffold40184	1	86891
scaffold40186	1	86635
scaffold40194	1	86936
scaffold40208	1	87064
scaffold40224	1	86756
scaffold40230	1	87072
scaffold40234	1	87454
scaffold40246	1	88056
scaffold40254	1	88609
scaffold40264	1	88722
scaffold40270	1	88166
scaffold40282	1	88480
scaffold403	1	63363
scaffold40342	1	89626
scaffold40366	1	90226
scaffold40368	1	89571
scaffold40388	1	90980
scaffold40390	1	90115
scaffold40396	1	90529
scaffold40404	1	91218
scaffold40412	1	91614
scaffold40420	1	91439
scaffold40424	1	91891
scaffold40440	1	92111
scaffold40442	1	91603
scaffold40456	1	91221
scaffold40514	1	92010
scaffold40526	1	93760
scaffold40556	1	95559
scaffold40560	1	94639
scaffold40564	1	94342
scaffold40586	1	94938
scaffold40610	1	94885
scaffold40612	1	95659
scaffold40634	1	95903
scaffold40638	1	96118
scaffold40644	1	96393
scaffold40658	1	96366
scaffold40664	1	97036
scaffold40690	1	97611
scaffold40702	1	98242
scaffold40740	1	98724
scaffold40808	1	100452
scaffold40820	1	100779
scaffold40832	1	100456
scaffold40836	1	100807
scaffold40856	1	101931
scaffold40868	1	102420
scaffold40894	1	103239
scaffold40910	1	103410
scaffold40916	1	104307
scaffold40938	1	103122
scaffold40948	1	105642
scaffold40960	1	104109
scaffold40980	1	105602
scaffold40994	1	106454
scaffold41008	1	106749
scaffold41014	1	106469
scaffold41022	1	106260
scaffold41034	1	107219
scaffold41054	1	108137
scaffold41064	1	107454
scaffold41082	1	108173
scaffold41086	1	108492
scaffold41090	1	108743
scaffold41164	1	110417
scaffold41206	1	111342
scaffold41210	1	112033
scaffold41212	1	112196
scaffold41214	1	112045
scaffold41220	1	112682
scaffold41228	1	112960
scaffold41242	1	113654
scaffold41296	1	112610
scaffold41312	1	116080
scaffold41318	1	115925
scaffold41346	1	116520
scaffold41356	1	116387
scaffold41358	1	115781
scaffold41380	1	117634
scaffold41388	1	117050
scaffold41398	1	117149
scaffold41416	1	118384
scaffold41436	1	119279
scaffold41442	1	119265
scaffold41448	1	118754
scaffold41452	1	119084
scaffold41480	1	119802
scaffold41522	1	119951
scaffold41530	1	121589
scaffold41540	1	122554
scaffold41550	1	122432
scaffold41560	1	123044
scaffold41568	1	123688
scaffold41572	1	123579
scaffold41588	1	122903
scaffold41594	1	123503
scaffold41598	1	123919
scaffold41616	1	124357
scaffold41628	1	124506
scaffold41650	1	124701
scaffold41652	1	126073
scaffold41660	1	126277
scaffold41664	1	126623
scaffold41666	1	125880
scaffold41684	1	127134
scaffold41700	1	128743
scaffold41722	1	128214
scaffold41732	1	128420
scaffold41744	1	129451
scaffold41754	1	129833
scaffold41762	1	130932
scaffold41766	1	130768
scaffold41772	1	131442
scaffold41792	1	132052
scaffold41806	1	132132
scaffold41812	1	132956
scaffold41816	1	132348
scaffold41824	1	134529
scaffold41828	1	133187
scaffold41832	1	134533
scaffold41852	1	134788
scaffold41858	1	135507
scaffold41876	1	134024
scaffold41890	1	136914
scaffold41896	1	137273
scaffold41898	1	137815
scaffold41900	1	137399
scaffold41928	1	138964
scaffold41948	1	139758
scaffold41954	1	140023
scaffold41968	1	140809
scaffold41970	1	140876
scaffold41972	1	140212
scaffold41974	1	140966
scaffold41982	1	142220
scaffold41988	1	140910
scaffold41994	1	140848
scaffold42	1	574894
scaffold42022	1	143879
scaffold42030	1	143689
scaffold42032	1	142978
scaffold42040	1	143240
scaffold42046	1	142519
scaffold42048	1	143687
scaffold42060	1	141722
scaffold42062	1	144390
scaffold42070	1	144844
scaffold42076	1	145082
scaffold42090	1	146166
scaffold42096	1	146691
scaffold421	1	312007
scaffold42112	1	146346
scaffold42124	1	147559
scaffold42128	1	147246
scaffold42130	1	147300
scaffold42144	1	148370
scaffold42158	1	149221
scaffold42164	1	149801
scaffold42166	1	149000
scaffold42172	1	149842
scaffold42190	1	149955
scaffold42198	1	151769
scaffold422	1	571222
scaffold42208	1	150878
scaffold42214	1	152017
scaffold42226	1	151379
scaffold42236	1	151780
scaffold42252	1	153349
scaffold42262	1	153559
scaffold42264	1	154682
scaffold42268	1	156038
scaffold42272	1	154918
scaffold42274	1	154387
scaffold423	1	4003
scaffold42302	1	156271
scaffold42306	1	157012
scaffold42326	1	159035
scaffold42328	1	155342
scaffold42364	1	159363
scaffold42366	1	159123
scaffold42380	1	159495
scaffold42390	1	160961
scaffold42402	1	161724
scaffold42408	1	160895
scaffold42422	1	163968
scaffold42440	1	164983
scaffold42446	1	163916
scaffold42466	1	166004
scaffold42486	1	167931
scaffold42490	1	168776
scaffold42508	1	169450
scaffold42516	1	171238
scaffold42518	1	170295
scaffold42524	1	170938
scaffold42528	1	173760
scaffold42530	1	172521
scaffold42556	1	173166
scaffold42568	1	175447
scaffold42570	1	174552
scaffold42592	1	174918
scaffold42598	1	177230
scaffold42640	1	178922
scaffold42662	1	181623
scaffold42674	1	181405
scaffold42684	1	182461
scaffold42704	1	184052
scaffold42740	1	186218
scaffold42754	1	187275
scaffold42760	1	186866
scaffold42762	1	186067
scaffold42776	1	189010
scaffold42784	1	189443
scaffold42788	1	190545
scaffold42804	1	191652
scaffold42836	1	193369
scaffold42840	1	193195
scaffold42850	1	194738
scaffold42880	1	199836
scaffold42890	1	200898
scaffold42892	1	199883
scaffold42894	1	200291
scaffold42896	1	202518
scaffold42904	1	201613
scaffold42918	1	202220
scaffold42922	1	202853
scaffold42924	1	203571
scaffold42930	1	202240
scaffold42946	1	203293
scaffold42974	1	207292
scaffold42990	1	208519
scaffold42994	1	207220
scaffold43008	1	210234
scaffold43012	1	210188
scaffold43024	1	211472
scaffold43028	1	210736
scaffold43034	1	210393
scaffold43036	1	210545
scaffold43038	1	209877
scaffold43054	1	213275
scaffold43064	1	213723
scaffold43066	1	214702
scaffold43072	1	215925
scaffold43076	1	216559
scaffold43084	1	211644
scaffold43108	1	219193
scaffold43116	1	218255
scaffold43130	1	221568
scaffold43146	1	224015
scaffold43150	1	223206
scaffold43170	1	226054
scaffold43182	1	227112
scaffold43184	1	226075
scaffold43194	1	227813
scaffold43200	1	229394
scaffold43206	1	228411
scaffold43208	1	229462
scaffold43210	1	230486
scaffold43240	1	233918
scaffold43242	1	232919
scaffold43258	1	237603
scaffold43272	1	238604
scaffold43278	1	236626
scaffold43290	1	238372
scaffold43296	1	240917
scaffold43302	1	241678
scaffold43340	1	246432
scaffold43358	1	247663
scaffold43364	1	245342
scaffold43406	1	256857
scaffold43426	1	260725
scaffold43452	1	264128
scaffold43494	1	268497
scaffold43500	1	271085
scaffold43520	1	273322
scaffold43522	1	267366
scaffold43526	1	275008
scaffold43530	1	273970
scaffold43536	1	276627
scaffold43562	1	281005
scaffold43574	1	277436
scaffold43598	1	288242
scaffold43608	1	289776
scaffold43616	1	290497
scaffold43624	1	292753
scaffold43634	1	293390
scaffold43660	1	297577
scaffold43662	1	295859
scaffold43664	1	298767
scaffold43680	1	300026
scaffold43696	1	302432
scaffold43772	1	320857
scaffold43782	1	323999
scaffold43786	1	323841
scaffold43798	1	328011
scaffold43804	1	329400
scaffold43836	1	346037
scaffold43842	1	346819
scaffold43844	1	348822
scaffold43868	1	365403
scaffold43878	1	366327
scaffold439	1	66979
scaffold43932	1	387181
scaffold43940	1	390281
scaffold43954	1	402854
scaffold43956	1	403624
scaffold43964	1	405086
scaffold43986	1	418891
scaffold43988	1	418251
scaffold44006	1	433937
scaffold44064	1	481488
scaffold44098	1	519356
scaffold441	1	81763
scaffold450	1	261065
scaffold451	1	99873
scaffold452	1	187203
scaffold453	1	418895
scaffold456	1	164094
scaffold458	1	360353
scaffold46	1	1761
scaffold462	1	9056
scaffold465	1	83980
scaffold466	1	56218
scaffold467	1	90526
scaffold473	1	269126
scaffold478	1	27037
scaffold482	1	280413
scaffold484	1	125044
scaffold490	1	226841
scaffold494	1	38695
scaffold505	1	60597
scaffold506	1	593114
scaffold511	1	14813
scaffold515	1	10344
scaffold517	1	221674
scaffold521	1	229968
scaffold534	1	120853
scaffold542	1	410059
scaffold550	1	327027
scaffold560	1	216500
scaffold577	1	246177
scaffold578	1	421090
scaffold585	1	129367
scaffold587	1	164723
scaffold588	1	461166
scaffold596	1	233367
scaffold60	1	108205
scaffold604	1	130411
scaffold606	1	343439
scaffold608	1	81317
scaffold612	1	231586
scaffold615	1	82500
scaffold617	1	335795
scaffold633	1	95185
scaffold639	1	5332
scaffold64	1	134807
scaffold640	1	187054
scaffold644	1	92131
scaffold647	1	165504
scaffold65	1	152037
scaffold654	1	93371
scaffold66	1	146989
scaffold661	1	32159
scaffold663	1	122916
scaffold665	1	207027
scaffold666	1	22891
scaffold667	1	124962
scaffold682	1	81175
scaffold686	1	100606
scaffold687	1	17625
scaffold694	1	201620
scaffold696	1	82020
scaffold700	1	142590
scaffold707	1	189380
scaffold715	1	156576
scaffold716	1	401319
scaffold722	1	318617
scaffold724	1	292387
scaffold726	1	208951
scaffold734	1	71211
scaffold736	1	105470
scaffold746	1	12783
scaffold748	1	332463
scaffold749	1	57033
scaffold751	1	503384
scaffold752	1	251712
scaffold757	1	3093
scaffold76	1	229999
scaffold765	1	326698
scaffold766	1	74084
scaffold770	1	148685
scaffold775	1	145440
scaffold78	1	165283
scaffold783	1	297626
scaffold788	1	162204
scaffold789	1	495744
scaffold795	1	19100
scaffold803	1	4787
scaffold806	1	114422
scaffold807	1	292157
scaffold809	1	154156
scaffold811	1	3030
scaffold819	1	85381
scaffold825	1	335429
scaffold831	1	260590
scaffold833	1	478504
scaffold835	1	457908
scaffold836	1	51796
scaffold837	1	164391
scaffold839	1	97067
scaffold849	1	10684
scaffold858	1	114877
scaffold859	1	65316
scaffold863	1	5676
scaffold866	1	109514
scaffold868	1	151210
scaffold870	1	182500
scaffold873	1	401272
scaffold876	1	42689
scaffold878	1	46762
scaffold883	1	55515
scaffold884	1	51153
scaffold892	1	111158
scaffold895	1	288253
scaffold9	1	158652
scaffold90	1	423382
scaffold910	1	94606
scaffold912	1	59742
scaffold916	1	224301
scaffold922	1	132559
scaffold923	1	202375
scaffold924	1	163599
scaffold925	1	504552
scaffold929	1	150234
scaffold930	1	256718
scaffold932	1	146725
scaffold94	1	375746
scaffold944	1	142215
scaffold951	1	226790
scaffold954	1	274446
scaffold955	1	244853
scaffold966	1	43285
scaffold967	1	429982
scaffold968	1	149038
scaffold97	1	133314
scaffold971	1	163204
scaffold976	1	383328
scaffold985	1	64606
scaffold986	1	246604
scaffold991	1	15775
scaffold993	1	229949
scaffold999	1	167910
scaffold1	2	357249
scaffold1001	2	171305
scaffold101	2	712272
scaffold1028	2	240695
scaffold1031	2	612563
scaffold1052	2	128277
scaffold1053	2	393827
scaffold1054	2	343463
scaffold106	2	728038
scaffold1070	2	101930
scaffold1075	2	138821
scaffold1080	2	335158
scaffold1083	2	465929
scaffold109	2	730033
scaffold1100	2	230320
scaffold1107	2	110559
scaffold1123	2	569805
scaffold1125	2	323417
scaffold1134	2	101505
scaffold1138	2	427276
scaffold1142	2	211262
scaffold1144	2	377794
scaffold1159	2	195751
scaffold1160	2	426617
scaffold1163	2	229454
scaffold1164	2	344498
scaffold117	2	487818
scaffold1173	2	135065
scaffold1198	2	57533
scaffold12	2	533373
scaffold120	2	508621
scaffold1204	2	243639
scaffold1209	2	195028
scaffold121	2	1096690
scaffold1214	2	431098
scaffold1217	2	249833
scaffold1222	2	461414
scaffold1226	2	53933
scaffold1227	2	251729
scaffold123	2	281657
scaffold1231	2	108642
scaffold1232	2	418697
scaffold1234	2	101538
scaffold1235	2	302716
scaffold1237	2	339005
scaffold1252	2	346966
scaffold1256	2	126923
scaffold1276	2	73510
scaffold1277	2	200538
scaffold1293	2	446669
scaffold1299	2	185603
scaffold13	2	350765
scaffold1304	2	85032
scaffold1308	2	75289
scaffold1309	2	294938
scaffold1316	2	462677
scaffold1317	2	144199
scaffold1318	2	214572
scaffold1322	2	602160
scaffold1324	2	546154
scaffold1337	2	341216
scaffold1341	2	107769
scaffold1348	2	201333
scaffold1349	2	246501
scaffold1352	2	553671
scaffold1358	2	288496
scaffold1359	2	350833
scaffold1364	2	31602
scaffold1366	2	320973
scaffold1372	2	439429
scaffold1377	2	213716
scaffold1385	2	370717
scaffold1388	2	219355
scaffold139	2	124602
scaffold1399	2	169737
scaffold1411	2	227088
scaffold1427	2	122409
scaffold143	2	250794
scaffold1449	2	272300
scaffold1451	2	97862
scaffold1452	2	253651
scaffold1454	2	96579
scaffold1476	2	243662
scaffold1484	2	351301
scaffold1485	2	68662
scaffold1488	2	121547
scaffold1489	2	112611
scaffold1490	2	416711
scaffold1492	2	309348
scaffold1500	2	193894
scaffold1501	2	92565
scaffold1508	2	191949
scaffold1511	2	192378
scaffold1515	2	100406
scaffold1525	2	371240
scaffold1541	2	524044
scaffold1546	2	274675
scaffold1551	2	292281
scaffold1556	2	263922
scaffold1560	2	243599
scaffold1571	2	317178
scaffold1572	2	192040
scaffold1575	2	108859
scaffold1577	2	59593
scaffold1578	2	203065
scaffold1590	2	128917
scaffold1592	2	156518
scaffold1609	2	270779
scaffold161	2	213024
scaffold1619	2	257587
scaffold1623	2	57572
scaffold1633	2	333209
scaffold1635	2	33926
scaffold1637	2	260429
scaffold1643	2	208496
scaffold1644	2	94356
scaffold1647	2	202778
scaffold1650	2	520440
scaffold1652	2	324516
scaffold1662	2	115184
scaffold1672	2	114938
scaffold1678	2	262532
scaffold1682	2	455283
scaffold1688	2	227507
scaffold1690	2	69284
scaffold1705	2	182283
scaffold1709	2	124721
scaffold1710	2	749261
scaffold172	2	359219
scaffold1720	2	306380
scaffold1722	2	415695
scaffold1729	2	210443
scaffold173	2	217796
scaffold1733	2	232017
scaffold1737	2	539239
scaffold1741	2	896878
scaffold1742	2	279483
scaffold1750	2	692975
scaffold1751	2	253288
scaffold1752	2	77177
scaffold1753	2	275661
scaffold1769	2	227660
scaffold177	2	456514
scaffold1771	2	98630
scaffold179	2	169702
scaffold1791	2	193441
scaffold1794	2	607413
scaffold1800	2	463579
scaffold1805	2	326567
scaffold1806	2	146646
scaffold1812	2	108310
scaffold1813	2	142494
scaffold1815	2	260365
scaffold1817	2	122734
scaffold1818	2	78771
scaffold1819	2	176595
scaffold1827	2	368958
scaffold1841	2	205483
scaffold1849	2	450376
scaffold1850	2	245870
scaffold1859	2	174033
scaffold1862	2	719180
scaffold1865	2	359219
scaffold1868	2	197515
scaffold1869	2	222996
scaffold1873	2	228946
scaffold1883	2	293554
scaffold1885	2	372574
scaffold1886	2	342183
scaffold1888	2	352376
scaffold1890	2	310462
scaffold1892	2	287916
scaffold1894	2	352768
scaffold1896	2	610506
scaffold1900	2	501572
scaffold1901	2	433566
scaffold200	2	147429
scaffold208	2	248018
scaffold209	2	358066
scaffold222	2	171350
scaffold227	2	444620
scaffold230	2	287103
scaffold242	2	170803
scaffold247	2	563721
scaffold252	2	274732
scaffold260	2	82364
scaffold266	2	353569
scaffold269	2	576463
scaffold273	2	156812
scaffold304	2	465940
scaffold308	2	280503
scaffold31	2	360078
scaffold311	2	106193
scaffold314	2	184127
scaffold315	2	650130
scaffold32	2	251771
scaffold321	2	662228
scaffold340	2	282090
scaffold34380	2	18364
scaffold352	2	319670
scaffold36774	2	37957
scaffold36812	2	38130
scaffold37014	2	40133
scaffold372	2	240454
scaffold37772	2	47986
scaffold378	2	515418
scaffold37968	2	50431
scaffold38184	2	53087
scaffold382	2	101425
scaffold38466	2	56515
scaffold38510	2	56845
scaffold386	2	335180
scaffold39028	2	64812
scaffold39096	2	64748
scaffold39122	2	65522
scaffold39258	2	68081
scaffold39366	2	70222
scaffold39390	2	70623
scaffold39488	2	72119
scaffold398	2	97662
scaffold399	2	228797
scaffold39958	2	81968
scaffold400	2	290823
scaffold40076	2	83157
scaffold40106	2	84872
scaffold40120	2	85255
scaffold40290	2	88804
scaffold40380	2	90550
scaffold404	2	361539
scaffold40438	2	91214
scaffold40534	2	94234
scaffold406	2	872198
scaffold40614	2	95648
scaffold40680	2	97610
scaffold40744	2	98592
scaffold40874	2	100247
scaffold409	2	96832
scaffold40950	2	104897
scaffold40982	2	106007
scaffold41136	2	108902
scaffold41174	2	111403
scaffold41316	2	114733
scaffold41472	2	108333
scaffold41502	2	120962
scaffold41546	2	122965
scaffold41656	2	126241
scaffold41730	2	129070
scaffold41786	2	131722
scaffold418	2	214647
scaffold41884	2	136261
scaffold41902	2	137649
scaffold41998	2	141246
scaffold42184	2	149817
scaffold42210	2	151738
scaffold42246	2	153544
scaffold42348	2	158545
scaffold42372	2	155117
scaffold42450	2	164929
scaffold42540	2	172072
scaffold42558	2	173826
scaffold42584	2	176907
scaffold42596	2	176277
scaffold42604	2	176961
scaffold42618	2	177307
scaffold427	2	157809
scaffold42726	2	184828
scaffold42766	2	187221
scaffold42770	2	188483
scaffold42794	2	188908
scaffold42960	2	204780
scaffold43074	2	215892
scaffold43122	2	220357
scaffold43134	2	219422
scaffold43244	2	235210
scaffold43280	2	238539
scaffold43314	2	242046
scaffold43344	2	244449
scaffold43366	2	249602
scaffold43396	2	254954
scaffold43442	2	259783
scaffold43446	2	262605
scaffold43552	2	280515
scaffold43630	2	293188
scaffold43648	2	295222
scaffold43676	2	299153
scaffold43686	2	300805
scaffold43692	2	302457
scaffold43742	2	310078
scaffold43794	2	325897
scaffold43894	2	372391
scaffold43920	2	380813
scaffold440	2	387200
scaffold44008	2	425713
scaffold44054	2	460796
scaffold445	2	601031
scaffold446	2	197075
scaffold447	2	392143
scaffold454	2	296077
scaffold457	2	402486
scaffold474	2	185903
scaffold475	2	10143
scaffold477	2	321685
scaffold483	2	189583
scaffold488	2	126492
scaffold491	2	157762
scaffold493	2	174722
scaffold498	2	326196
scaffold499	2	435015
scaffold50	2	225904
scaffold502	2	944390
scaffold503	2	161346
scaffold504	2	452952
scaffold508	2	285339
scaffold514	2	545625
scaffold522	2	648664
scaffold525	2	211653
scaffold536	2	158167
scaffold540	2	232743
scaffold547	2	572519
scaffold549	2	91596
scaffold556	2	482356
scaffold562	2	456843
scaffold564	2	459023
scaffold565	2	57029
scaffold569	2	232165
scaffold574	2	205476
scaffold59	2	287384
scaffold592	2	272842
scaffold593	2	761646
scaffold594	2	463368
scaffold597	2	114623
scaffold605	2	106206
scaffold609	2	263642
scaffold634	2	108633
scaffold635	2	219873
scaffold670	2	180208
scaffold673	2	114378
scaffold683	2	261477
scaffold709	2	623144
scaffold71	2	420048
scaffold712	2	465082
scaffold718	2	208952
scaffold719	2	452801
scaffold721	2	726030
scaffold728	2	538295
scaffold75	2	136672
scaffold771	2	364735
scaffold773	2	288287
scaffold79	2	958250
scaffold793	2	278511
scaffold802	2	441455
scaffold804	2	415197
scaffold808	2	576850
scaffold816	2	439081
scaffold817	2	214603
scaffold827	2	168831
scaffold829	2	677461
scaffold850	2	286661
scaffold88	2	282260
scaffold890	2	401685
scaffold893	2	136365
scaffold894	2	205078
scaffold911	2	311148
scaffold93	2	54687
scaffold939	2	222175
scaffold942	2	587464
scaffold948	2	621068
scaffold960	2	355658
scaffold963	2	435227
scaffold975	2	352550
scaffold98	2	338035
scaffold980	2	588927
scaffold987	2	445268
scaffold1016	3	485025
scaffold1017	3	1024007
scaffold1032	3	712755
scaffold1036	3	619423
scaffold1037	3	505967
scaffold1045	3	106920
scaffold1061	3	497006
scaffold1086	3	719630
scaffold1093	3	615179
scaffold1094	3	717660
scaffold1097	3	954495
scaffold11	3	433161
scaffold1101	3	810416
scaffold1108	3	725722
scaffold1132	3	832671
scaffold1155	3	191756
scaffold118	3	104590
scaffold1213	3	1372454
scaffold1219	3	915739
scaffold1221	3	613350
scaffold1262	3	575331
scaffold1267	3	1050379
scaffold1315	3	709434
scaffold1329	3	443354
scaffold1360	3	782295
scaffold1382	3	283820
scaffold1393	3	113724
scaffold1397	3	492808
scaffold140	3	635477
scaffold1403	3	635518
scaffold1404	3	219166
scaffold1409	3	368734
scaffold1423	3	1072665
scaffold1459	3	253921
scaffold1462	3	397616
scaffold148	3	210771
scaffold1518	3	520738
scaffold152	3	416350
scaffold1521	3	529040
scaffold1528	3	350800
scaffold1554	3	501698
scaffold1588	3	411399
scaffold1597	3	300962
scaffold1600	3	345037
scaffold1608	3	271940
scaffold1610	3	465376
scaffold162	3	386316
scaffold1627	3	233358
scaffold1641	3	327359
scaffold165	3	425951
scaffold1670	3	513026
scaffold1671	3	423239
scaffold169	3	807746
scaffold1714	3	365456
scaffold1723	3	265609
scaffold1726	3	437380
scaffold1740	3	291161
scaffold175	3	681984
scaffold1757	3	119625
scaffold1759	3	278801
scaffold1763	3	604077
scaffold1773	3	286579
scaffold1780	3	402763
scaffold1785	3	945037
scaffold1786	3	212439
scaffold1816	3	400485
scaffold1825	3	282759
scaffold1832	3	557012
scaffold1838	3	392410
scaffold184	3	412106
scaffold1856	3	177164
scaffold1857	3	635885
scaffold1858	3	263090
scaffold1863	3	477050
scaffold1866	3	525943
scaffold1882	3	264397
scaffold1889	3	610478
scaffold1897	3	669496
scaffold1899	3	362763
scaffold19	3	276311
scaffold192	3	865388
scaffold204	3	1152859
scaffold210	3	446795
scaffold215	3	157684
scaffold219	3	472694
scaffold223	3	342574
scaffold226	3	1071921
scaffold237	3	703182
scaffold258	3	622736
scaffold274	3	490173
scaffold279	3	332119
scaffold294	3	261176
scaffold296	3	297909
scaffold305	3	579002
scaffold313	3	1192932
scaffold324	3	460983
scaffold343	3	714046
scaffold351	3	776313
scaffold363	3	594829
scaffold368	3	569239
scaffold37	3	261196
scaffold374	3	569746
scaffold376	3	603159
scaffold377	3	598314
scaffold381	3	510451
scaffold385	3	295309
scaffold388	3	650585
scaffold40	3	420750
scaffold402	3	595555
scaffold412	3	560814
scaffold413	3	795138
scaffold424	3	395276
scaffold42448	3	164723
scaffold42634	3	177688
scaffold42648	3	179689
scaffold432	3	821987
scaffold43576	3	282649
scaffold43764	3	317369
scaffold43818	3	336285
scaffold44	3	482689
scaffold449	3	279850
scaffold459	3	535390
scaffold469	3	968597
scaffold472	3	560354
scaffold479	3	439513
scaffold481	3	1334154
scaffold487	3	490481
scaffold49	3	351383
scaffold492	3	980840
scaffold5	3	343019
scaffold500	3	216275
scaffold513	3	732425
scaffold524	3	470536
scaffold531	3	402213
scaffold532	3	327004
scaffold541	3	749794
scaffold544	3	762859
scaffold557	3	529968
scaffold563	3	615857
scaffold576	3	570089
scaffold579	3	287148
scaffold581	3	366492
scaffold586	3	529981
scaffold6	3	744290
scaffold603	3	246147
scaffold61	3	463002
scaffold610	3	676522
scaffold616	3	427846
scaffold622	3	536825
scaffold631	3	391232
scaffold632	3	556068
scaffold655	3	417720
scaffold658	3	575772
scaffold659	3	407705
scaffold660	3	366851
scaffold67	3	542606
scaffold672	3	671361
scaffold676	3	687767
scaffold681	3	408226
scaffold689	3	412838
scaffold698	3	660317
scaffold705	3	431542
scaffold714	3	474657
scaffold72	3	521890
scaffold723	3	424016
scaffold737	3	392835
scaffold743	3	213407
scaffold747	3	491233
scaffold750	3	734880
scaffold753	3	391725
scaffold756	3	464141
scaffold759	3	272414
scaffold767	3	413614
scaffold772	3	466099
scaffold782	3	254189
scaffold786	3	344921
scaffold787	3	296090
scaffold790	3	349598
scaffold814	3	203864
scaffold828	3	177944
scaffold853	3	508084
scaffold880	3	733017
scaffold888	3	356736
scaffold891	3	224370
scaffold908	3	347099
scaffold914	3	574003
scaffold933	3	478189
scaffold934	3	429042
scaffold950	3	805611
scaffold964	3	240823
scaffold977	3	495214
scaffold983	3	384732
scaffold99	3	678520
scaffold992	3	183222
scaffold100	4	1174989
scaffold1018	4	613446
scaffold107	4	1028272
scaffold1077	4	521274
scaffold1127	4	271443
scaffold1131	4	359034
scaffold1149	4	844629
scaffold1210	4	403079
scaffold1228	4	488303
scaffold1249	4	577380
scaffold1255	4	533770
scaffold1258	4	850847
scaffold1307	4	866877
scaffold1345	4	462590
scaffold1362	4	895551
scaffold138	4	209309
scaffold1448	4	304512
scaffold1512	4	617426
scaffold1583	4	1104062
scaffold1585	4	330440
scaffold1589	4	900397
scaffold1599	4	1324113
scaffold163	4	565042
scaffold164	4	718636
scaffold1665	4	423602
scaffold1673	4	360189
scaffold1767	4	486879
scaffold1792	4	336274
scaffold1836	4	1164857
scaffold186	4	328406
scaffold1870	4	349641
scaffold189	4	567829
scaffold193	4	423891
scaffold211	4	1275876
scaffold241	4	1040028
scaffold248	4	495890
scaffold280	4	955093
scaffold288	4	657207
scaffold290	4	560459
scaffold298	4	571657
scaffold322	4	240989
scaffold323	4	241918
scaffold334	4	1116604
scaffold335	4	491743
scaffold34	4	450806
scaffold347	4	716111
scaffold361	4	667896
scaffold394	4	728145
scaffold4	4	678202
scaffold408	4	830778
scaffold410	4	657165
scaffold43	4	682241
scaffold43538	4	275712
scaffold444	4	505886
scaffold461	4	626985
scaffold48	4	884297
scaffold485	4	903725
scaffold489	4	638773
scaffold496	4	760008
scaffold507	4	577412
scaffold509	4	565471
scaffold510	4	367343
scaffold527	4	451958
scaffold535	4	645860
scaffold546	4	671192
scaffold552	4	229350
scaffold575	4	168357
scaffold58	4	823709
scaffold580	4	651412
scaffold599	4	713302
scaffold614	4	461531
scaffold62	4	441346
scaffold626	4	620717
scaffold63	4	497979
scaffold630	4	544424
scaffold675	4	522797
scaffold695	4	831481
scaffold713	4	519667
scaffold730	4	617993
scaffold754	4	386179
scaffold760	4	896650
scaffold780	4	972104
scaffold794	4	493301
scaffold801	4	898225
scaffold818	4	402480
scaffold82	4	1057086
scaffold847	4	743584
scaffold85	4	657500
scaffold896	4	802164
scaffold917	4	281855
scaffold962	4	1469792
scaffold973	4	696940
scaffold1004	5	661280
scaffold1014	5	643988
scaffold1024	5	1774716
scaffold1104	5	649039
[truncated: 71 more rows]
