# Supplementary material for: A Genome-Wide Association Study for Host Resistance to Ostreid Herpesvirus in Pacific Oysters (Crassostrea gigas)
Source: G3 (Bethesda). 2018 Feb 22;8(4):1273–80. doi: 10.1534/g3.118.200113 (PMC5873916; doi:10.1534/g3.118.200113)
Supplement: Supplementary file 4 [file 1273FileS4.xlsx]

## Sheet: Survival GWAS
SNP ID	EMMAX	GenABEL	LG	Nearest marker LG
AX-169184215	4.74358e-10	3.93693e-08	6
AX-169192574	7.7872e-08	2.90713e-07	scaffold1827	6
AX-169208860	5.71766e-07	0.0001241	scaffold714	8
AX-169209993	1.55672e-06	0.00011485	7
AX-169207075	1.08955e-05	0.00412512	5
AX-169210119	2.25041e-05	0.00019398	scaffold198	6
AX-165319118	4.81908e-05	0.000519054	5
AX-169158711	6.47959e-05	0.000468351	6
AX-169199571	7.02265e-05	3.84648e-05	10
AX-169168346	8.36527e-05	0.000567939	3
AX-169160136	0.000123735	0.0013473	5
AX-169209112	0.000138543	0.00208201	5
AX-169172311	0.000166324	0.000413063	1
AX-168604106	0.000185504	0.00725553	7
AX-169200240	0.000258445	0.00304971	10
AX-169179091	0.000287139	0.00723823	5
AX-169179605	0.000383777	0.00282943	scaffold42892	7
AX-169173992	0.000391147	0.0254254	7
AX-169185508	0.000400488	0.000144585	7
AX-169196578	0.000411122	0.000457252	6
AX-168624358	0.00042088	0.000200586	8
AX-168504219	0.000444635	0.00141085	1
AX-168620365	0.000488647	0.00167747	scaffold1032	10
AX-169204100	0.000491705	0.00164766	scaffold1876	8
AX-169179007	0.000509737	0.000213848	7
AX-169202281	0.000525875	0.00326648	6
AX-169191255	0.000533238	0.00596318	scaffold507	-
AX-169203830	0.000581754	0.000495389	scaffold41598	6
AX-169190356	0.000603061	0.000309799	scaffold43538	2
AX-169201787	0.000611152	0.00474878	5
AX-169197308	0.000635775	0.001237	10
AX-169187584	0.000684656	0.00017045	7
AX-168605125	0.000701225	0.0189531	5
AX-169168412	0.000706366	0.0255986	7
AX-169159574	0.000776414	0.0237142	7
AX-169210500	0.000783316	0.00538293	5
AX-169199119	0.000788245	0.0113896	1
AX-169180280	0.000941687	0.00321372	scaffold601	-
AX-169195872	0.000972507	0.00410782	scaffold1491	-
AX-169178265	0.0010067	0.0119654	5
AX-169208573	0.0010211	0.0206998	7
AX-169200351	0.00102488	0.00167655	7
AX-169174469	0.00104054	0.00539473	8
AX-169196286	0.00104734	0.0207797	1
AX-169195968	0.00105896	0.00951411	6
AX-169192572	0.00114679	0.0104062	6
AX-169175021	0.00118183	0.00266342	10
AX-169205591	0.00127569	0.00284922	8
AX-169172429	0.00128744	0.00375568	scaffold713	4
AX-169178126	0.0013441	0.00161214	3

## Sheet: Viral Load GWAS
SNP ID	EMMAX	GenABEL	LG/scaffold	Nearest marker LG
AX-169203956	3.4726e-09	6.5391e-07	8
AX-169210119	9.32775e-08	9.09169e-07	scaffold198	6
AX-169192982	1.5352e-07	9.61249e-06	scaffold1093	6
AX-169199276	8.43701e-07	3.70207e-05	7
AX-169167580	8.91061e-07	1.64769e-05	scaffold1763	6
AX-169172429	9.35516e-07	3.72058e-06	scaffold713	4
AX-169203386	1.13239e-06	2.27269e-05	scaffold1301	10
AX-169199878	1.42382e-06	2.11438e-05	scaffold536	8
AX-169196070	1.6854e-06	3.61838e-05	scaffold433	1
AX-169194053	2.2197e-06	0.000148305	4
AX-169172110	3.12958e-06	0.000113863	scaffold5	1
AX-169177052	3.32519e-06	0.000231379	scaffold348	4
AX-169198316	3.77782e-06	0.000271169	6
AX-169168442	3.88643e-06	0.000184088	10
AX-169166548	5.2463e-06	0.000153265	scaffold109	6
AX-169193982	6.02671e-06	6.78926e-05	1
AX-169192459	8.99532e-06	7.28166e-05	scaffold447	-
AX-169162826	1.00371e-05	0.000113482	6
AX-169199728	1.00641e-05	0.000393915	scaffold1862	7
AX-169186493	1.45057e-05	0.000388355	10
AX-168477286	1.45564e-05	0.000114604	scaffold1897	10
AX-169175379	1.4656e-05	0.000253149	3
AX-169195425	1.65158e-05	0.000527392	C31526	-
AX-169167366	2.16658e-05	0.00102537	10
AX-169165092	2.31425e-05	0.000219889	scaffold1350	5
AX-169165584	3.26842e-05	0.00132476	scaffold352	7
AX-169194778	3.50868e-05	0.000530459	scaffold583	8
AX-169200351	3.85687e-05	0.000237711	7
AX-169162252	5.04428e-05	0.000112129	7
AX-169207344	5.04431e-05	0.00092552	scaffold42450	3
AX-169206307	5.43532e-05	0.000654422	1
AX-169209297	6.75432e-05	0.00122691	1
AX-169191376	6.86231e-05	0.000953746	scaffold324	8
AX-169161244	7.52529e-05	0.00229781	8
AX-169190179	7.65341e-05	0.00198699	scaffold622	7
AX-169209085	7.86502e-05	0.00141268	7
AX-169180992	8.75817e-05	0.000566919	1
AX-169163608	9.95385e-05	0.00124079	1
AX-169194874	0.000100286	0.000721066	9
AX-169174992	0.000107126	0.00192861	scaffold40950	10
AX-169176131	0.000110665	0.00242516	3
AX-169205982	0.00012843	0.00105894	scaffold43836	1
AX-169208870	0.000135604	0.00172924	3
AX-169170582	0.000137682	0.000827352	scaffold1448	8
AX-169200759	0.0001473	0.00869842	scaffold801	1
AX-169176231	0.000170524	0.00178732	1
AX-169197115	0.000174124	0.00216587	6
AX-165318906	0.000176829	0.00229648	8
AX-169194240	0.000182507	0.00235919	scaffold198	6
AX-169201865	0.000213065	0.00470573	scaffold40412	1
