# Supplementary material for: A Genome-Wide Association Study for Host Resistance to Ostreid Herpesvirus in Pacific Oysters (Crassostrea gigas)
Source: G3 (Bethesda). 2018 Feb 22;8(4):1273–80. doi: 10.1534/g3.118.200113 (PMC5873916; doi:10.1534/g3.118.200113)
Supplement: Supplementary file 5 [file 1273FileS5.zip › File S5.txt]

probeset_id	chr	pos	A10	A11	A12	A13	A14	A15	A16	A17	A18	A19	A2	A20	A21	A23	A24	A26	A27	A28	A29	A30	A31	A32	A34	A35	A36	A37	A39	A4	A40	A5	A7	A9	B10	B11	B12	B13	B14	B15	B16	B17	B18	B2	B20	B25	B26	B27	B30
AX-165318216	scaffold3	757158	TC	TC	TC	TC	TC	TT	CC	TT	CC	CC	TC	TC	TT	TC	TC	TT	TT	CC	TT	TC	TT	TC	TC	CC	TC	TT	CC	TT	TC	TC	TC	TC	CC	CC	CC	TC	CC	TC	TC	TT	TC	CC	TT	CC	TT	TC	TC
AX-165318220	scaffold12	362476	CC	CC	CC	CC	CG	CG	CC	CC	CG	CC	CC	GG	CG	GG	GG	CC	CG	GG	CG	CC	CG	GG	--	GG	CC	GG	CC	CC	CG	CC	CC	CG	GG	CG	GG	GG	CG	CG	CG	CG	CG	CC	CG	GG	CC	CG	CC
AX-165318223	scaffold13	2629	CG	GG	GG	CC	CG	CG	GG	GG	GG	GG	CG	CC	GG	CC	CC	CC	GG	CC	CG	CC	GG	CC	GG	CC	CC	CG	GG	GG	GG	GG	GG	CC	CG	GG	GG	CG	GG	GG	GG	CC	CC	GG	GG	CG	GG	CC	CC
AX-165318230	scaffold44	353298	AA	AT	AA	AA	AA	AA	AA	AA	AA	AA	--	AT	AA	AA	AA	AT	AA	AT	AA	AT	AA	AA	AA	AT	AT	AA	AA	AA	AA	AA	AA	AA	AT	AT	AA	AA	AA	AA	AA	AT	AA	AA	AA	AT	AA	AA	AT
AX-165318231	scaffold44	360020	CC	TT	TC	TC	TC	TC	CC	CC	TC	TC	TC	TC	CC	CC	CC	TC	TC	TC	TC	TC	TC	CC	CC	TC	TC	CC	CC	--	CC	TC	CC	TC	TC	TC	TC	CC	CC	CC	CC	TC	CC	TC	TC	TT	CC	TC	TC
AX-165318235	scaffold54	132020	CC	CC	CC	CC	CC	CC	CC	CC	CC	TC	CC	CC	CC	CC	CC	TC	CC	CC	CC	CC	CC	CC	CC	CC	CC	CC	CC	CC	CC	CC	CC	CC	TT	CC	TT	CC	CC	CC	CC	CC	CC	CC	CC	TT	CC	CC	TC
AX-165318246	scaffold70	175433	TC	CC	TC	CC	TC	TC	TC	CC	CC	TC	TC	TC	TC	CC	CC	CC	CC	CC	CC	CC	TC	CC	TC	CC	CC	CC	TC	TC	TC	TC	CC	CC	CC	TC	CC	CC	CC	CC	CC	CC	TC	TC	CC	CC	TC	TC	TC
AX-165318247	scaffold70	67778	CC	CC	TC	CC	CC	CC	TC	TC	TC	CC	CC	CC	CC	CC	CC	CC	CC	CC	CC	CC	CC	TC	CC	CC	CC	CC	CC	CC	TC	TC	CC	CC	TC	CC	TC	CC	CC	TC	CC	CC	CC	TC	CC	TC	CC	CC	CC
AX-165318249	scaffold71	316719	AA	AA	AA	AT	AA	TT	AA	AA	AA	AT	AT	AT	AA	AA	AT	AA	AA	AA	AA	AT	AA	AA	AA	AT	TT	AA	AA	AA	AA	AT	AA	AA	AT	AA	AT	AA	AA	AA	AA	AA	TT	AA	AA	TT	AA	TT	AT
AX-165318252	scaffold77	95345	CC	CC	CC	CC	CC	CC	CC	CC	CC	CC	CC	CC	CC	CC	CC	CC	CC	CC	CC	CC	CC	CC	CC	CC	CC	CC	CC	CC	CC	CC	CC	CC	CC	CC	CC	CC	CC	CC	CC	CC	CC	CC	CC	CC	CC	CC	CC
AX-165318260	scaffold82	290519	TC	TT	CC	TT	CC	TC	CC	TC	TC	TT	CC	CC	CC	CC	CC	TC	TC	CC	TT	TT	TC	CC	TC	CC	TT	TC	TC	TC	CC	TC	TC	TT	TT	--	TT	TC	TC	CC	TC	TC	TT	CC	CC	TT	TC	TC	TC
AX-165318272	scaffold102	1534541	AA	AA	AA	AA	AA	AA	AA	AA	AA	AA	AA	AA	AA	AA	AA	AA	AA	AA	AA	AA	AA	AA	AA	AA	AA	AA	AA	AA	AA	AA	AA	AA	AA	AA	AA	AA	AA	AA	AA	AA	AA	AA	AA	AA	AA	AA	AA
AX-165318275	scaffold102	1311363	TC	TC	TC	TC	TC	TC	CC	TC	TC	TC	TC	CC	CC	CC	CC	CC	TC	CC	CC	TC	CC	CC	TC	CC	TC	CC	TC	CC	CC	TC	CC	--	TC	TC	TC	TC	CC	CC	CC	TT	TT	CC	CC	TC	CC	TT	TC
AX-165318282	scaffold109	423190	AG	AA	GG	AA	AG	AG	GG	AG	AG	AA	AG	AG	GG	AA	AA	AA	AG	AG	AG	AA	AA	AA	AG	AG	AA	AG	AA	AG	GG	AA	AG	AG	AA	GG	AA	AG	AA	GG	AG	AA	AA	GG	AG	AA	AA	AA	AA
AX-165318285	scaffold115	480461	CC	CC	TT	CC	TT	CC	CC	TT	--	CC	CC	CC	TC	CC	CC	CC	TC	CC	CC	CC	CC	CC	CC	CC	CC	CC	TC	CC	CC	CC	CC	CC	CC	CC	CC	CC	TC	TC	CC	CC	CC	CC	CC	CC	TC	TC	CC
AX-165318295	scaffold128	539839	AG	AG	AG	AG	AA	AA	AA	AG	AG	AG	--	GG	AA	AG	AG	AG	AG	GG	GG	AA	GG	GG	AG	GG	AG	AA	GG	AG	AA	AG	AA	AG	GG	AA	AG	AA	AG	AA	AG	AG	GG	AA	AG	GG	AG	GG	AA
AX-165318300	scaffold140	608311	TG	TT	GG	GG	TT	TG	GG	GG	GG	TG	TG	TG	GG	TG	GG	TG	GG	GG	GG	GG	GG	GG	GG	TG	GG	TG	GG	GG	GG	GG	TG	GG	TG	GG	TT	TG	GG	GG	GG	TT	TG	GG	GG	TT	GG	TT	TG
AX-165318301	scaffold141	30764	TC	CC	TT	CC	TC	CC	TT	TC	TT	CC	TC	TC	TC	TT	TT	TC	TC	TC	TT	TC	TC	TT	TT	TC	TC	TT	TT	TC	TT	TT	TT	TC	TC	--	TC	TT	TT	CC	TT	TT	TT	TT	TC	CC	CC	TT	CC
AX-165318302	scaffold142	1002148	--	TT	TT	TT	--	TT	TT	TT	TT	TC	TT	TT	TT	TC	TT	TT	TT	TT	TC	TT	TT	TC	TT	TT	TT	TT	TT	--	TT	TT	TT	TT	TC	TT	CC	TT	--	TT	TT	TT	TT	TT	TT	TC	TT	TT	TT
AX-165318305	scaffold145	1158072	TT	TT	TT	TT	TT	TT	TT	TT	TT	TT	TT	TC	TT	TT	TT	TT	TT	TT	TT	TT	TT	TT	TT	TC	TT	TT	TT	TT	TT	TT	TT	TT	TT	TT	TT	TT	TT	TT	TT	TT	TT	TT	TT	TT	TT	TT	TT
AX-165318306	scaffold146	113200	TT	CC	CC	TC	TT	TT	TC	TC	CC	CC	TT	TC	CC	CC	CC	CC	CC	TT	TT	TC	TC	CC	TC	TC	TC	TT	CC	CC	CC	TC	TC	TT	CC	CC	CC	CC	CC	CC	TC	TT	TT	TC	TC	CC	TC	TT	TC
AX-165318310	scaffold150	1282068	TT	TT	TT	TC	TT	TT	TT	TC	TT	TT	TC	TC	TT	TC	TT	CC	TT	TC	TT	TT	TC	CC	TT	TC	TC	TT	TC	TC	TC	TC	TC	TT	TT	TC	TT	TT	TT	TT	TC	TT	TC	TC	TC	TT	TC	TC	TT
AX-165318312	scaffold156	164236	AC	AC	AC	CC	AC	CC	CC	CC	AC	AC	AC	CC	CC	AA	AA	AA	AC	CC	CC	AC	CC	AA	AC	CC	CC	CC	AC	CC	AC	CC	AC	CC	AC	CC	CC	CC	AC	AC	CC	CC	CC	CC	CC	CC	AC	CC	AC
AX-165318316	scaffold160	283588	GG	GG	GG	GG	GG	GG	GG	GG	GG	GG	GG	GG	GG	GG	GG	CG	GG	GG	CG	GG	GG	GG	GG	GG	GG	GG	GG	GG	GG	GG	GG	CG	GG	GG	GG	GG	GG	GG	GG	GG	GG	GG	GG	GG	GG	GG	CG
AX-165318318	scaffold163	155097	TG	TT	TT	GG	TT	TG	TT	TT	TT	TG	TT	TG	TT	TT	TG	TT	TT	TG	TT	GG	TT	TT	TT	TG	TG	TT	TT	TT	TT	TT	TT	TT	TG	TT	GG	TT	TT	TT	TT	TT	TG	TT	TT	TG	TT	TG	GG
AX-165318321	scaffold168	433150	--	GG	GG	AG	GG	GG	GG	GG	GG	AG	AG	AG	GG	GG	GG	AA	GG	AG	GG	AG	AG	GG	GG	AG	AG	GG	AG	GG	GG	AG	GG	AG	AG	GG	AG	GG	AG	AG	GG	AG	AG	GG	AG	GG	AG	AG	GG
AX-165318324	scaffold173	38580	TC	TT	CC	TC	TT	TT	CC	CC	CC	TT	TC	TT	TC	CC	CC	CC	CC	TC	TC	TC	CC	CC	CC	TC	CC	CC	CC	TC	CC	CC	CC	TC	TC	CC	TT	CC	CC	CC	TC	CC	TC	TC	CC	TT	CC	TT	CC
AX-165318328	scaffold186	134353	AA	AG	GG	AA	AA	AA	AA	AG	GG	AA	AG	AG	AG	GG	AG	AG	GG	AA	AA	AA	AA	AG	AG	AG	AA	AA	GG	AG	AG	AG	AA	AA	AA	AG	AG	AA	AA	AG	AG	AG	AA	AA	AA	AG	AA	AG	AA
AX-165318329	scaffold188	147312	GG	GG	GG	CC	CG	GG	CG	GG	GG	GG	CG	CC	CG	GG	GG	GG	GG	CC	GG	CG	CG	GG	GG	CG	CG	CC	GG	CG	CG	GG	CG	--	GG	GG	GG	GG	CG	CG	CG	CG	GG	CG	CG	GG	CG	CC	GG
AX-165318333	scaffold192	727965	TT	TT	TT	TC	TT	--	CC	TC	TT	TT	TT	CC	CC	TT	TT	TT	CC	CC	TC	TT	--	TT	CC	TC	TC	TT	--	CC	CC	--	TT	TT	TC	--	TT	TT	CC	CC	--	TT	TT	CC	CC	TC	CC	TT	TC
AX-165318343	scaffold211	187620	CC	CC	CC	CC	TC	CC	TC	TC	CC	CC	TC	CC	CC	TC	TC	TC	TC	CC	CC	CC	CC	TC	TC	CC	CC	TC	CC	CC	TC	TC	CC	CC	CC	CC	CC	CC	CC	CC	TC	TC	TT	CC	TC	CC	CC	TT	CC
AX-165318349	scaffold227	144977	CC	CC	CC	AA	CC	AC	AA	AA	CC	AC	CC	AC	AC	AA	AA	AA	CC	AC	AC	AA	AA	AA	AC	AC	AA	CC	CC	AC	CC	AA	CC	AC	AC	AC	AC	CC	CC	CC	AC	CC	CC	AA	AC	AC	AC	CC	--
AX-165318352	scaffold241	444701	AA	AA	AA	AC	AA	AA	CC	CC	AA	AA	--	CC	AA	CC	CC	AA	CC	AA	AA	AA	AA	CC	CC	AA	AA	CC	CC	AA	CC	--	AC	CC	AC	AA	AC	--	AA	AA	CC	CC	CC	AA	CC	CC	AA	CC	CC
AX-165318356	scaffold257	1002059	GG	AA	AA	AG	AG	GG	AA	AA	AA	AG	AA	AA	AG	AA	AA	AA	AA	AA	AA	AG	AA	AA	AA	AA	GG	AA	AA	AA	AA	AA	AA	AA	AA	AG	AG	AA	AA	AA	AA	AA	GG	AA	AG	AA	AA	AA	GG
AX-165318371	scaffold274	205532	AC	CC	CC	CC	AC	AC	CC	CC	CC	CC	AC	CC	CC	AC	AC	AA	CC	CC	CC	CC	CC	CC	CC	CC	CC	CC	CC	CC	CC	CC	CC	CC	AC	CC	CC	CC	CC	CC	CC	CC	CC	CC	CC	AC	CC	CC	CC
AX-165318380	scaffold290	61030	GG	TT	TT	TT	TT	GG	TT	TT	TT	TT	TG	GG	TT	TT	TT	TT	TT	TT	TT	TT	TT	TT	TT	GG	TT	TT	TT	TT	TT	TT	TT	TT	TT	TT	TT	TT	TT	TT	TT	TT	TT	TT	TT	TT	TT	TT	TT
AX-165318382	scaffold298	459672	AA	AA	AG	AA	AA	AG	AA	AA	AG	AA	AA	AA	AG	AA	AA	AG	AG	AA	AG	AA	AA	AA	AG	AA	AA	AA	AG	AG	AG	AA	AA	AG	AA	AG	AA	AA	AA	AG	AG	AG	AA	AG	AA	AA	AA	AA	AA
AX-165318384	scaffold301	1180087	TT	TT	TT	TC	TC	TT	TT	TT	TT	TT	TC	TC	TT	TT	TT	TT	TT	TC	TT	TC	TT	TT	TT	TC	TC	TT	TT	TT	TT	TT	TT	TT	TT	TT	TT	TT	TT	TT	TT	TC	TT	TT	TT	TT	TT	TT	TC
AX-165318390	scaffold313	500535	TG	--	GG	GG	TG	TG	GG	GG	GG	TG	TG	GG	GG	GG	GG	TT	GG	TG	TG	GG	GG	GG	GG	TG	GG	GG	GG	--	GG	GG	--	TG	TG	GG	TG	GG	TG	GG	GG	GG	GG	GG	--	TG	GG	GG	GG
AX-165318395	scaffold324	189474	AC	AA	AA	CC	AA	AA	AA	--	AA	AA	AA	AA	AA	AC	AC	AA	AA	AA	AA	AA	AA	AC	AC	AA	CC	AA	AA	AA	AA	AA	AA	AA	AA	AC	AA	AA	AA	AA	AA	AA	AC	AA	AA	AA	AA	AA	CC
AX-165318398	scaffold334	234559	TC	CC	CC	CC	TC	TC	CC	CC	CC	TC	TC	CC	CC	CC	CC	CC	CC	--	CC	TC	CC	CC	CC	TT	TC	CC	CC	CC	CC	CC	CC	CC	TC	CC	TC	CC	CC	CC	CC	CC	CC	CC	CC	CC	CC	TC	--
AX-165318404	scaffold336	302962	AA	AA	AA	AA	AA	AA	AA	AA	AA	AA	AA	AA	AA	AA	AA	AA	AA	AA	AA	AA	AA	AA	AA	AA	AA	AA	AA	AA	AA	AA	AA	AA	AA	AA	AA	AA	AA	AA	AA	AA	AA	AA	AA	AA	AA	AA	AA
AX-165318406	scaffold340	259519	AG	AG	AA	GG	AA	AG	AA	AG	AA	AA	AA	AA	AG	AA	AA	AA	AG	AA	AA	AG	AG	AA	AA	AA	AG	AA	AA	AG	--	AA	AA	--	AA	AA	AA	AA	AA	AG	AA	AA	AA	AA	AG	--	--	AA	AA
AX-165318407	scaffold347	646482	TT	AT	TT	AT	AT	AT	TT	TT	TT	AT	TT	AT	TT	AA	AA	AT	TT	AT	TT	AT	TT	AA	TT	AT	AA	TT	TT	AT	TT	AT	AT	AT	AT	TT	AT	AT	TT	TT	TT	TT	AT	TT	TT	AT	TT	AT	AA
AX-165318408	scaffold348	699444	CC	CC	CC	CC	CC	CC	CC	AA	AA	CC	--	CC	CC	CC	CC	AA	AA	CC	CC	CC	AA	CC	AA	CC	CC	CC	AA	AA	CC	CC	CC	CC	AC	CC	CC	CC	AA	CC	AA	CC	AA	AC	CC	AC	AA	AA	CC
AX-165318412	scaffold354	787965	CC	CC	CC	CC	CC	CC	CC	CC	CC	CC	CC	CC	CC	CC	TC	CC	CC	CC	CC	CC	CC	TC	CC	CC	CC	TC	CC	CC	CC	CC	TC	CC	CC	CC	CC	TC	CC	CC	CC	CC	CC	CC	CC	CC	CC	CC	CC
AX-165318413	scaffold358	158710	GG	AG	AA	AG	AG	AA	AA	AA	AA	AG	AG	AA	AA	AG	AG	GG	AA	AA	AA	AA	AA	AG	AA	AA	GG	AA	AA	AA	AA	AA	AA	AA	AG	AG	AA	AA	AA	AA	AA	AA	AG	AA	AA	AG	AA	AG	AG
AX-165318423	scaffold376	3168	CC	CC	CC	TC	TC	TC	CC	CC	CC	CC	TC	TT	CC	CC	CC	CC	CC	TT	TC	TC	CC	CC	CC	TT	CC	CC	CC	--	CC	CC	CC	CC	TC	CC	CC	CC	--	--	CC	CC	CC	CC	CC	TC	CC	CC	TC
AX-165318433	scaffold388	14603	GG	GG	GG	GG	GG	GG	AA	GG	GG	GG	AG	GG	AG	GG	GG	AG	AG	GG	GG	GG	AA	GG	GG	GG	GG	AG	AG	--	AG	GG	AA	GG	GG	GG	AG	AA	--	GG	AG	GG	GG	AA	GG	GG	GG	GG	GG
AX-165318443	scaffold402	590389	AA	GG	AG	AA	--	AG	AG	GG	AG	AG	GG	AG	GG	GG	GG	GG	GG	GG	--	AA	GG	GG	AG	GG	AG	AG	AG	GG	GG	AG	AA	AG	GG	--	AG	AG	AG	GG	GG	--	AA	GG	GG	AG	AG	AA	AA
AX-165318448	scaffold408	13185	CC	CC	TC	TC	TC	TC	TC	CC	TC	CC	CC	CC	TC	CC	TC	CC	CC	CC	CC	TC	TC	CC	CC	CC	TC	CC	CC	TC	TC	CC	CC	CC	CC	TC	CC	CC	TC	TC	CC	CC	TC	CC	TC	CC	CC	TC	TC
AX-165318449	scaffold408	398019	TT	TT	CC	TC	TT	TC	CC	CC	CC	TT	--	--	CC	CC	CC	TC	CC	TC	TC	--	CC	TC	CC	--	TC	TC	CC	CC	CC	CC	TC	TC	TC	CC	TT	CC	CC	CC	CC	TC	TT	CC	CC	TT	CC	TT	CC
AX-165318450	scaffold408	26139	TT	TC	TT	TT	TT	TT	TT	TT	TT	TT	TT	TT	TT	TC	CC	TT	TT	TC	TC	TT	TT	TC	TT	TT	TT	TC	TT	TT	TT	TT	TC	TC	TC	TT	TC	TC	TT	TT	TT	TC	TT	TT	TT	TC	TT	TT	TT
AX-165318452	scaffold410	295224	TC	CC	CC	CC	CC	CC	CC	CC	TC	CC	TC	TT	CC	TC	TC	TT	CC	TC	CC	CC	CC	TC	TC	TT	--	TT	CC	TC	TC	TC	--	CC	CC	CC	CC	TT	TC	CC	CC	TT	CC	TC	CC	CC	CC	CC	CC
AX-165318457	scaffold419	255882	AG	GG	AG	GG	AG	GG	GG	AG	AG	GG	AG	AA	GG	AA	AA	AA	GG	AA	AG	GG	AG	AA	GG	AA	GG	AG	AG	GG	GG	AG	AG	AG	GG	AG	GG	AG	GG	GG	AG	AG	GG	GG	GG	GG	GG	GG	GG
AX-165318462	scaffold425	64538	AG	AG	AG	AG	AG	GG	AA	GG	AA	AA	AG	AG	GG	AA	AG	AG	GG	AA	AG	GG	GG	AA	AG	AA	GG	AG	AA	GG	AG	AG	AA	AA	AA	AA	AA	AA	AA	AG	AG	AG	AG	AA	GG	AA	AG	AG	GG
AX-165318464	scaffold432	605867	GG	GG	GG	GG	TG	GG	GG	GG	GG	GG	TG	GG	GG	GG	GG	GG	GG	GG	GG	TT	GG	GG	GG	GG	GG	GG	GG	GG	GG	GG	GG	GG	GG	GG	GG	GG	GG	GG	GG	GG	GG	GG	GG	GG	GG	GG	TT
AX-165318467	scaffold433	560928	TT	TT	TT	TC	TT	TT	TC	TC	TT	TC	TT	TT	TT	TC	TC	TT	TC	TT	CC	TC	TC	TT	TC	TT	TC	TC	TC	TC	TC	TC	TC	TC	TT	TT	TT	TC	TC	TT	TT	CC	TC	TT	TT	TC	TC	TC	TC
AX-165318468	scaffold433	824952	TC	TC	TT	CC	TC	TC	TT	TT	TT	TC	TC	CC	TT	TT	TC	TC	TT	CC	TT	CC	TC	CC	TT	CC	CC	TC	TC	TT	TT	TC	TC	TC	CC	TT	CC	TC	TC	TC	TT	TC	TT	TT	TC	TT	TC	TT	TC
AX-165318474	scaffold452	87528	TT	TT	TT	TT	TT	TT	TT	TT	TT	TT	TC	TT	TT	TC	TC	TT	TT	TC	TT	TT	TT	TC	TT	TT	TT	TT	TT	TT	TT	TT	TT	TT	TT	TT	TT	TC	TT	TT	TT	TC	TT	TT	TT	TT	TT	TT	TT
AX-165318484	scaffold481	923529	TG	TG	GG	TG	GG	GG	GG	GG	GG	GG	GG	GG	GG	GG	GG	TG	--	GG	GG	GG	GG	GG	GG	GG	TG	GG	GG	GG	GG	GG	GG	GG	GG	GG	GG	GG	GG	GG	GG	TG	TT	GG	GG	TT	GG	TT	GG
AX-165318492	scaffold488	103012	GG	GG	GG	GG	GG	GG	GG	GG	GG	AG	GG	AG	GG	GG	GG	GG	GG	AG	AG	GG	GG	AG	GG	AG	GG	GG	GG	GG	GG	GG	GG	GG	AG	GG	AG	GG	GG	GG	GG	GG	GG	GG	GG	GG	GG	GG	GG
AX-165318499	scaffold494	37183	GG	GG	GG	GG	GG	GG	GG	GG	GG	GG	GG	TG	GG	GG	GG	GG	GG	TG	GG	TG	GG	GG	GG	TG	TG	GG	GG	GG	GG	GG	GG	GG	GG	GG	GG	GG	GG	GG	GG	GG	GG	GG	GG	GG	GG	GG	TT
AX-165318501	scaffold496	52425	GG	AA	GG	GG	GG	GG	AG	GG	AG	AG	GG	GG	GG	AG	GG	GG	GG	GG	GG	GG	GG	AG	GG	GG	GG	GG	AG	GG	GG	GG	AG	GG	GG	--	GG	AG	AG	AA	GG	GG	GG	AG	GG	AG	AA	GG	AG
AX-165318504	scaffold501	1071709	AA	AA	AA	AA	AA	AA	AA	AA	AC	AA	AA	AA	AC	AA	CC	AC	AC	--	--	AA	AC	CC	AA	CC	AA	--	AA	AC	AC	AC	AA	--	AA	AC	AA	CC	AA	AA	AA	CC	AA	AA	AC	AA	AA	AA	AA
AX-165318509	scaffold504	268597	CC	CC	TC	CC	CC	CC	TT	CC	TT	CC	CC	CC	CC	CC	CC	CC	TT	CC	CC	CC	TT	CC	TC	CC	CC	CC	CC	CC	CC	TC	CC	CC	CC	TC	CC	CC	CC	CC	TC	CC	CC	CC	CC	CC	CC	CC	CC
AX-165318511	scaffold509	325585	TT	TC	TC	TT	TT	TT	TC	TT	TC	TC	TT	TT	TT	TT	TT	TT	TT	TT	TT	TT	TT	TT	TC	TT	TT	TT	TC	TC	TT	TC	TC	TT	TT	TC	TT	TC	TC	TT	TT	TT	TT	TT	TT	TT	TC	TT	TT
AX-165318515	scaffold532	47139	CC	CC	TC	TC	CC	CC	CC	--	CC	CC	CC	CC	CC	TT	TT	CC	CC	TC	CC	TC	TT	TC	CC	--	TT	CC	CC	--	CC	--	CC	CC	CC	TC	CC	CC	--	TC	TC	TC	CC	CC	--	CC	--	CC	TT
AX-165318518	scaffold541	296537	CC	--	CC	CC	CG	CC	CC	CC	CC	CC	CC	CG	CC	CC	CC	CC	CC	CC	CC	CC	CC	CC	--	--	CC	CC	CC	--	CC	CG	CG	CG	CC	CC	CC	CC	CG	CC	CC	CC	CC	CC	CC	CC	CC	CC	CC
AX-165318520	scaffold544	308234	GG	GG	GG	AG	GG	GG	GG	GG	GG	GG	GG	AG	GG	AA	AA	AG	GG	AG	GG	AG	GG	AG	GG	AG	AG	GG	GG	GG	GG	GG	GG	GG	GG	GG	GG	GG	GG	GG	GG	GG	GG	GG	GG	GG	GG	GG	GG
AX-165318523	scaffold556	232769	GG	GG	GG	GG	AG	GG	GG	GG	GG	GG	GG	GG	GG	GG	AG	GG	GG	AG	GG	GG	GG	GG	GG	--	GG	GG	GG	GG	GG	GG	--	GG	GG	GG	GG	GG	--	GG	GG	GG	--	GG	GG	GG	GG	--	GG
AX-165318536	scaffold580	572528	TC	TT	TC	TT	TC	TT	TC	TT	TC	TT	TC	TT	TT	TT	CC	TT	TC	TT	TC	TT	TT	TT	TT	TT	TT	TT	TC	TC	TC	--	TC	TT	TT	TT	TT	TC	TT	TC	TT	TT	TT	TC	TT	TT	TT	CC	TT
AX-165318538	scaffold583	817293	AT	AA	AT	AA	AT	AA	AT	AA	AT	AA	AA	TT	AT	TT	AT	AT	AT	TT	AA	AA	AA	TT	AA	AT	AA	AA	AT	AT	AT	AA	AA	AA	AT	AA	AA	AA	AA	AT	AA	AA	AA	AT	AA	AA	AA	AT	AA
AX-165318540	scaffold583	775041	TT	TT	TT	TT	TT	TT	TT	TT	TT	TT	TT	AT	TT	TT	TT	TT	TT	AT	TT	TT	TT	TT	TT	TT	TT	TT	TT	TT	TT	TT	TT	TT	TT	TT	TT	TT	TT	TT	TT	TT	TT	TT	TT	TT	TT	TT	TT
AX-165318541	scaffold583	706947	TT	AT	TT	AT	TT	AT	TT	AT	TT	TT	AT	TT	TT	AA	AT	TT	TT	TT	AT	TT	AT	AT	AT	TT	AT	TT	TT	TT	TT	AT	TT	AT	AT	AT	TT	TT	AT	TT	AT	TT	AT	TT	AT	AT	AT	TT	AT
AX-165318552	scaffold616	191463	AG	GG	AA	AG	AG	AG	AA	AG	AA	AG	GG	AG	GG	AA	GG	AA	AA	AG	AA	AG	AA	GG	AG	AG	AG	AA	GG	AG	--	AA	AA	AA	AA	--	AG	AA	AG	AG	AA	AA	AG	AG	GG	AA	AG	GG	AG
AX-165318555	scaffold617	188947	GG	GG	GG	GG	--	GG	GG	--	GG	GG	GG	GG	GG	GG	GG	GG	GG	GG	GG	--	GG	GG	GG	GG	GG	GG	GG	--	GG	AG	AG	GG	GG	GG	GG	GG	AG	GG	GG	GG	GG	--	GG	GG	GG	GG	GG
AX-165318556	scaffold619	1081649	AA	AG	AA	AA	AA	AA	AA	AA	AA	AG	AA	AG	AA	AG	AA	AA	AA	AG	AG	AA	AA	AG	AA	AG	AA	GG	AA	AA	AA	AA	--	AG	AG	AA	AG	GG	AA	AA	AA	AA	AA	AA	AA	AG	AA	AA	AA
AX-165318561	scaffold619	644578	CC	TT	TC	TT	TC	TC	TC	TT	TC	TT	TC	TT	TC	TT	TT	TT	TC	TT	TT	TT	TT	TT	TC	TT	TT	TT	TT	TT	TT	TT	CC	TT	TT	TT	TT	TT	TC	TC	TT	TC	TT	TT	TT	TT	TT	TT	TT
AX-165318562	scaffold621	481950	AA	AG	--	GG	GG	GG	GG	AA	GG	AG	GG	AA	AA	GG	GG	GG	GG	AA	GG	AG	AG	GG	AG	AA	GG	GG	AA	--	AA	GG	GG	GG	AA	GG	GG	GG	AA	GG	GG	AG	AG	AG	GG	AG	AA	GG	GG
AX-165318564	scaffold622	87698	GG	GG	GG	GG	GG	GG	GG	GG	GG	GG	GG	GG	GG	GG	GG	GG	GG	GG	GG	GG	GG	GG	GG	GG	GG	GG	GG	GG	GG	GG	GG	GG	AG	GG	GG	GG	GG	GG	GG	GG	GG	GG	GG	AG	GG	GG	GG
AX-165318576	scaffold647	51490	AA	AG	AA	AG	AA	AA	AA	GG	AA	GG	AG	AA	AA	AG	AG	AG	AA	AA	GG	GG	AG	AG	AA	AA	AG	AG	GG	AG	AG	GG	AA	AG	AG	AG	AG	AG	AA	AA	GG	AA	AG	GG	AG	AG	GG	AG	GG
AX-165318578	scaffold647	48734	GG	AA	AG	AG	GG	GG	GG	AG	GG	AA	GG	AG	GG	GG	AG	AG	AG	AA	AG	AG	GG	GG	AG	AG	AG	GG	AG	GG	GG	AG	AG	AG	AG	GG	AG	GG	GG	GG	AG	GG	GG	AG	GG	AG	AG	GG	AG
AX-165318579	scaffold658	99043	GG	GG	GG	AG	GG	GG	GG	GG	GG	AG	GG	AA	GG	AG	GG	AA	GG	AG	GG	AG	GG	AA	GG	AA	AG	GG	GG	GG	GG	GG	AG	GG	GG	GG	GG	GG	GG	GG	GG	GG	GG	GG	GG	GG	GG	GG	AG
AX-165318585	scaffold678	703141	GG	GG	AG	GG	GG	GG	GG	AG	GG	GG	GG	AG	AG	AG	AG	GG	AG	GG	GG	GG	AG	AG	AG	AG	GG	AG	GG	AG	GG	GG	GG	GG	GG	AG	GG	AG	GG	GG	AG	AG	GG	AG	AG	GG	AG	GG	GG
AX-165318589	scaffold678	188376	GG	GG	GG	GG	GG	GG	GG	GG	GG	GG	GG	GG	GG	GG	GG	GG	GG	GG	GG	GG	GG	GG	GG	GG	GG	GG	GG	GG	GG	GG	GG	GG	GG	GG	GG	GG	GG	GG	GG	GG	GG	GG	GG	GG	GG	GG	GG
AX-165318590	scaffold681	106018	CC	TC	CC	CC	CC	CC	TC	TC	CC	TT	TC	CC	TT	CC	CC	CC	CC	CC	CC	CC	TT	CC	TC	CC	CC	TT	TC	TC	TC	TC	TC	TC	TC	TC	TT	CC	TT	TC	TT	TC	CC	TC	--	TC	TT	CC	CC
AX-165318595	scaffold698	34036	CC	CC	CC	TC	CC	CC	CC	CC	CC	CC	CC	TC	CC	CC	CC	TC	CC	CC	TC	TC	CC	CC	CC	CC	CC	CC	CC	CC	CC	CC	CC	TC	CC	CC	CC	CC	CC	CC	CC	CC	CC	CC	CC	CC	CC	CC	TC
AX-165318598	scaffold713	216935	TT	TC	TT	TC	TT	TC	CC	TC	TC	TT	TC	TT	TC	CC	TC	TT	TC	TC	TC	TC	CC	CC	TC	TC	CC	CC	TC	CC	TC	TT	CC	CC	TC	TT	TC	CC	CC	TT	TC	TC	TC	CC	TC	TC	TC	CC	CC
AX-165318599	scaffold716	104294	AG	GG	AG	GG	AA	AG	GG	AG	GG	AG	GG	AG	GG	GG	GG	GG	GG	GG	GG	GG	AG	AG	AG	GG	GG	GG	GG	GG	GG	GG	GG	GG	GG	AG	AG	GG	GG	AG	AG	AG	AG	GG	AG	GG	AG	GG	GG
AX-165318602	scaffold721	368695	AG	AG	AG	AG	AG	AG	AA	AG	AG	AG	AG	AG	AA	AG	AG	AG	AG	AG	GG	AG	AA	AG	AA	AG	GG	AG	AA	AA	AG	AG	AG	AG	AG	AG	AG	AG	AG	AG	AG	--	AG	AG	AA	AG	AA	AG	AG
AX-165318615	scaffold771	267622	CC	AC	AA	AC	CC	CC	CC	CC	CC	AA	CC	AA	AA	CC	CC	CC	CC	AA	CC	AC	AA	CC	CC	AA	AC	CC	CC	AA	CC	AA	CC	CC	CC	CC	AA	CC	CC	CC	AA	CC	CC	AA	CC	AA	CC	CC	AA
AX-165318622	scaffold790	187021	TC	TC	CC	TT	TC	TC	CC	CC	CC	TC	TC	TC	CC	TC	TC	TT	CC	TC	CC	TT	TC	TC	CC	TC	TT	CC	TC	CC	CC	TC	CC	TC	TT	--	TT	CC	TC	TC	CC	TC	TC	CC	TC	CC	TC	TC	TC
AX-165318623	scaffold794	224816	TT	TG	GG	TT	TT	TT	TG	TG	TG	TG	TT	TT	GG	TG	TG	TG	TG	TT	TG	TT	GG	TG	TG	TT	TT	TG	TG	GG	TG	GG	TG	TG	TT	TG	TG	TG	TG	TG	GG	TG	TG	GG	TG	TG	TG	TG	TT
AX-165318627	scaffold811	857	AA	AT	AA	AA	AT	AA	AA	AA	AA	AT	AT	TT	AA	AT	AA	AT	AA	TT	AT	AT	AA	AA	AA	TT	AA	TT	AA	AA	AA	AA	TT	AT	AA	AA	AA	AT	AA	AA	AA	TT	AT	AA	AA	AA	AA	AT	AT
AX-165318635	scaffold854	336015	TT	TC	TT	TT	TT	TT	TT	TT	TT	TT	TT	TT	TT	TC	TC	TT	TT	TT	TT	TT	TT	TC	TT	TT	TT	TT	TT	TT	TT	TT	TT	TT	TT	TT	TC	TT	TT	TT	TT	TT	TT	TT	TT	TC	TT	TT	TT
AX-165318644	scaffold888	16347	AA	AA	AG	AG	AA	AA	AA	AG	AG	AG	AA	AA	AA	AG	AA	AA	GG	AA	AA	GG	AA	AA	AA	AA	AG	AA	AA	AA	AG	AG	AG	AA	AA	AA	AG	AA	AG	AG	AG	AA	AA	AG	AA	AA	AA	AA	GG
AX-165318653	scaffold929	82901	CC	TT	TT	CC	CC	CC	TC	CC	TT	TC	CC	CC	TC	TC	TC	CC	TC	TC	CC	CC	CC	TC	TC	TC	TC	CC	TC	CC	TC	TC	CC	CC	TT	TC	TT	CC	TT	TC	TC	CC	CC	TC	CC	TT	TC	CC	CC
AX-165318658	scaffold948	620846	GG	AA	AA	AA	AA	AG	AA	AA	AA	AA	AG	AG	AA	AG	AG	AA	AA	AG	AA	AG	AA	AG	AA	AG	AG	AA	AA	AA	AA	AA	AA	AA	AA	AA	AA	AA	AA	AA	AA	AA	GG	AA	AA	AA	AA	AG	AG
AX-165318659	scaffold948	277219	TT	TC	TC	CC	TT	TC	TC	CC	TC	TC	TC	CC	TT	CC	CC	CC	TT	CC	CC	CC	TC	CC	TC	CC	TC	CC	TC	TT	TC	TC	CC	CC	CC	TT	CC	CC	TT	CC	TT	TC	TC	TC	TC	CC	TT	TC	CC
AX-165318664	scaffold975	106755	AA	AA	GG	GG	AA	AA	GG	AA	AG	AG	AG	AA	GG	AA	AA	GG	AG	AA	AG	AG	AG	AA	GG	AA	AG	GG	AG	AG	GG	AG	GG	AG	AA	AG	AG	GG	AG	AG	AA	GG	AA	AG	AA	AA	AG	AA	AA
AX-165318674	scaffold1004	617734	TT	TT	TT	TT	TT	TT	TT	TT	TT	TT	--	TT	TT	TT	TT	TC	TT	TT	TT	TT	TT	TT	TT	TT	TT	TT	TT	TT	TT	TT	TT	TT	TT	TT	TT	TT	TT	TT	TT	TT	TT	TT	TT	TT	TT	TT	TC
AX-165318675	scaffold1009	469249	GG	GG	GG	GG	GG	GG	GG	GG	GG	GG	GG	GG	GG	GG	GG	GG	GG	GG	GG	GG	GG	GG	GG	GG	GG	GG	GG	GG	GG	GG	GG	GG	GG	GG	GG	GG	GG	GG	GG	GG	GG	GG	GG	GG	GG	GG	GG
AX-165318678	scaffold1009	959817	TT	TT	CC	TC	CC	TT	CC	TC	CC	CC	CC	CC	TT	CC	CC	--	TC	TC	TC	TC	TT	CC	CC	--	TC	CC	CC	TC	CC	CC	CC	TC	CC	CC	CC	CC	CC	TT	CC	CC	CC	CC	TC	TC	TT	CC	CC
AX-165318680	scaffold1017	377060	TC	TT	TT	CC	TC	TC	TT	TT	TT	TT	TC	CC	TT	TT	TC	CC	TT	TT	TT	CC	TT	TT	TT	TC	CC	CC	TT	TT	TT	TT	TC	TC	TT	TC	CC	CC	TT	TT	TT	CC	TC	TT	TT	TT	TT	TC	CC
AX-165318682	scaffold1018	7329	CC	CC	CC	CC	CC	CC	CC	CC	CC	CC	CC	CC	CC	CC	CC	CC	CC	CC	CC	CC	CC	CC	CC	CC	CC	CC	CC	CC	CC	CC	CC	CC	CC	CC	CC	CC	CC	CC	CC	CC	CC	CC	CC	CC	CC	CC	CC
AX-165318691	scaffold1032	111955	GG	GG	GG	GG	GG	GG	GG	GG	GG	AG	GG	AG	GG	GG	GG	GG	GG	GG	GG	GG	GG	GG	GG	GG	GG	GG	GG	GG	GG	GG	GG	GG	AG	GG	GG	GG	GG	GG	GG	GG	GG	GG	GG	GG	GG	GG	GG
AX-165318704	scaffold1086	131655	TC	CC	CC	CC	TC	CC	CC	CC	CC	TC	CC	CC	CC	TC	TC	CC	CC	CC	CC	CC	CC	TC	CC	CC	CC	TC	CC	CC	CC	CC	CC	CC	TC	CC	TC	TT	CC	CC	CC	TC	TC	CC	CC	TC	CC	TC	CC
AX-165318707	scaffold1093	353478	GG	GG	GG	TG	GG	TG	TG	TG	GG	TG	TG	TG	GG	GG	GG	TG	GG	TG	TG	TT	TG	GG	TG	TG	TG	GG	GG	GG	GG	TG	GG	TG	TT	GG	TT	GG	GG	GG	TG	GG	GG	TG	TG	TT	TG	TG	TT
AX-165318709	scaffold1094	528059	TC	TC	TC	TC	CC	TC	TC	TC	TC	CC	--	CC	TC	CC	TC	TT	TC	CC	TT	TT	TC	TC	TC	CC	TT	TC	TC	TC	TC	TC	TC	TC	CC	TC	CC	TC	TC	TC	TC	TC	CC	TC	TC	TC	TC	CC	CC
AX-165318715	scaffold1101	416386	AA	AA	AA	AA	AA	AA	AG	AA	AG	AA	AA	AA	AA	GG	AG	AA	AG	AG	AA	AA	AG	AG	AA	AA	AA	AG	AG	AG	AG	AA	AG	AG	AA	AG	AA	AG	AG	AG	AA	AG	AA	AA	AA	AA	AA	AA	AA
AX-165318716	scaffold1102	10823	CC	CC	TC	CC	CC	CC	TC	CC	TC	CC	CC	CC	TC	CC	CC	CC	TC	CC	CC	CC	CC	CC	CC	CC	CC	CC	TC	TC	TC	CC	CC	CC	CC	CC	CC	CC	CC	TC	CC	CC	CC	TC	CC	CC	CC	CC	CC
AX-165318717	scaffold1104	108927	AC	AC	AC	CC	AC	AC	AA	CC	AA	AC	AC	AC	CC	AC	AC	CC	CC	CC	CC	AC	CC	AC	AC	CC	AC	CC	AA	CC	AC	AC	AC	CC	CC	AA	CC	AC	AA	AC	AC	CC	CC	AA	CC	AC	CC	CC	AC
AX-165318718	scaffold1104	829	AG	AG	GG	AA	AG	AG	GG	AA	GG	GG	AG	AA	GG	AG	GG	GG	AG	AG	GG	AA	AG	AA	AG	AG	--	AG	AA	AG	AG	AA	GG	AG	AG	AG	AA	AA	GG	GG	AA	AA	AA	AA	AG	AA	AG	AA	AA
AX-165318721	scaffold1108	118740	TT	TT	TT	TT	TT	TT	TT	TT	TT	TT	TT	TT	TT	TT	TT	TT	TT	TT	TT	TT	TT	TT	TT	TT	TT	TT	TT	TT	TT	TT	TT	TT	TT	TT	TT	TT	TT	TT	TT	TT	TT	TT	TT	TT	TT	TT	TT
AX-165318722	scaffold1108	129678	AA	AT	TT	AT	AT	AT	AT	AT	AT	AT	AA	AA	TT	AT	TT	AT	TT	AT	AT	AT	TT	AT	AT	AA	AT	AT	AT	TT	TT	TT	AA	AT	TT	--	AT	AT	TT	TT	AT	AT	TT	TT	TT	TT	TT	AT	AT
AX-165318723	scaffold1116	154633	GG	GG	GG	TT	GG	GG	GG	--	GG	GG	GG	TG	GG	GG	GG	GG	GG	--	GG	--	GG	GG	GG	--	GG	GG	GG	--	GG	GG	GG	GG	GG	GG	GG	GG	GG	GG	GG	GG	GG	GG	GG	GG	GG	GG	GG
AX-165318729	scaffold1131	193593	CC	TC	TC	TC	TC	TC	TC	CC	CC	--	TC	CC	TC	CC	CC	CC	CC	CC	CC	TC	CC	CC	CC	CC	CC	TC	CC	CC	TC	TC	TC	CC	CC	TC	TT	TC	CC	TC	CC	TC	CC	TC	TC	CC	CC	CC	TC
AX-165318731	scaffold1132	586556	CC	CC	CC	CC	CC	CC	CC	--	--	TC	CC	TT	CC	CC	CC	CC	CC	TT	TC	CC	CC	CC	CC	TT	CC	TT	CC	CC	CC	CC	TC	TC	TC	CC	TC	TT	CC	CC	CC	CC	CC	CC	CC	TC	CC	CC	CC
AX-165318736	scaffold1149	201074	TC	CC	CC	TC	CC	CC	CC	TT	CC	CC	CC	TC	TC	TT	TT	CC	TC	CC	TC	TC	TT	TT	TC	CC	CC	TT	CC	CC	TC	TC	TC	TC	TC	CC	TC	TC	TC	TC	TC	TT	CC	TT	TT	TC	TC	CC	TC
AX-165318744	scaffold1174	625854	CC	TC	TC	TC	TC	CC	TC	TC	TC	CC	TC	CC	TC	CC	CC	TC	TC	CC	TC	TC	TC	CC	TC	CC	TC	CC	TC	TC	TC	TC	CC	TC	CC	TC	CC	CC	TC	TC	TC	CC	CC	TC	TC	CC	TC	CC	TC
AX-165318747	scaffold1179	1339292	CC	AC	AA	CC	CC	CC	AC	AC	AC	AC	CC	AC	AA	CC	CC	CC	AA	AC	CC	AC	AC	CC	AC	AC	AC	AC	AA	AC	AA	AA	AC	CC	AC	AA	AC	AC	AC	AA	AA	AC	CC	AC	AC	AC	AC	CC	AC
AX-165318752	scaffold1203	193535	AA	AA	AA	AA	AA	AA	AA	AA	AA	AG	AA	AG	AA	AG	AG	AA	AA	AG	--	AA	AA	AA	AG	AG	AA	AA	AA	AA	AA	AA	AA	AA	AG	AA	AG	AA	AA	AA	AA	AA	AA	AA	AA	AG	AA	AA	AG
AX-165318757	scaffold1209	2500	TG	TT	GG	TT	GG	TG	GG	GG	GG	TG	GG	GG	GG	GG	GG	TG	GG	GG	GG	GG	GG	GG	GG	GG	TT	GG	GG	GG	GG	GG	GG	GG	TT	GG	GG	GG	GG	GG	GG	GG	TG	GG	GG	GG	GG	TG	GG
AX-165318764	scaffold1241	25726	TC	TT	CC	TT	TT	TT	CC	TT	TT	TC	TC	TC	--	TT	TT	TC	TC	TT	TC	TT	TC	TT	CC	TT	TC	CC	TC	TC	CC	CC	CC	TC	TT	CC	TC	CC	TC	TC	TT	CC	TT	TC	TC	TT	TC	TT	TT
AX-165318765	scaffold1247	138306	TC	TC	TT	TC	TC	TC	TC	TC	--	TT	TC	TC	TC	TC	TT	TT	TC	TT	TT	CC	TC	TC	TC	TT	CC	TC	TC	TC	TT	TC	TC	TT	TC	TC	TC	TC	TC	TC	--	TC	TC	TC	TC	TC	TC	TC	TT
AX-165318771	scaffold1258	224536	CC	CC	CC	CC	CC	CC	CC	CC	CC	CC	CC	CC	CC	CC	CC	CC	CC	CC	CC	CC	CC	CC	CC	CC	CC	CC	CC	CC	CC	CC	TC	CC	CC	CC	CC	TT	CC	CC	CC	CC	CC	CC	CC	CC	CC	CC	CC
AX-165318777	scaffold1299	73902	AG	AA	GG	AA	GG	AG	GG	GG	AG	AG	AG	AG	AA	GG	AG	AG	GG	AA	AG	GG	GG	AG	AG	AG	GG	AA	GG	AG	AG	AG	AA	GG	AG	GG	AA	AA	AG	GG	GG	AA	GG	AA	AA	AA	GG	AG	AA
AX-165318780	scaffold1301	1099934	TC	TC	CC	TC	TT	TC	CC	TC	TC	TT	TC	TC	CC	CC	CC	CC	TC	TC	TC	TC	TC	TC	TC	TC	TC	TC	TC	TC	CC	TC	TC	TC	TC	CC	TC	TC	TC	CC	TC	TC	TC	CC	CC	TC	TC	TT	TT
AX-165318783	scaffold1309	265494	AG	AA	AG	AA	AA	AG	GG	GG	AG	AA	AG	GG	AG	AA	GG	AG	AG	AG	GG	AG	GG	GG	--	GG	AA	AG	AG	AG	AG	--	AG	GG	AA	AG	AA	AA	AG	AG	GG	AG	AA	GG	GG	AA	GG	AA	AG
AX-165318786	scaffold1324	121279	TT	TT	TT	TT	TT	TT	TG	TG	TT	TT	TG	TT	TG	TT	TT	TT	TT	TT	TT	TT	TG	TT	TG	TT	TT	TT	TG	TT	TT	TT	TT	TT	TT	TG	TT	TG	TG	TT	TG	TG	TT	TT	TG	TT	TG	TT	TT
AX-165318788	scaffold1324	502556	TT	TT	CC	TT	TT	TT	TT	TT	TT	TT	TT	TT	CC	TT	TT	TC	CC	TT	CC	TT	TT	TT	--	TT	TT	TT	CC	CC	CC	CC	TT	CC	TT	CC	TT	TT	CC	TT	CC	TT	TT	CC	TT	TT	TT	TT	TT
AX-165318790	scaffold1330	48465	AG	AG	GG	GG	AG	AG	GG	GG	GG	AG	AG	AA	GG	AG	AG	GG	GG	AG	GG	GG	GG	AG	--	AG	GG	GG	GG	GG	GG	--	GG	GG	AG	--	AG	GG	GG	GG	GG	GG	AG	GG	GG	AG	GG	AG	AG
AX-165318797	scaffold1362	821027	AC	AA	AC	AC	CC	AC	AC	AA	AA	AC	CC	AC	AC	CC	CC	AC	AA	AC	CC	AC	AC	CC	AA	AC	AC	CC	AC	AA	AC	AC	CC	AC	AC	AC	AC	CC	AC	CC	AA	AC	AA	AC	CC	AA	AC	AC	AC
AX-165318798	scaffold1364	31469	AC	AC	AC	AC	CC	AC	AC	AC	AC	CC	CC	AC	AC	AA	AA	AC	AC	CC	AA	AA	AC	AA	AC	CC	AA	CC	AC	AC	AC	AC	CC	AC	CC	AC	CC	CC	AC	AC	AC	CC	CC	AC	AC	AC	AC	CC	CC
AX-165318805	scaffold1391	148139	GG	GG	GG	GG	GG	GG	GG	GG	GG	GG	GG	CG	GG	GG	GG	GG	GG	CG	GG	GG	GG	CG	GG	CG	GG	GG	GG	GG	GG	GG	GG	GG	GG	GG	GG	GG	GG	GG	GG	CG	CG	GG	GG	GG	GG	CG	GG
AX-165318807	scaffold1402	40502	AC	CC	CC	CC	CC	CC	CC	CC	AC	CC	AC	AC	CC	AC	CC	CC	CC	AC	CC	CC	CC	AC	AC	AC	CC	CC	CC	AC	AC	AC	AC	CC	CC	CC	CC	AC	AC	CC	CC	CC	CC	AC	CC	CC	CC	CC	CC
AX-165318810	scaffold1403	110111	AA	AA	CC	CC	AA	AA	CC	AC	CC	CC	AC	AC	AC	CC	CC	CC	AC	AC	AC	CC	AC	CC	CC	AC	CC	CC	CC	CC	AC	CC	CC	AC	CC	CC	AC	CC	CC	AC	AC	CC	AA	AC	AC	AC	CC	AA	CC
AX-165318811	scaffold1403	418535	GG	GG	AG	GG	AG	GG	AA	GG	AG	GG	GG	GG	GG	AG	GG	GG	AA	GG	AG	AG	GG	GG	GG	GG	GG	AA	GG	GG	GG	AG	AA	AG	AG	AG	GG	AA	GG	AA	AA	AA	GG	GG	AG	GG	GG	GG	AA
AX-165318814	scaffold1417	60989	CC	CC	CC	CC	CC	CC	CC	CC	CC	CC	CC	CC	CC	CC	CC	CC	CC	CC	CC	CC	CC	CC	CC	CC	CC	CC	CC	CC	CC	CC	CC	CC	CC	CC	CC	CC	CC	CC	CC	CC	CC	CC	CC	CC	CC	CC	CC
AX-165318817	scaffold1420	22807	TT	TT	TT	TT	TT	TT	TT	TT	TT	TT	TT	TC	TT	TC	TT	TT	TT	TC	TT	TT	TT	TC	TT	CC	TT	TT	TT	TT	TT	TT	TT	TT	TT	TT	TT	TT	TT	TT	TT	TT	TT	TT	TT	TT	TT	TT	TT
AX-165318825	scaffold1469	315994	AA	AG	AG	AG	AG	GG	GG	AG	AG	GG	AG	GG	GG	AG	AG	AG	GG	GG	GG	AG	AG	AG	GG	GG	GG	AG	AG	GG	GG	AG	AG	AG	AA	AG	GG	AG	GG	GG	AG	AG	AG	GG	GG	AA	GG	AG	AG
AX-165318836	scaffold1492	151764	TG	GG	GG	TG	GG	TG	GG	TG	GG	GG	TG	TG	TG	TG	TG	GG	GG	TG	TG	GG	TG	TG	TG	TG	TG	TT	TG	TG	TG	GG	TT	TG	TG	--	GG	TT	TG	GG	GG	TT	TG	TG	GG	TG	TG	TG	TG
AX-165318842	scaffold1497	149063	CC	TC	TC	TC	TC	TC	TC	TC	TC	TC	TC	TC	TC	TC	TC	CC	TC	TC	TC	CC	TC	TC	TC	TC	TC	TC	TC	TC	TC	TC	TT	TT	TC	TC	TC	TT	TC	TC	TC	TC	TC	TC	TC	TC	TC	TC	CC
AX-165318855	scaffold1543	29013	GG	GG	GG	AA	GG	GG	GG	GG	GG	GG	GG	GG	GG	GG	GG	GG	GG	GG	AG	AA	GG	GG	GG	GG	AG	GG	GG	GG	GG	GG	GG	AG	GG	GG	GG	GG	GG	GG	GG	GG	GG	GG	GG	GG	GG	GG	AG
AX-165318862	scaffold1583	75097	AG	AG	AA	AG	AA	AG	AG	GG	AA	AG	AA	AA	AG	AG	AG	AG	GG	AA	AG	AG	AG	AG	AG	AA	AG	AG	AA	AG	AG	AG	AA	AG	AA	AA	AA	AA	AA	AG	AG	AG	AG	AA	GG	AG	AG	AG	AA
AX-165318863	scaffold1583	699270	TC	CC	TT	TT	CC	TC	TT	TT	TT	TC	TC	TC	TT	TT	TT	TT	TT	TC	TT	TT	TT	TC	TT	TC	TT	TT	TT	TT	TT	TT	TC	TT	CC	TT	TT	--	TT	TT	TT	TT	TC	TT	TT	TC	TT	TC	TT
AX-165318864	scaffold1584	113150	GG	GG	GG	GG	GG	GG	GG	AG	GG	GG	GG	AG	GG	GG	GG	AG	GG	AG	GG	GG	AG	GG	AG	AG	GG	AG	GG	GG	GG	AG	GG	GG	GG	GG	GG	GG	AG	GG	GG	AG	GG	AG	AG	GG	AG	GG	GG
AX-165318866	scaffold1599	116705	AT	AA	AA	TT	AT	AT	AA	AA	AA	AA	AT	AA	AA	AA	AA	AA	AA	AA	TT	TT	AA	AA	AA	AA	TT	AT	AA	AA	AA	AA	AT	AA	AA	--	AA	AT	AA	AA	AA	AT	AA	AA	AA	AA	AA	AA	AT
AX-165318871	scaffold1599	99594	TG	TG	GG	TG	TG	TG	TG	TG	GG	TG	TG	TT	GG	GG	TG	TG	TG	TT	TG	TG	TG	TT	TG	TT	TG	GG	TG	TG	TG	TG	GG	TG	TG	GG	TG	GG	TG	GG	GG	GG	GG	GG	GG	TG	TG	GG	TG
AX-165318873	scaffold1605	145931	AA	AA	AT	AA	AA	AA	AT	AA	AT	AA	AA	AA	AA	AA	AA	AA	AT	AA	AA	AT	AA	AA	AA	AT	AT	AT	AA	AA	AA	AT	AT	AA	AA	AT	AA	AT	AA	AT	AT	AT	AA	AA	AT	AA	AA	AA	AT
AX-165318879	scaffold1644	42775	TC	TT	TC	TT	TC	TC	TC	TC	TC	TC	TC	CC	TC	TT	TT	TC	TC	TC	TC	TT	TC	TT	TC	CC	TT	CC	TC	TC	TC	TC	TC	TC	TC	TC	TC	CC	TC	TC	TC	CC	TC	TC	TC	TC	TC	CC	TT
AX-165318881	scaffold1665	192489	AG	AA	AA	AA	AG	GG	AA	AA	AA	AA	--	GG	AA	AG	AA	AA	AA	AG	AA	AA	AA	AA	AA	AG	AA	AG	AA	AA	AA	AA	AA	AA	AA	AA	AA	AA	AA	AA	AA	AG	AG	AA	AA	AA	AA	AG	AA
AX-165318884	scaffold1671	234948	GG	GG	GG	GG	AG	GG	GG	GG	GG	GG	GG	AG	GG	GG	GG	AG	GG	AA	GG	GG	GG	GG	GG	AG	GG	AG	GG	GG	GG	GG	GG	GG	GG	GG	GG	GG	GG	GG	GG	AG	AG	GG	GG	GG	GG	GG	GG
AX-165318891	scaffold1715	587389	GG	GG	AG	GG	AG	GG	GG	AG	AG	AG	GG	AG	GG	AG	GG	AG	AG	GG	GG	AG	GG	AG	AG	AG	AG	GG	AG	AG	GG	AG	AG	GG	AG	AG	GG	GG	AG	GG	GG	--	GG	GG	GG	GG	GG	GG	AG
AX-165318894	scaffold1720	243626	TT	TC	TT	TT	TT	TT	TT	TT	TT	CC	TT	TC	TT	TC	TC	TT	TT	TT	TT	TT	TT	TC	TT	TT	TT	TT	TT	TT	TT	TT	TT	TT	TC	TT	TT	TT	TT	TT	TT	TT	TT	TT	TT	TC	TT	TT	TT
AX-165318895	scaffold1720	245362	GG	GG	GG	GG	GG	GG	GG	GG	GG	AG	GG	GG	GG	GG	GG	GG	GG	GG	GG	GG	GG	GG	GG	GG	GG	GG	GG	GG	GG	GG	GG	GG	GG	GG	GG	GG	GG	GG	GG	GG	GG	GG	GG	GG	GG	GG	GG
AX-165318896	scaffold1720	54529	TG	TG	TT	GG	TG	TG	TT	TT	TT	TG	TG	GG	TT	GG	GG	GG	TT	GG	GG	GG	TT	TG	TT	GG	GG	TG	TT	TT	TT	TT	TG	GG	TG	TG	TG	TG	TT	TT	TT	TG	TG	TT	TT	TG	TT	TG	GG
AX-165318898	scaffold1729	168040	TC	TT	CC	TT	TC	TC	TC	--	TC	TT	TC	TC	CC	TT	TT	TC	CC	TC	CC	TT	TC	TT	TC	TC	TT	CC	CC	CC	CC	CC	TC	CC	TT	--	TT	CC	CC	TC	CC	CC	TC	CC	TC	TT	TC	TC	TT
AX-165318906	scaffold1750	193020	CC	TC	CC	CC	CC	CC	CC	CC	CC	CC	CC	CC	CC	CC	CC	CC	CC	CC	CC	CC	CC	CC	CC	CC	CC	CC	CC	CC	CC	TC	CC	CC	CC	CC	CC	CC	CC	CC	CC	CC	CC	CC	CC	CC	CC	CC	CC
AX-165318908	scaffold1759	90152	CC	TC	TT	TT	TC	TC	TT	TC	TC	TC	TC	TT	TT	TC	TC	CC	TC	TT	TT	TT	TC	TC	TC	TT	TC	TT	TC	TC	TT	TT	TT	TT	TC	--	TT	TT	TC	TT	TC	TT	CC	TT	TT	TC	TC	CC	TT
AX-165318910	scaffold1766	33960	AA	AA	AA	AA	AA	AA	AA	GG	AA	AA	AG	AA	AA	AG	GG	AG	AA	AA	AA	AA	AG	AG	AA	AG	AA	AG	GG	AG	AG	AG	AG	AG	AA	AG	AA	AA	AA	AA	GG	AA	AG	GG	AG	AA	AG	AG	AA
AX-165318921	scaffold1795	19951	TC	TT	TT	CC	TC	TC	TT	TT	TT	TT	TT	TT	TT	TC	TT	TT	TT	TC	TT	TC	TT	TC	TT	TC	TC	TT	TT	TT	TT	TT	TT	TC	TT	TT	TT	TT	TT	TT	TT	TT	TT	TT	TT	TT	TT	TT	CC
AX-165318928	scaffold1804	162152	GG	GG	GG	GG	GG	GG	GG	GG	GG	GG	GG	GG	GG	GG	GG	GG	GG	GG	AA	GG	GG	GG	GG	GG	GG	GG	GG	GG	GG	GG	AG	AG	GG	GG	GG	AG	GG	GG	GG	AG	GG	GG	GG	GG	GG	GG	GG
AX-165318932	scaffold1834	305919	AG	GG	GG	GG	AG	AG	GG	GG	GG	GG	GG	GG	GG	GG	GG	GG	GG	AG	GG	AG	GG	GG	GG	GG	GG	GG	GG	GG	GG	GG	GG	GG	GG	GG	GG	GG	GG	GG	GG	GG	AG	GG	GG	GG	GG	GG	GG
AX-165318936	scaffold1836	299401	TC	CC	TC	TC	TC	TC	TC	TC	TC	CC	TC	TT	TC	CC	TC	CC	TC	TC	TC	TC	TC	CC	TC	TT	TT	TT	TC	TC	TC	TC	TC	TC	CC	TC	TC	TT	TC	TC	TC	TT	TC	TC	TC	CC	TC	TC	TC
AX-165318937	scaffold1836	510740	CC	TT	TC	TC	CC	CC	CC	CC	TC	CC	CC	CC	TC	CC	CC	CC	TC	CC	CC	CC	CC	CC	CC	CC	TC	CC	TC	TC	TC	CC	CC	CC	TT	TC	TT	CC	TC	TC	CC	CC	CC	CC	CC	TC	CC	CC	CC
AX-165318942	scaffold1841	81198	CC	CC	CC	CC	CC	CC	AC	AC	CC	CC	CC	CC	CC	AC	AC	CC	AC	CC	CC	CC	CC	CC	AC	CC	CC	AC	AC	CC	AC	AC	CC	CC	CC	CC	CC	CC	CC	CC	AC	AC	AC	CC	AC	CC	CC	AC	AC
AX-165318944	scaffold1844	43355	AA	AA	AA	AA	AT	AT	AA	AA	AA	AA	AT	AT	AA	AT	AA	AT	AA	AA	AT	AT	AA	AA	--	AA	AA	TT	AA	AT	AA	AT	AT	TT	AT	--	AT	AA	AT	AA	AA	TT	AT	AA	AA	AT	AA	AT	AT
AX-165318945	scaffold1849	138732	AT	AT	AT	AT	AA	AT	AT	TT	AT	AA	AA	AT	TT	TT	TT	AT	TT	AT	TT	TT	TT	TT	TT	AT	TT	TT	AT	TT	TT	TT	AT	AT	AA	AT	AA	AT	AT	AT	TT	TT	AT	AT	TT	AT	AT	AT	AA
AX-165318960	scaffold1869	38841	TT	TT	TT	TT	TT	TT	TT	TT	TT	TT	TT	TT	TT	TT	TT	TT	TT	TT	TT	TT	TT	TT	TT	TT	TT	TT	TT	TT	TT	TT	AT	TT	TT	TT	TT	TT	TT	TT	TT	AT	TT	TT	TT	TT	TT	TT	TT
AX-165318965	scaffold1890	121330	AG	AA	AA	AA	AG	AG	AG	AG	AG	AA	AG	GG	GG	AG	AG	AG	AG	AG	AG	AG	AG	AG	AG	AG	AG	AA	GG	GG	GG	AG	AG	GG	AG	AG	AA	AA	AG	AG	AA	AA	AG	GG	GG	AG	AG	AG	AG
AX-165318971	scaffold1896	308346	AA	AC	AA	CC	AA	AA	AA	AA	AA	AA	AA	AA	AA	CC	--	AA	AA	AA	AA	AC	AA	AA	AA	AA	CC	AA	AA	AA	AA	AA	AA	AA	AC	AA	AA	AA	AA	AA	AA	AA	AA	AA	AA	AC	AA	AA	AC
AX-165318977	scaffold1899	264940	CC	CC	CC	CC	CC	CC	CC	CC	CC	CC	CC	CC	CC	CC	CC	CC	CC	CC	CC	CC	CC	CC	CC	CC	CC	CC	CC	CC	CC	CC	CC	CC	CC	CC	CC	CC	CC	CC	CC	CC	CC	CC	CC	CC	CC	CC	CC
AX-165318991	scaffold36758	21937	CC	CC	CG	CC	CG	CC	CC	CC	CG	CG	CG	CG	CG	GG	GG	CG	CG	CG	CG	CC	CC	GG	CC	CG	CC	GG	CC	CC	CG	CC	GG	CC	CC	CG	CC	GG	CG	CG	CG	GG	CC	CG	CC	CC	CC	CC	CC
AX-165318995	scaffold36904	17279	TG	GG	TG	TG	GG	TG	GG	GG	GG	TG	GG	TG	TG	GG	TG	TG	TG	TG	TG	TG	GG	GG	GG	TG	TG	TG	TG	TG	TG	TG	TG	TG	TG	TG	TT	TG	TG	GG	GG	TG	TG	TG	GG	TG	TG	TG	TG
AX-165319000	scaffold38824	1625	AC	CC	CC	AC	CC	AC	CC	AC	CC	CC	AC	AC	AC	AA	AA	AC	CC	AC	AC	AC	AC	AA	AC	AC	AC	CC	CC	CC	CC	AC	--	AC	CC	AC	CC	CC	AC	CC	AC	CC	AC	CC	AC	CC	AC	CC	AC
AX-165319024	scaffold40612	77303	AG	GG	GG	AG	AG	AG	GG	GG	GG	GG	AG	AG	GG	AG	AG	GG	GG	AG	GG	AG	GG	AA	GG	AG	AG	AG	GG	GG	GG	GG	GG	GG	GG	GG	GG	GG	GG	GG	GG	AG	AA	GG	GG	GG	GG	AA	AG
AX-165319032	scaffold40916	59426	TC	CC	CC	CC	TC	CC	CC	CC	CC	CC	CC	CC	CC	TC	CC	TC	CC	TC	CC	CC	CC	TC	CC	CC	CC	CC	CC	CC	CC	CC	CC	CC	CC	CC	CC	CC	CC	CC	CC	CC	CC	CC	CC	CC	CC	CC	CC
AX-165319034	scaffold41064	38981	AG	AG	AG	AG	AG	AG	AG	AG	AG	AG	AG	GG	AG	GG	AG	AG	AG	GG	AG	AG	AG	GG	AG	GG	AG	GG	AG	AG	AG	AG	GG	AG	GG	AG	AA	GG	AG	AG	AG	GG	AG	AG	AG	AG	AG	AG	AG
AX-165319036	scaffold41164	54480	AC	AC	AC	AC	CC	AC	CC	CC	AC	AC	AC	AC	CC	CC	CC	CC	AC	AC	CC	AC	CC	CC	AC	CC	AC	CC	CC	CC	AC	CC	CC	CC	AC	AC	AC	CC	AC	CC	CC	CC	CC	AC	CC	AC	CC	CC	AC
AX-165319037	scaffold41242	67725	TT	CC	CC	TC	TC	TT	CC	TC	CC	CC	TC	TC	TC	TC	TC	TC	CC	TC	TC	TC	TC	TC	TC	TC	TC	CC	CC	CC	CC	TC	CC	TC	TC	TC	CC	CC	TC	CC	TC	CC	TC	CC	TC	CC	TC	CC	TT
AX-165319044	scaffold41766	43270	GG	AA	AG	AG	GG	AG	GG	GG	AG	AG	AG	AG	AG	AG	AG	AA	AG	AA	AG	AA	GG	AG	AG	AG	GG	GG	AG	AG	AG	GG	AA	AA	AG	AG	AG	GG	GG	AG	AG	AG	GG	AG	GG	AA	GG	GG	GG
AX-165319048	scaffold41828	1131	AA	AG	AG	AA	AA	AA	AA	AG	AG	AG	AA	AA	AA	AA	AA	AA	AG	AA	AG	AA	AA	AA	AG	AG	AA	AA	AG	AA	AA	AG	AG	AA	AA	AG	AG	GG	AA	AA	AA	AG	AA	AA	AA	AG	AA	AA	AA
AX-165319050	scaffold41896	24889	GG	GG	TG	GG	GG	GG	GG	GG	TG	GG	TG	GG	TG	GG	GG	TG	TG	GG	GG	GG	GG	GG	GG	GG	GG	GG	GG	GG	TG	GG	TG	TG	TG	TG	TG	GG	GG	TG	TG	TG	GG	GG	GG	TG	GG	GG	GG
AX-165319054	scaffold41982	121851	AT	AT	AT	TT	AA	AT	AT	TT	--	TT	AT	TT	TT	AT	AT	--	TT	TT	AA	TT	TT	AT	AT	TT	TT	AT	AT	TT	TT	AT	AT	AA	AT	AT	AA	AT	AT	TT	TT	AT	AT	TT	AT	AA	AT	AT	TT
AX-165319055	scaffold41982	124808	TC	TC	CC	TC	TC	TC	CC	CC	CC	TC	TC	TT	CC	TC	TC	CC	CC	TC	TT	TC	CC	TC	CC	TC	TT	TC	CC	CC	CC	CC	TC	TT	TC	TC	TC	TC	CC	CC	CC	TC	TC	CC	CC	TC	CC	TC	TC
AX-165319058	scaffold41998	51761	AG	AG	AG	GG	AG	AG	GG	GG	AG	GG	GG	GG	AG	GG	GG	GG	AG	GG	AG	GG	GG	GG	GG	GG	GG	GG	AG	AG	AG	GG	GG	AG	AG	--	AG	GG	AG	AG	GG	GG	AG	GG	GG	AG	GG	AG	AA
AX-165319062	scaffold42060	83680	AA	GG	GG	AG	AG	AG	GG	GG	GG	AG	AG	GG	GG	GG	AA	GG	GG	GG	AA	AA	GG	GG	GG	GG	AG	GG	GG	GG	GG	GG	GG	AA	GG	GG	GG	GG	GG	GG	GG	GG	GG	GG	GG	GG	GG	GG	AA
AX-165319076	scaffold42508	131654	TT	TT	TT	TC	TT	TT	TT	TT	TT	TT	TT	TC	TT	TT	TC	TT	TT	CC	TC	TC	TT	TT	TT	CC	TC	TT	TT	TT	TT	TT	TT	CC	TT	TT	TT	TT	TT	TT	TT	TT	TT	TT	TT	TT	TT	TT	TC
AX-165319087	scaffold42640	29524	CC	CC	CC	TC	CC	CC	CC	CC	CC	TT	CC	CC	CC	CC	CC	CC	CC	CC	CC	TC	CC	CC	CC	CC	CC	CC	CC	CC	CC	CC	CC	CC	CC	CC	CC	CC	CC	CC	CC	CC	CC	CC	CC	--	CC	CC	TC
AX-165319102	scaffold43084	115432	AG	GG	GG	AG	AG	AG	GG	AA	GG	GG	AG	AG	GG	GG	GG	AG	AG	AG	AG	GG	AG	GG	AG	GG	GG	GG	AA	AG	AG	AA	GG	GG	GG	AG	GG	GG	GG	GG	AA	GG	AG	AA	AG	GG	AG	AG	AG
AX-165319106	scaffold43208	57717	CC	CC	CC	TC	CC	CC	CC	CC	CC	TC	CC	CC	CC	TC	TC	TC	CC	TC	CC	TC	CC	TC	CC	CC	TC	CC	CC	CC	CC	CC	CC	CC	TC	TC	CC	CC	CC	CC	CC	CC	CC	CC	CC	CC	CC	CC	CC
AX-165319110	scaffold43366	6597	GG	GG	GG	GG	GG	GG	AG	AG	GG	GG	GG	GG	AG	AG	GG	GG	GG	GG	GG	GG	GG	GG	AG	GG	GG	GG	AG	AG	AG	GG	GG	GG	GG	GG	GG	GG	AG	AG	AG	GG	GG	GG	GG	GG	AG	GG	GG
AX-165319112	scaffold43426	48381	AA	AA	AA	AC	AA	AC	AA	AA	AA	AA	AC	CC	AA	AC	AA	AA	AA	CC	CC	AC	AA	AA	AA	CC	AC	AC	AA	AA	AA	AA	AC	CC	AA	AA	AA	AC	AA	AA	AA	AC	AA	AA	AA	AA	AA	AC	AA
AX-165319114	scaffold43426	892	AG	AG	GG	GG	AG	AG	GG	GG	GG	AG	AG	GG	GG	GG	GG	GG	GG	AG	AG	GG	GG	GG	GG	GG	GG	AG	GG	GG	GG	GG	AG	AG	GG	GG	GG	AG	GG	GG	GG	AG	AG	GG	GG	GG	GG	AG	GG
AX-165319115	scaffold43442	165768	TT	TT	TT	TT	TT	TT	TT	TT	TT	TT	TT	TC	TT	TC	TT	TT	TT	TT	TT	TC	TT	TT	TT	TT	TC	TT	TT	TT	TT	TT	TT	TT	TT	TT	TT	TT	TT	TT	TT	TT	TT	TT	TT	TT	TT	TT	TT
AX-165319118	scaffold43494	138038	GG	--	GG	AA	AG	GG	GG	GG	GG	GG	GG	GG	GG	GG	GG	GG	GG	GG	GG	AA	GG	GG	AG	GG	GG	GG	GG	--	GG	AG	AG	AG	GG	AG	GG	GG	AG	GG	GG	GG	GG	GG	GG	GG	GG	GG	AA
AX-165319119	scaffold43500	125405	TT	TC	TT	TC	TT	TC	TT	TT	TT	TT	TT	TT	TT	TT	TT	TT	TT	TT	TT	TT	TT	TT	TT	TC	CC	TT	TT	TT	TT	TT	TT	TC	TT	TT	TT	TT	TT	TT	TT	TT	TC	TT	TT	TC	TT	TC	TT
AX-165319121	scaffold43526	63065	AC	AC	AA	CC	AA	AA	AA	AC	AC	AA	AC	AA	AA	AA	AA	CC	AC	AA	AC	AC	AC	AA	AC	AA	CC	AA	AC	AC	AA	AA	AA	AC	AC	AA	AA	AA	--	AA	AC	AC	CC	AA	AA	CC	AC	CC	AC
AX-165319123	scaffold43562	56564	AG	AG	AA	AA	AA	AG	AA	AA	AA	GG	AA	AA	AA	AG	AG	AA	AA	AA	AA	AA	AA	AG	AA	AA	AA	AA	AA	AA	AA	AA	AG	AA	GG	AA	GG	AA	AA	AA	AA	AA	AG	AA	AA	GG	AA	AG	AA
AX-165319128	scaffold43630	96559	TT	AT	AA	TT	TT	AT	TT	AT	TT	AT	AT	AA	AA	AT	AT	AT	AA	AT	AA	TT	AA	AT	AT	AA	AT	AA	TT	AA	AT	AT	AA	AA	AT	AT	TT	AA	AT	AT	AT	AA	AT	AA	AA	TT	AA	AT	TT
AX-165319129	scaffold43692	220240	GG	GG	GG	GG	GG	GG	GG	AG	AG	GG	GG	GG	GG	GG	GG	GG	AG	GG	GG	GG	AG	GG	GG	GG	GG	AG	GG	AG	GG	GG	AG	GG	GG	GG	GG	AG	GG	AG	GG	AG	GG	GG	AG	GG	AG	GG	GG
AX-165319132	scaffold43868	176900	TT	TT	TT	TT	TT	TT	TT	TT	TT	TT	TT	TT	TT	TT	TT	TT	TT	TT	TT	TT	TT	TT	TT	TT	TT	TT	TT	TT	TT	TT	TT	TT	TT	TT	TT	TT	TT	TT	TT	TT	TT	TT	TT	TT	TT	TT	TT
AX-165319134	scaffold43932	316645	GG	GG	GG	AG	AG	AA	AG	AG	GG	GG	AA	AA	GG	AA	AG	AG	GG	AG	AG	GG	AG	AG	AG	AG	AG	AG	GG	GG	GG	AG	GG	AG	--	--	GG	AG	GG	GG	AG	--	AG	AG	AG	--	AG	--	GG
AX-165319138	scaffold43954	79948	AG	GG	AG	GG	AG	AG	AG	GG	AG	GG	AG	AG	AG	GG	GG	GG	GG	GG	AG	GG	GG	GG	AG	GG	GG	GG	AG	GG	AG	AG	GG	GG	GG	AG	AG	GG	AG	GG	AG	GG	AG	AG	GG	GG	GG	AG	GG
AX-165319149	scaffold20252	192	TC	TC	CC	--	CC	TC	TT	CC	CC	--	CC	CC	TC	TT	TT	TC	CC	CC	TC	CC	TC	TT	--	CC	--	TC	TT	TC	CC	CC	TT	CC	TC	--	CC	TT	CC	CC	CC	TT	TC	CC	TC	CC	TT	TC	CC
AX-165319150	scaffold20350	293	GG	AG	GG	GG	GG	GG	GG	GG	GG	AG	GG	GG	AG	AG	AG	GG	GG	GG	GG	GG	AG	GG	GG	GG	GG	GG	GG	AG	GG	AG	AG	GG	GG	GG	AG	GG	GG	GG	AG	GG	GG	AA	AG	AG	GG	GG	GG
AX-165319151	scaffold20654	559	GG	AG	AG	AA	AG	AG	AG	AA	AG	AG	AG	AG	AG	AG	GG	AA	AG	AA	AG	AA	AA	AG	AG	AG	AA	AA	AA	AA	AA	AA	AA	AG	AA	AA	AA	AA	AG	AG	AA	AA	AA	AA	AA	AA	AA	AA	AA
AX-165319155	scaffold21654	840	CC	TT	TC	TC	TC	TC	TC	TC	TC	TT	TC	TT	TC	TC	TC	TC	TC	TC	TT	TT	TC	TC	TC	TC	TT	TC	TC	TC	TC	TC	TC	TT	TT	TC	TT	TC	TC	TC	TC	TC	TC	TC	TC	TT	TC	TC	TC
AX-165319158	scaffold28536	2064	TC	CC	TC	TC	TC	TC	TC	TT	TT	CC	TC	TC	TC	TC	TC	TC	TT	TC	TC	TC	TT	TC	TT	TC	TC	TC	TT	TT	TC	TC	TC	TC	TC	TC	CC	TC	TT	TC	TT	TC	TC	TC	TC	TC	TT	TC	TC
AX-165319160	scaffold30958	1287	CC	CC	CC	CC	CC	CC	CC	CC	CC	CC	CC	CC	CC	CC	AC	CC	CC	AC	AC	CC	CC	AC	CC	AC	CC	AC	CC	CC	CC	CC	AC	AC	CC	CC	CC	AC	CC	CC	CC	AA	CC	CC	CC	CC	CC	CC	CC
AX-165319162	scaffold32084	681	AA	AA	AC	AA	AC	AA	AC	AA	AC	AA	AC	AA	AA	AC	AC	AA	AA	AA	AA	AA	AA	AC	AC	AA	AA	AA	AC	AA	AC	AC	AA	AA	AC	AC	AC	AA	AC	AA	AC	AA	AC	AC	AA	AA	AA	AC	AA
AX-165319163	scaffold32814	2989	AA	AG	AG	GG	AA	GG	GG	GG	AG	GG	GG	AG	AG	AA	AG	AG	AG	GG	GG	GG	GG	AG	GG	AG	GG	AG	AG	AG	AG	--	GG	GG	GG	AG	GG	AA	AG	AG	GG	AG	AA	GG	GG	--	GG	AG	AG
AX-165319164	scaffold34158	7104	AA	--	AA	AT	AA	AA	AA	AA	AA	AT	AA	AA	AA	AT	AT	AA	AA	AA	AA	AA	AA	AT	AA	AA	AA	AA	AA	AA	AA	AA	AA	AA	AA	AA	TT	AA	AA	AA	AA	AA	AA	AA	AA	AT	AA	AA	AA
AX-165319167	scaffold35260	20322	CC	TC	TC	CC	TC	TC	CC	CC	CC	TC	TC	--	CC	CC	TT	CC	CC	TC	TC	TT	TC	CC	CC	TC	TC	CC	CC	CC	CC	TC	CC	TC	CC	TC	TC	CC	CC	CC	CC	TC	CC	TC	TC	TC	CC	TC	CC
AX-165319168	scaffold36014	3611	GG	GG	AG	GG	GG	AG	GG	GG	GG	GG	GG	GG	AG	AA	AG	AG	AG	GG	AG	GG	AG	AA	--	GG	GG	GG	GG	AG	AG	AG	GG	AG	AG	AG	AG	GG	AG	AG	GG	GG	AG	AG	AG	AG	AG	AG	GG
AX-168428761	scaffold963	102139	CC	CC	CC	CC	CC	CC	CC	CC	CC	AC	CC	AC	CC	AC	AC	CC	CC	AC	CC	CC	CC	CC	CC	AC	CC	CC	CC	CC	CC	CC	CC	CC	AC	CC	AC	CC	CC	CC	CC	CC	CC	CC	CC	AC	CC	CC	AC
AX-168429124	scaffold481	339748	TT	TG	GG	TG	TT	TG	TG	TT	GG	TG	TT	TG	TG	GG	GG	GG	GG	TG	TG	TG	TG	GG	TG	TG	TG	TG	GG	TG	TG	TG	GG	TG	TG	TG	TG	GG	TG	GG	TG	TG	TT	TT	TG	TG	GG	TT	TG
AX-168429253	scaffold562	274785	AG	GG	GG	AG	AG	--	GG	AG	GG	AG	AG	AG	GG	GG	GG	AA	GG	AG	GG	AG	GG	GG	AG	AG	AG	AG	GG	GG	AG	GG	GG	GG	AG	GG	AG	GG	AG	GG	GG	AG	AA	AG	GG	AG	GG	AA	AG
AX-168429285	scaffold562	331492	AG	AG	AG	AG	AG	GG	GG	AG	AG	AG	AG	GG	GG	GG	GG	AG	AG	GG	AG	AG	GG	GG	AA	GG	AG	AA	AG	GG	AA	GG	AA	--	AG	GG	AG	AA	AA	AG	GG	AA	AG	AG	GG	AG	AG	AG	GG
AX-168429557	scaffold576	278889	TT	TT	TT	TC	TT	TC	TT	TT	TT	TC	TT	CC	TT	TT	TT	TT	TT	CC	TT	TC	TT	TT	TT	CC	TC	TT	TT	TT	TT	TT	TT	TT	TC	TC	TC	TT	TT	TT	TT	TT	TC	TT	TT	--	TT	TC	TC
AX-168429705	scaffold619	472425	TT	TC	TC	TC	TT	CC	TC	TC	TC	TC	TT	TC	TC	TC	CC	TC	TC	TC	TC	TC	TC	CC	TC	TC	TC	TC	TC	TC	TC	TC	TC	TC	TC	TC	--	TC	TC	TC	TC	TC	TC	TC	TC	TC	TC	TC	TC
AX-168429752	scaffold1132	609271	CC	CC	CC	CC	CC	CC	CC	CC	CC	CC	CC	CC	CC	CC	CC	CC	CC	CC	CC	CC	CC	CC	CC	TC	CC	TT	CC	CC	CC	CC	TC	CC	CC	CC	CC	TC	CC	CC	CC	TC	CC	CC	CC	CC	CC	CC	CC
AX-168429864	scaffold1132	452885	TT	TC	CC	TC	TT	TT	TC	CC	CC	TT	TT	TT	CC	TC	TC	TT	CC	TT	TT	TC	TC	TC	TC	TT	CC	TT	CC	TC	TC	TC	TT	TT	TT	TC	TT	TT	CC	CC	TC	TT	TT	TC	TC	TT	CC	TT	TC
AX-168429940	scaffold750	567989	TG	TT	TT	TG	TT	TT	TG	TT	TT	TT	TT	TT	TT	TT	TT	--	TG	TT	TT	TG	TT	TT	TT	TT	TT	TT	TG	TT	TT	TT	TT	TG	TT	TG	TT	TT	TT	TG	TT	TT	TT	TG	TT	--	TT	TT	TG
AX-168430199	scaffold43676	113304	CC	CC	CC	TT	CC	CC	CC	CC	CC	CC	CC	CC	CC	CC	CC	CC	CC	CC	CC	TT	CC	CC	CC	CC	TT	CC	CC	CC	CC	CC	CC	CC	CC	CC	CC	CC	CC	CC	CC	CC	CC	CC	CC	CC	CC	CC	TT
AX-168430522	scaffold743	43521	CC	CC	CC	TT	CC	CC	CC	CC	CC	CC	CC	TC	CC	CC	CC	CC	CC	TC	CC	TC	CC	CC	CC	TC	TT	CC	CC	CC	CC	CC	CC	CC	CC	--	CC	CC	CC	CC	CC	CC	CC	CC	CC	CC	CC	CC	--
AX-168430621	scaffold121	487115	GG	AG	GG	GG	GG	AA	AG	AG	GG	AG	GG	AG	AG	GG	AG	GG	GG	AG	AA	GG	AG	AG	GG	AG	GG	AG	GG	AG	GG	AG	AG	AA	AG	AG	AA	GG	GG	GG	AG	AG	AG	AG	AG	AA	GG	AG	AG
AX-168430858	scaffold121	868392	AC	AA	AC	CC	AC	AA	AA	AA	AC	AA	AC	AC	AC	AC	AC	AC	AC	AC	AC	AC	AA	AC	AA	AC	CC	CC	AC	AC	AA	AA	AC	AC	AA	AC	AA	AA	AA	AC	AC	CC	AC	AA	AC	AA	AC	AC	AC
AX-168431072	scaffold44064	205351	TC	TC	CC	TT	TC	TC	TC	TC	CC	TC	TC	TT	CC	TC	TC	TT	CC	TT	CC	TC	TC	TC	TC	TT	TT	CC	CC	CC	TC	TC	CC	CC	TC	CC	TC	TC	TC	CC	CC	CC	TC	TC	CC	TC	CC	TC	TT
AX-168431720	scaffold583	575727	TC	TT	TT	TT	TT	TC	TT	TT	TT	TT	TC	TC	TT	TT	TT	TT	TT	TC	TT	TC	TT	TT	TT	CC	TT	TT	TT	TT	TT	TT	TT	TT	TT	TT	TT	TT	TT	TT	TT	TT	TC	TT	TT	TT	TT	TC	TT
AX-168431844	scaffold107	453027	CC	TT	TC	TT	TC	TC	TC	TC	TC	TT	CC	TT	TC	--	TC	TT	TT	TC	CC	TT	CC	--	TC	TC	TT	TT	CC	CC	TC	TC	CC	CC	TC	TC	--	TC	TT	TT	TC	TT	TC	CC	TT	TC	CC	TC	TT
AX-168431878	scaffold432	312591	TC	CC	TT	TC	TC	TC	TT	TC	TC	TT	TC	TT	TT	CC	CC	CC	TT	TT	TC	TC	TC	CC	TT	TT	TC	TT	TC	TC	TT	TT	TC	TC	CC	TT	TC	TC	TT	TT	TC	TT	TC	TC	TT	CC	TC	TC	TT
AX-168432018	scaffold432	93574	TC	TC	CC	CC	TT	TT	CC	TC	TC	TT	TC	CC	CC	TC	TC	TC	CC	CC	CC	CC	TC	TC	CC	CC	CC	CC	TC	TC	CC	CC	TC	CC	TC	CC	TT	TC	CC	CC	TC	CC	TT	TC	CC	TC	TC	TT	TC
AX-168432073	scaffold40290	78532	CC	TC	CC	CC	TC	TC	CC	CC	CC	TC	CC	CC	CC	TC	TC	CC	CC	CC	CC	CC	CC	TC	CC	CC	CC	CC	CC	CC	CC	CC	CC	CC	TC	CC	TC	CC	CC	CC	CC	CC	TC	CC	CC	TC	CC	TC	TT
AX-168432149	scaffold43446	36105	GG	GG	TG	TG	GG	GG	TG	GG	GG	GG	GG	TG	TG	GG	GG	TG	GG	TG	GG	TG	TG	GG	TG	TG	TG	GG	TG	TG	TG	TG	GG	GG	GG	TG	GG	GG	GG	GG	GG	GG	GG	TG	GG	GG	TG	GG	GG
AX-168432230	scaffold760	184326	TT	TG	TT	TT	TT	TT	TT	TT	TT	TT	TT	TT	TT	TG	TG	TT	TT	TT	TT	TT	TT	TG	TT	TT	TT	TT	TT	TT	TT	TT	TT	TT	TG	TT	TG	TT	TT	TT	TT	TT	TT	TT	TT	TG	TT	TT	TT
AX-168433154	scaffold43072	78979	TT	CC	TT	TC	TT	TC	CC	CC	CC	TC	TC	TC	TC	CC	TC	TC	TC	TC	CC	CC	CC	CC	--	TC	CC	TC	TC	CC	TC	TT	CC	CC	CC	TC	TC	CC	CC	TC	TC	TT	TC	CC	CC	CC	CC	TC	CC
AX-168433410	scaffold301	385224	AA	GG	AG	AA	AG	AA	--	AG	AG	AG	AG	AA	AA	AA	AA	AG	AG	AG	AA	AA	--	AA	--	AG	AG	AA	--	AG	AG	AG	AA	AA	GG	AG	AA	AA	AG	AG	AG	--	AA	AG	AA	AG	--	AA	AA
AX-168433646	scaffold1155	73933	TC	TC	CC	TT	TC	TC	CC	TC	CC	TC	TC	CC	TC	CC	TC	TC	TC	TC	TT	TC	TC	TC	CC	TC	TT	TT	TC	TC	TC	--	CC	TC	TC	CC	TC	TC	TC	CC	CC	TT	TC	TC	TC	TC	CC	TC	TC
AX-168433903	scaffold39524	47469	TC	CC	TC	CC	TC	TC	CC	TC	TC	CC	TC	TT	CC	CC	CC	CC	TC	TC	CC	CC	CC	CC	CC	TC	CC	CC	CC	CC	TC	TC	CC	CC	CC	CC	CC	CC	TC	TC	TC	CC	TC	TC	CC	CC	CC	TC	CC
AX-168434234	scaffold42262	38315	AC	AC	AC	AC	AC	AC	AC	AC	AC	AC	AC	AC	AC	CC	CC	AC	AC	AC	CC	AC	AC	CC	AC	AC	AC	AC	AC	AC	AC	CC	CC	CC	AA	AC	AC	CC	CC	AC	AC	AC	AC	AC	AC	AC	CC	AC	AC
AX-168434292	scaffold43340	81569	GG	GG	GG	AG	GG	GG	GG	GG	GG	GG	GG	AG	GG	GG	GG	GG	GG	GG	GG	AG	GG	GG	GG	GG	GG	GG	GG	GG	GG	GG	GG	GG	GG	GG	GG	GG	GG	GG	GG	GG	GG	GG	GG	GG	GG	GG	AG
AX-168434297	scaffold43340	98979	GG	TG	TG	GG	TG	TG	TG	TG	TG	TG	TG	TG	GG	GG	GG	GG	GG	TG	TG	GG	TG	GG	TT	TG	GG	GG	TG	TG	GG	TT	--	TG	TG	TG	TG	GG	TT	TG	GG	TG	TG	TG	TG	TG	TT	--	GG
AX-168434576	scaffold1213	682335	AG	AG	GG	AG	AG	AG	GG	GG	GG	GG	AG	AG	GG	AG	AG	AG	GG	GG	AG	AG	GG	AG	GG	GG	GG	AA	GG	GG	GG	GG	GG	AG	GG	GG	AG	AG	GG	GG	GG	AG	AG	GG	GG	AG	GG	AG	AG
AX-168434581	scaffold1213	691396	GG	AG	AA	AG	AG	AG	AA	GG	AA	AA	AG	AG	AG	AG	AG	AG	AG	AA	AA	GG	GG	AG	AG	AA	AG	AG	AA	AA	AG	AG	AG	AA	AG	AA	GG	AG	AG	GG	AG	AG	AG	GG	GG	GG	GG	AG	GG
AX-168434983	scaffold43692	17536	AC	CC	AC	AA	AC	AC	AC	AA	AC	AC	AC	AA	AA	AA	AA	AC	AA	AA	AC	AA	AA	AA	AC	AA	AA	CC	AC	AC	AA	AC	AA	AC	AA	AC	AC	AC	AC	AA	AA	--	AC	AA	AA	AC	AC	AC	AA
AX-168435092	scaffold591	1018218	AG	AG	AA	AA	AG	AG	AA	AA	AA	AA	AG	AA	AA	AA	AA	AA	AA	AA	AA	AA	AA	AA	AA	AA	AA	AA	AA	AA	AA	AA	AA	AA	AA	AA	AA	AA	AA	AA	AA	AA	AA	AA	AA	AA	AA	AA	AA
AX-168435473	scaffold1894	61649	TT	TC	TT	TT	TT	TT	TT	TT	TT	TT	TT	TT	TT	TT	TT	TT	TT	TT	TT	TT	TT	TT	TT	TT	TT	TT	TT	TT	TT	TT	TT	TT	TT	TT	TC	TT	TT	TT	TT	TT	TT	TT	TT	TC	TT	TT	TT
AX-168435765	scaffold1900	330299	CC	TC	CC	CC	CC	CC	TC	CC	CC	TC	--	CC	TC	TC	CC	TC	CC	CC	TC	TC	TC	CC	TC	CC	CC	TT	TC	TC	CC	CC	CC	TC	TC	TC	CC	TC	CC	CC	CC	TT	CC	CC	TC	CC	TC	CC	TC
AX-168436056	scaffold43520	258837	CC	TC	CC	CC	CC	CC	TC	CC	CC	CC	CC	CC	TC	CC	CC	CC	CC	CC	TC	CC	TC	CC	TC	CC	CC	CC	TC	TC	CC	TC	CC	TT	TC	TC	CC	CC	CC	CC	CC	CC	CC	CC	TC	TC	TC	CC	CC
AX-168436231	scaffold1896	352302	AA	AG	AA	AG	AA	AA	AG	AG	AA	AG	AG	AA	GG	AG	GG	AG	AG	AA	AA	GG	GG	AG	AG	AA	AG	AG	GG	GG	AG	AA	AA	AG	AG	AG	AA	AA	AA	AA	AA	AG	AA	AG	GG	AA	AG	AA	GG
AX-168436282	scaffold1896	285815	CC	TC	TC	CC	CC	CC	TT	TT	TT	TT	CC	CC	TT	TC	TC	TC	TT	CC	TT	TC	TT	TC	TT	CC	CC	TT	TT	TT	TT	TT	CC	TT	TC	TT	TT	TC	TT	TT	TT	TT	CC	TT	TT	TC	TT	CC	TC
AX-168436298	scaffold1896	264380	GG	AA	AG	AG	AG	GG	AG	AA	AG	AA	AG	GG	AA	AA	AG	AG	AA	AG	AG	AA	AA	AG	AG	AG	AG	AG	AA	AA	AA	AG	AG	AG	AA	AG	AG	GG	AG	AG	AG	AG	GG	AA	AA	AG	AG	GG	AA
AX-168436460	scaffold1219	516175	TG	TG	GG	TG	GG	TG	GG	GG	GG	TG	TG	GG	GG	TG	TG	TT	GG	GG	GG	GG	GG	GG	GG	GG	TG	GG	GG	GG	GG	GG	TG	GG	TG	GG	GG	TG	GG	GG	GG	GG	TG	GG	GG	GG	GG	TG	GG
AX-168436638	scaffold70	797628	GG	TG	TG	GG	TG	GG	TT	TG	TG	GG	TG	GG	TT	GG	GG	GG	TG	TG	GG	TG	TT	TG	TT	TG	GG	TG	TT	TT	TG	TG	GG	--	TG	--	TG	GG	TG	TG	TG	TG	GG	TG	TT	TT	TT	GG	TG
AX-168436725	scaffold70	636840	TC	TT	TC	CC	TT	TT	--	TC	TC	TC	TC	TT	TC	TT	TT	TC	TC	TT	TC	TC	TC	TT	TC	TT	CC	CC	TC	TC	TC	TC	TC	TT	TT	TC	TC	CC	TC	TC	TC	CC	TT	TC	TC	TC	--	TT	--
AX-168436799	scaffold211	830992	GG	GG	GG	GG	GG	GG	GG	GG	GG	AG	GG	AG	GG	GG	AG	AG	GG	GG	AG	GG	GG	AG	GG	GG	GG	GG	GG	GG	GG	GG	--	AA	GG	GG	GG	GG	GG	GG	GG	GG	GG	GG	GG	GG	GG	GG	GG
AX-168437165	scaffold1462	276848	GG	AG	AA	AG	AG	AG	--	AA	AA	AA	AA	AA	AA	AA	AA	AA	AA	AG	AA	AG	AA	AA	AA	AA	AG	AG	AA	AA	AA	AA	AG	AA	AG	AA	AG	AG	AA	AA	AA	AG	AG	AA	AA	AG	AA	AG	AG
AX-168437648	scaffold621	235852	TC	TC	CC	CC	TC	CC	CC	CC	CC	CC	TC	CC	CC	CC	CC	TT	CC	CC	CC	CC	CC	CC	CC	CC	CC	CC	CC	CC	CC	CC	CC	CC	CC	CC	CC	TC	CC	CC	CC	CC	CC	CC	CC	CC	CC	CC	--
AX-168438516	scaffold117	303463	TT	TT	TG	TT	TT	TT	TG	TG	TG	TT	TG	TT	TG	TT	TT	TT	TG	TT	TT	TT	TT	TT	TG	TT	TT	TT	TT	TG	TG	TT	TT	TT	TT	TG	TT	TT	TT	TT	TG	GG	TG	TG	TT	TT	TT	TG	TT
AX-168438624	scaffold973	526409	AA	AA	AA	AA	AA	AA	AA	AA	AA	AA	AA	AA	AA	AA	AA	AA	AA	AA	AA	AA	AA	AA	AA	AA	AA	AA	AA	AA	AA	AA	AA	AA	AA	AA	AA	AA	AA	AA	AA	AC	AC	AA	AA	AA	AA	AC	AA
AX-168438832	scaffold39028	2150	GG	GG	GG	GG	GG	GG	GG	GG	GG	GG	GG	AG	GG	GG	GG	GG	GG	AG	GG	GG	GG	AG	GG	AG	GG	GG	GG	GG	GG	GG	GG	GG	GG	GG	GG	GG	GG	GG	GG	GG	GG	GG	GG	GG	GG	AG	GG
AX-168439120	scaffold1330	32829	CC	TC	TT	TC	CC	CC	TT	CC	CC	CC	CC	TC	TT	TC	TC	TC	TC	CC	CC	TC	TC	TC	TC	CC	TT	TT	TC	TC	TT	TT	TC	CC	TC	TT	TC	TC	TC	TC	CC	TT	CC	TC	TC	TC	TC	CC	CC
AX-168439132	scaffold1503	4251	AC	AA	AC	AA	AA	AA	AC	AA	AA	AA	AC	AC	AC	AA	AA	AA	AC	AC	AC	AA	AA	AA	AC	AC	AC	CC	AA	AA	AC	AC	AC	AC	AA	AC	AA	AC	AC	AC	AA	AC	AA	AA	AC	AA	AA	AA	AA
AX-168439168	scaffold1503	68069	GG	TG	TG	GG	GG	GG	TG	GG	GG	GG	GG	GG	TG	TG	TG	GG	TG	TG	GG	GG	GG	TG	TG	TG	TG	TT	GG	GG	TG	TG	TG	GG	TG	TG	GG	TT	TG	TG	GG	TG	GG	GG	TG	TG	GG	GG	GG
AX-168439238	scaffold1503	157085	GG	GG	GG	AA	GG	GG	GG	GG	GG	AG	GG	AG	GG	GG	GG	AG	GG	GG	AG	AA	GG	GG	GG	GG	AG	GG	GG	GG	GG	GG	GG	AG	GG	GG	AG	GG	GG	GG	GG	GG	GG	GG	GG	GG	GG	GG	AG
AX-168439251	scaffold1503	183535	CC	TC	TC	TT	TC	TC	TC	TC	TC	TT	TC	TC	TC	TC	TC	TT	TC	TT	TC	TT	TC	TC	TC	TT	TC	CC	TC	TC	TC	TC	TC	TC	TC	TC	TC	TC	TC	TC	TC	TC	TC	TC	TC	TC	TC	TC	TT
AX-168439514	scaffold501	443632	GG	GG	GG	AG	GG	GG	GG	GG	GG	GG	GG	GG	GG	GG	GG	GG	GG	GG	GG	AG	GG	GG	GG	GG	AG	GG	GG	GG	GG	GG	AG	AG	GG	GG	GG	GG	GG	GG	AG	AG	GG	GG	GG	GG	GG	GG	GG
AX-168440009	scaffold1032	353236	TG	GG	GG	TG	TG	TG	GG	GG	GG	GG	TG	TT	GG	GG	TG	GG	GG	TG	TG	TG	GG	GG	GG	TT	TT	GG	GG	GG	GG	GG	GG	TG	GG	GG	GG	GG	GG	GG	GG	GG	TG	GG	GG	GG	GG	TG	TG
AX-168440045	scaffold1032	303957	AA	AA	GG	AA	AA	AA	AG	AG	AG	AA	AA	AA	GG	AG	AA	AG	GG	AG	AG	AA	AG	AG	AG	AA	AA	GG	GG	GG	GG	GG	AG	AG	AA	AG	AG	GG	GG	GG	AG	GG	AA	GG	GG	AA	GG	AA	AA
AX-168440443	scaffold163	157118	TC	TC	TT	TC	TC	TC	TC	TC	TC	TC	TC	TT	TT	TC	TT	TC	TT	TC	TT	TC	TC	TC	TC	TT	TT	TC	TT	TT	TT	TT	TC	TT	TC	TT	TC	TC	TT	TT	TC	TC	TC	TT	TT	TC	TT	TC	TC
AX-168441085	scaffold39960	5610	TC	TT	TT	TT	TC	TC	TC	TT	TT	TT	TC	CC	TC	CC	CC	TT	TT	TC	TC	TT	TC	TC	TC	TC	TT	TC	TC	TC	TT	TT	TT	TT	TT	TC	TT	TC	TT	TT	TT	TC	TC	TT	TC	TT	TC	TC	TT
AX-168441224	scaffold1835	346067	AG	AG	GG	AA	AG	GG	GG	GG	GG	AA	GG	AA	GG	AG	AA	GG	GG	AA	GG	AG	GG	GG	GG	AA	GG	GG	GG	GG	GG	GG	AG	GG	AG	GG	AG	AG	GG	GG	GG	GG	GG	GG	GG	AG	GG	GG	AG
AX-168441621	scaffold40916	20935	TT	TT	TT	TT	TT	TT	TT	TT	TT	TT	TT	TT	TT	TT	TT	TT	TT	TT	TT	TT	TT	TT	TT	TT	TC	TT	TT	TT	TT	TT	TT	TT	TT	TT	TT	TT	TT	TT	TT	TT	TT	TT	TT	TT	TT	TT	TT
AX-168441878	scaffold1258	102562	AG	AG	AG	AG	AG	AG	AG	AG	AG	AG	--	AA	AG	AA	AA	AG	AG	AA	AG	AG	AG	AA	AG	AA	AG	AA	AG	AG	AG	AG	AA	AG	AA	AG	AG	AA	AG	AG	AG	AA	AG	AG	AG	AA	AG	AG	AG
AX-168442271	scaffold1174	489511	TC	TC	TT	CC	CC	TC	TC	TC	TC	TT	CC	CC	TT	TT	TC	CC	TT	TC	TC	CC	TC	TT	TC	CC	CC	TT	TT	TT	TT	TT	TT	TC	TT	--	TT	TT	TT	TC	TT	TT	TC	TT	TC	TT	TC	TC	CC
AX-168442419	scaffold1174	715916	GG	GG	GG	GG	GG	GG	GG	GG	GG	GG	GG	GG	GG	GG	GG	GG	GG	GG	GG	GG	GG	GG	GG	GG	GG	GG	GG	GG	GG	GG	GG	GG	GG	GG	GG	GG	GG	GG	GG	GG	GG	GG	GG	GG	GG	GG	GG
AX-168442707	scaffold1352	475284	CC	CC	CC	CC	CC	CC	CC	CC	CC	CC	CC	CC	CC	CC	CC	CC	CC	CC	CC	TC	CC	CC	CC	CC	TC	CC	CC	CC	CC	CC	CC	CC	CC	CC	CC	CC	CC	CC	CC	CC	CC	CC	CC	CC	CC	TC	TC
AX-168442709	scaffold1352	476995	TT	TT	TT	GG	TG	TG	TT	TT	TT	TT	TG	GG	TT	TG	TG	TT	TT	TG	GG	--	TT	TG	--	TG	TT	GG	TT	TT	TT	TT	TT	GG	TT	TT	TT	TG	TT	TT	TT	TG	TG	TT	TT	TT	TT	TG	TG
AX-168442803	scaffold42096	33535	GG	GG	GG	GG	GG	GG	GG	GG	GG	GG	GG	GG	GG	GG	GG	AG	GG	AG	GG	GG	GG	GG	GG	AG	AG	AG	GG	GG	GG	GG	AG	GG	AG	GG	AG	AG	GG	GG	GG	AG	GG	GG	GG	AG	GG	GG	GG
AX-168442816	scaffold42096	54064	AG	AA	GG	GG	AA	--	GG	GG	GG	GG	--	AG	GG	AG	--	GG	GG	AG	AG	AG	GG	AG	GG	AG	AG	GG	GG	--	GG	AA	AG	AG	GG	--	AG	GG	--	GG	GG	GG	AG	GG	GG	--	GG	AG	AG
AX-168443254	scaffold1857	571042	GG	TT	TG	GG	GG	GG	TG	GG	GG	GG	GG	TT	TG	TT	TT	GG	GG	GG	GG	GG	TG	TT	TG	GG	--	GG	TG	TG	TG	TG	GG	GG	TT	TG	TT	GG	GG	GG	GG	GG	GG	TG	GG	TT	TG	GG	GG
AX-168443455	scaffold224	25117	AA	AA	AA	AA	--	AA	AA	AA	AA	AA	AA	AG	AA	AA	AA	AA	AA	AA	AA	AA	AA	AA	--	AA	AA	AA	AA	AA	AA	AA	AA	AA	AA	AA	AA	AA	AA	AA	AA	AA	AA	AA	AA	AA	AA	AA	AA
AX-168444014	scaffold1571	32758	GG	GG	GG	AG	GG	GG	GG	GG	GG	AG	AG	AA	GG	AG	AG	AG	GG	--	AG	AG	GG	AA	GG	AG	AG	GG	GG	GG	GG	GG	--	AG	GG	GG	AG	GG	GG	GG	GG	GG	GG	GG	GG	GG	GG	GG	AG
AX-168444043	scaffold1571	90982	TT	TT	TT	TT	TT	TT	TT	TC	TT	TT	TC	TT	TC	TT	TT	TT	TT	TT	TT	TT	TC	TT	TC	TC	TT	TT	TC	TT	TT	TC	--	TT	TT	TC	TT	TT	TC	TT	TC	TT	TT	TT	TC	TT	TC	TT	TT
AX-168444417	scaffold102	1576616	AA	AG	AA	AG	AA	AA	AA	AA	AA	AG	AA	AG	AA	AG	AG	AG	AA	AG	AG	AG	AA	AG	AA	AG	AA	AA	AA	AA	AA	AA	AG	AG	AG	AA	AA	AA	AA	AA	AA	AG	AA	AA	AA	AG	AA	AA	AA
AX-168444421	scaffold102	1581828	CC	AC	CC	AC	AC	AC	CC	AC	AC	AA	CC	CC	CC	AC	AC	CC	AC	AA	AA	AC	CC	AC	CC	AA	CC	CC	CC	CC	CC	CC	AC	AA	AC	CC	AC	CC	AC	AC	AC	AC	AC	CC	AC	AC	CC	AC	--
AX-168444517	scaffold591	1027654	--	AA	AG	AA	AA	AA	AG	AA	AA	AA	AA	AA	AA	AG	AA	AA	AA	AG	AA	AA	AA	AG	AA	AA	AG	--	AG	AA	AG	AG	AG	AG	AA	AG	AA	AG	AA	AA	AG	AG	AG	AG	AA	AA	AG	AG	AA
AX-168445139	scaffold41652	20490	AA	AA	GG	AA	AA	AG	AG	AG	AG	AA	AG	AG	GG	AG	AA	AA	GG	AG	GG	--	GG	AG	AG	AG	AG	GG	AG	GG	GG	--	GG	GG	AA	GG	AA	AG	GG	GG	AG	GG	AG	GG	GG	AA	GG	AG	AA
AX-168445145	scaffold41652	26340	TT	TT	TT	TC	TT	TT	TT	TT	TT	TT	TT	TT	TT	TT	TC	TT	TT	TT	TT	TC	TT	TT	TT	TT	TC	TC	TT	TT	TT	TC	TC	TT	TT	TT	TC	TC	TT	TT	TT	TC	--	TT	TT	TC	TT	TT	TC
AX-168445303	scaffold1892	30473	AA	AA	AC	AA	AA	AA	AA	AA	AA	AA	AA	AA	AC	AA	AC	AA	AC	AA	AA	AA	AA	AA	AA	AA	AA	AC	AC	AC	AC	AA	AC	AA	AA	AC	AA	AA	AA	AC	AC	AC	--	AA	AA	AA	AA	AA	AA
AX-168445708	scaffold1217	149902	GG	GG	GG	GG	GG	GG	GG	GG	GG	GG	GG	GG	GG	GG	GG	GG	GG	GG	TG	GG	GG	GG	GG	GG	GG	GG	GG	GG	GG	GG	TG	TG	GG	GG	GG	TG	GG	GG	GG	GG	GG	GG	GG	GG	GG	GG	GG
AX-168446039	scaffold951	90948	AC	AA	AA	AC	AC	AA	AA	AA	AA	AC	AA	AA	AA	AA	AC	AC	AA	AC	AA	AC	AA	AA	AA	AA	CC	AA	AA	AA	AA	AA	AA	AA	AA	AA	AC	AA	AA	AA	AA	AA	AA	AA	AA	AC	AA	AA	AC
AX-168446202	scaffold383	501859	AG	AA	AG	--	AG	AG	AG	--	AA	AG	AG	AG	AA	AA	GG	AG	AG	AG	AA	AA	AG	AG	--	AG	--	AG	AG	AA	AA	AG	AG	AA	AG	AG	AA	AG	AA	AG	--	AG	--	AA	AA	AA	--	AG	AA
AX-168446213	scaffold383	547135	AG	AA	AG	GG	AA	AA	AG	AG	AA	AA	GG	AA	AA	AA	GG	AG	AG	AA	GG	GG	AG	AA	AA	AA	AA	AG	AG	AA	AA	AG	AA	AA	AA	AG	AA	AA	AA	AG	AG	--	AA	AA	AA	AA	AG	AG	GG
AX-168446514	scaffold1711	397814	AA	AC	AC	AA	AA	AA	AA	AA	AC	AC	AA	AA	AA	AA	AA	AA	AA	AA	AA	AC	AA	AA	AC	AA	AC	AA	AC	AC	AA	AC	AA	AA	AA	AC	AA	AA	AC	AA	AA	AA	AA	AA	AA	AA	AC	AA	AC
AX-168446998	scaffold150	960390	TT	TT	TT	TT	TT	TT	TT	TT	TT	TT	TT	TT	TT	TT	TT	TT	TT	TT	TC	TT	TT	TT	TT	TT	TT	TC	TT	TT	TT	TT	TT	TC	TT	TT	TT	TC	TT	TT	TT	TT	TT	TT	TT	TT	TT	TT	TT
AX-168447018	scaffold552	135678	TG	GG	TG	GG	TG	GG	GG	GG	GG	TG	GG	GG	TG	GG	GG	GG	TG	GG	GG	GG	GG	GG	GG	GG	GG	GG	TG	GG	TG	GG	GG	GG	GG	GG	TG	GG	GG	TG	TG	GG	GG	GG	GG	GG	GG	GG	GG
AX-168447377	scaffold204	845934	AA	AG	AA	AA	--	AA	AG	AA	AA	--	--	AG	AG	--	AA	AG	AA	AG	AG	GG	AG	AG	AA	AG	AG	GG	AG	AG	AG	AA	GG	AG	AG	AA	AA	GG	AG	AG	AG	AG	AA	AG	AA	AA	AG	AA	AG
AX-168447676	scaffold1179	576389	TC	CC	CC	TC	TC	TC	TT	TC	CC	CC	TC	CC	TT	TT	TT	TC	CC	CC	CC	TC	TT	TC	--	TC	TC	TT	TC	TC	TC	CC	TC	TC	TC	TC	CC	TC	TT	TC	TT	TT	TT	TC	TT	TC	TT	TT	TC
AX-168447726	scaffold1179	652021	TT	TT	TT	TT	TT	TT	TC	TT	TT	TT	TT	TT	TC	CC	CC	TC	TT	TT	TT	TT	TC	TC	TT	TC	TT	CC	TT	TC	TC	TT	TC	TC	TC	TT	TT	TT	TC	TC	TC	TC	TT	TC	TC	TC	TC	TT	TT
AX-168447765	scaffold1179	719994	AA	AG	AG	AG	AA	AA	AG	AG	AG	AG	AG	GG	AG	GG	GG	GG	AG	GG	AG	AG	AG	GG	AG	GG	AG	GG	AG	AG	AG	AG	AG	GG	AG	AG	AG	AG	AG	AG	AG	GG	AA	AG	AG	AG	AG	AA	AG
AX-168447800	scaffold1179	779414	CC	CC	CC	AC	AC	CC	AC	CC	CC	CC	AC	CC	AC	AC	AC	AC	CC	CC	CC	AC	AC	AC	CC	CC	AA	AC	CC	AC	AC	AC	AC	CC	CC	CC	CC	AC	AA	AC	AC	AC	CC	AC	AC	CC	AC	CC	CC
AX-168447940	scaffold1743	148475	TT	TT	TC	CC	TT	CC	TC	TC	TC	TC	TC	CC	TC	CC	CC	TT	TC	CC	TC	TC	TC	CC	TC	CC	CC	TC	TC	TC	TC	TC	TC	TC	CC	TC	CC	TT	TC	TC	TC	TC	TT	TC	TC	CC	TC	TC	TC
AX-168447996	scaffold354	330749	GG	AG	AG	AA	GG	AG	AA	AA	AG	AA	AG	AA	AG	AG	AA	AA	AG	AG	AA	AA	AA	AA	AA	AA	AA	AA	AG	AG	AG	AA	AA	AA	AA	--	AA	AA	AG	AG	AA	AA	GG	AA	--	AA	AA	GG	AA
AX-168448258	scaffold43680	271267	CC	CC	CC	AC	CC	AC	CC	CC	CC	CC	CC	AC	CC	AC	CC	AA	CC	AA	AC	AA	CC	CC	CC	AC	AC	AC	CC	CC	CC	CC	AC	AC	CC	CC	CC	CC	CC	CC	CC	AC	CC	CC	CC	CC	CC	CC	AC
AX-168448427	scaffold980	530470	AA	AG	AG	AA	AA	AA	GG	AG	AG	AA	AA	AA	--	AG	AG	AA	AG	AA	AA	AA	GG	AA	AG	AA	AA	AA	GG	AG	AG	AG	GG	AA	AG	AG	GG	AG	AG	AG	AG	AA	AA	AG	GG	--	GG	AA	AA
AX-168448475	scaffold980	467307	AG	AA	AG	AG	AG	AG	AG	AG	AG	AA	AG	AG	AG	AG	GG	AA	AG	AG	AG	GG	AG	AG	AG	AG	AA	AG	AG	AG	AG	AG	GG	AG	AA	AG	AG	AG	AG	AG	AG	AG	AG	AG	AG	AG	AG	AG	GG
AX-168448480	scaffold980	462019	TC	TT	TC	CC	--	TC	TC	--	TC	TC	--	TT	TC	TT	TT	TC	TC	TT	TT	TC	TC	TC	TC	TT	TC	TT	TC	--	TC	TC	TC	--	TT	TC	TT	TT	--	TC	TC	TT	TC	--	TC	TT	TC	TC	TC
AX-168448550	scaffold38464	12237	TT	TT	TT	TT	TT	TT	TT	--	TT	TT	TT	TT	TT	TG	GG	TT	TT	TT	TT	TT	TT	TT	TT	TT	TT	TG	TT	TT	TT	TT	--	TT	TT	TT	TT	TT	TT	TT	TT	TG	TT	TT	TT	TT	TT	TT	TT
AX-168449056	scaffold1001	101956	CC	CC	CC	CC	CC	CC	CC	CC	CC	CC	CC	CC	CC	TC	--	--	CC	CC	CC	CC	CC	CC	CC	CC	CC	CC	CC	CC	CC	CC	CC	CC	CC	CC	CC	CC	CC	CC	CC	CC	CC	CC	CC	CC	CC	CC	CC
AX-168449085	scaffold1001	42899	AG	AG	GG	GG	AG	AG	AG	AG	AG	AG	GG	GG	GG	GG	GG	GG	GG	GG	AG	GG	AG	GG	AG	GG	AG	GG	GG	AG	GG	GG	AG	AG	AG	GG	AG	AG	AG	GG	GG	GG	AG	AG	AG	AG	AG	AG	AG
AX-168449123	scaffold40412	30476	AA	AG	AG	AG	AA	AA	AG	AG	AG	AG	AG	AG	AG	AA	AG	GG	AG	AG	AA	GG	AG	AG	AG	AG	AG	GG	AG	AG	AG	AG	AG	AA	AG	AG	AG	AG	AG	AG	AG	GG	AA	AG	AG	AG	AG	AA	AG
AX-168449296	scaffold42776	164062	AA	AA	AG	AA	AA	AA	AA	AA	AA	AA	AA	AA	AG	AA	AA	AA	AG	AA	AA	AA	AA	AA	AA	AA	AA	AA	AG	AA	AG	AG	AA	AA	AA	AG	AA	AA	AA	AG	AG	AA	AA	AA	AA	AA	AA	AA	AA
AX-168449708	scaffold110	46661	GG	AG	AG	AA	AA	AG	AG	AG	AG	AG	AG	AG	AG	AG	AG	AG	AG	GG	AG	AA	AG	AG	AG	AG	AG	GG	AG	AG	AG	AG	GG	AG	AG	AG	GG	GG	AG	AG	AG	GG	GG	AG	AG	GG	AG	AG	GG
AX-168449729	scaffold110	6617	GG	GG	GG	GG	GG	GG	GG	GG	GG	AG	GG	AG	GG	GG	GG	GG	GG	AA	GG	GG	GG	GG	GG	AG	GG	AG	GG	GG	GG	GG	AG	GG	AG	GG	AG	AG	GG	GG	GG	AG	GG	GG	GG	AG	GG	GG	AG
AX-168449734	scaffold527	352254	AA	AA	AA	AA	AA	AA	AA	AA	AA	AA	AA	AA	AA	AA	AA	AA	AA	AA	AA	AA	AA	AA	AA	AA	AA	AA	AA	AA	AA	AA	AA	AA	AA	AA	AA	AA	AA	AA	AA	AA	AA	AA	AA	AA	AA	AA	AA
AX-168449761	scaffold527	396026	TT	TT	TT	TT	--	TT	TT	TT	TT	TT	TT	TT	TT	TT	TT	TC	TT	TT	TT	TT	TT	TT	TT	TT	TT	TT	TT	TT	TT	TT	--	TT	TT	TT	TT	TT	TT	TT	TT	TT	TT	--	TT	TT	TT	TT	TT
AX-168450194	scaffold1016	75209	TT	TT	TT	TT	TT	TT	TT	TT	TT	--	TT	TT	TT	TT	TT	--	TT	TT	TT	TT	TT	TT	TT	TT	TT	TT	TT	TT	TT	TT	TT	TT	TT	TT	TT	TT	TT	TT	TT	TT	TT	TT	TT	TT	TT	TT	TT
AX-168450479	scaffold867	1031553	TG	TT	TT	TT	TG	TG	TG	TG	TT	TG	TG	TT	TT	TG	TG	TT	TG	TG	TT	TG	TT	TT	TG	TG	TG	TG	TG	TT	TG	TG	TT	TT	TG	TT	TG	TT	TT	TT	TG	TG	TG	TT	TG	TT	TT	TG	TT
AX-168450522	scaffold1794	385810	CC	TC	TC	TC	CC	CC	CC	TC	TC	TC	CC	CC	CC	CC	CC	CC	CC	CC	CC	CC	TC	CC	--	CC	CC	CC	TC	TC	CC	TT	CC	CC	TC	TC	TC	CC	TT	TC	CC	CC	CC	TC	TC	TC	TT	CC	CC
AX-168450535	scaffold1794	357342	TC	CC	CC	TC	TC	CC	TC	TC	CC	CC	CC	TC	TC	CC	CC	CC	TC	TC	TC	CC	TC	CC	CC	TC	CC	TC	CC	CC	TC	CC	TT	TC	CC	CC	CC	TC	CC	TC	TC	TT	CC	TC	TC	CC	CC	CC	CC
AX-168450647	scaffold1794	153865	AA	AC	CC	AA	AA	AA	AC	AA	CC	--	AC	AA	AC	AA	AA	AC	AC	AA	AA	AC	AA	AA	AC	AA	AC	AA	CC	CC	AC	AC	AA	AA	AC	--	AA	AA	AC	AA	AC	AA	AA	AA	AA	AA	AC	AA	AC
AX-168450799	scaffold42466	138986	AA	AC	AC	AC	AA	AA	AA	AC	AC	AC	AA	CC	AC	AC	AC	AC	AA	CC	AA	CC	AC	AC	CC	CC	CC	AA	AC	AC	AA	CC	AC	AA	AC	AC	AC	AA	CC	--	AA	AC	AA	AC	--	AC	CC	AA	CC
AX-168450837	scaffold42466	75933	TC	TC	TC	TC	TC	TC	TC	TT	TC	TC	TC	TT	TC	TT	TT	TC	TC	TT	TT	TT	TT	TT	TT	TT	TT	TT	TC	TC	TC	TT	TT	TT	TC	TC	TC	TT	TT	TT	TC	TT	TC	TT	TT	TC	TT	TC	TT
AX-168450949	scaffold142	492502	AG	AG	AA	AA	AG	AG	AA	--	AA	AA	AG	AA	AG	AA	AA	AA	AA	AA	AA	AA	AG	AA	AA	AA	AA	AA	AA	AG	AA	--	AG	AG	AA	AG	AA	AA	AA	AA	AG	AG	AA	AG	AG	AA	AA	AA	AA
AX-168451216	scaffold42784	132702	CC	CC	CC	CC	CC	CC	CC	TC	CC	TC	CC	TC	CC	CC	CC	TC	CC	TC	CC	CC	CC	CC	TC	TC	CC	CC	CC	CC	TC	CC	CC	CC	TC	CC	TC	CC	TC	TC	CC	CC	CC	TC	CC	TC	CC	CC	TC
AX-168451516	scaffold43522	167754	TT	TT	TT	GG	TG	TG	TT	TT	TT	TT	TG	TG	TT	TG	TG	TG	TT	TG	TG	GG	TT	TG	TT	TG	GG	GG	TT	TT	TT	--	GG	TG	TG	--	TG	GG	TT	TT	TT	GG	TG	TT	TT	TG	TT	GG	GG
AX-168451724	scaffold79	600016	AA	AA	AA	AA	AA	AA	AA	AA	AA	AA	AA	AG	AA	AA	AA	AA	AA	AA	AG	AA	AA	AA	--	AA	AA	GG	AA	AA	AA	AA	AG	AG	AA	AA	AA	AA	AA	AA	AA	GG	AA	AA	AA	AA	AA	AA	AA
AX-168451732	scaffold79	608902	TT	TT	TT	TT	TT	TT	TT	TT	TT	TT	TT	TT	TT	TT	TT	TC	TT	TT	TT	TC	TT	TT	TT	TT	TT	TT	TT	TT	TT	TT	TT	TT	TT	TT	TT	TT	TT	TT	TT	TT	TT	TT	TT	TT	TT	TT	TC
AX-168451968	scaffold1262	422872	TG	TG	TG	TT	TG	TT	--	TG	TG	TG	TG	TG	GG	TT	--	TG	TG	TT	TT	TG	TG	TT	TT	TT	TT	TT	TG	GG	TG	TG	TT	TT	TG	TG	TG	TG	TG	TG	TG	TT	TG	TG	GG	TG	TT	TT	TT
AX-168452222	scaffold1813	6242	GG	AG	GG	GG	AA	AA	GG	GG	GG	AA	AG	GG	GG	AG	GG	GG	GG	AA	AA	GG	GG	GG	GG	GG	GG	--	GG	GG	GG	GG	AA	AA	AA	GG	AG	AA	GG	GG	GG	AG	GG	GG	GG	AG	GG	AG	GG
AX-168452524	scaffold1898	75757	AA	AA	AA	AA	AA	AA	AA	AA	AA	AA	AA	AA	AA	AA	AA	AG	AA	AA	AA	AA	AA	AA	AA	AA	AA	AA	AA	AA	AA	AA	AA	AA	AA	AA	AA	AA	AA	AA	AA	AA	AA	AA	AA	AA	AA	AA	AA
AX-168453033	scaffold43598	59200	TC	CC	TC	TC	CC	TC	CC	TC	TC	CC	TC	CC	TC	CC	TC	CC	TC	CC	CC	TC	CC	TC	TC	CC	CC	TC	TC	CC	CC	CC	CC	CC	CC	TC	CC	CC	CC	TC	TC	CC	TC	TC	CC	CC	CC	CC	CC
AX-168453494	scaffold621	49783	TT	TG	TG	TG	TT	TT	TG	TG	TG	TG	TT	TT	TG	TT	TT	TG	TG	TT	GG	TG	TG	TT	TG	TT	TG	TG	TG	TG	TG	TG	GG	TG	TT	TG	TG	GG	TG	TG	TG	TG	TT	TG	TG	TT	TG	TT	TG
AX-168453507	scaffold139	62348	TT	TT	TT	TC	TT	TT	TT	TT	TT	TT	TT	TT	TT	TT	TT	TT	TT	TT	TC	TC	TT	TT	TT	TT	TC	TT	TT	TT	TT	TT	TC	TT	TT	TT	TT	TC	TT	TT	TT	TT	TT	TT	TT	TT	TT	TT	TT
AX-168453587	scaffold681	120292	GG	AA	AG	GG	GG	GG	AG	AG	AG	AG	AG	GG	AG	GG	GG	AG	AG	GG	GG	GG	AG	GG	AG	GG	GG	GG	AG	AG	AG	--	GG	GG	AG	AG	AG	GG	AG	AG	AG	GG	GG	AG	AG	AA	AG	GG	GG
AX-168453702	scaffold169	256628	TC	TT	TT	TT	--	TC	TT	TT	TT	TT	CC	TT	TT	TT	TT	TC	TT	TT	TC	TT	TT	TT	TT	TT	TT	TT	TT	TT	TT	TC	TC	TC	TT	TT	TT	TT	TC	TT	TT	TT	TT	TT	TT	TT	TT	TT	TC
AX-168453740	scaffold169	303771	TC	CC	TC	TC	TC	TC	CC	TT	TC	CC	--	TT	TC	TC	TC	CC	TC	TT	CC	TC	TC	CC	TT	TT	TC	CC	TT	CC	CC	TT	--	CC	TC	TT	CC	TC	TC	CC	TC	TC	TT	CC	TC	CC	TC	TT	TC
AX-168453833	scaffold42674	111733	GG	GG	GG	GG	GG	GG	GG	--	GG	GG	GG	GG	TG	GG	GG	GG	GG	GG	GG	GG	TG	--	TG	GG	TG	TG	--	GG	GG	--	GG	TG	TG	GG	GG	GG	TG	GG	TG	TG	GG	GG	TG	GG	TG	GG	GG
AX-168453838	scaffold42674	118116	CC	CC	CC	CC	CC	CC	CC	TC	CC	CC	CC	CC	TC	CC	CC	CC	CC	CC	CC	CC	TC	CC	TC	CC	CC	TC	TC	CC	CC	TC	CC	TC	CC	TC	CC	CC	TC	CC	TC	TC	CC	CC	TC	CC	TC	CC	CC
AX-168454013	scaffold168	845900	GG	GG	GG	GG	GG	GG	GG	GG	GG	GG	GG	AG	GG	GG	GG	GG	GG	AG	AA	GG	GG	GG	GG	AG	GG	GG	GG	AG	GG	GG	--	AG	GG	GG	GG	GG	--	GG	GG	GG	GG	GG	GG	GG	GG	GG	GG
AX-168454120	scaffold168	682531	AG	AA	AA	AA	AG	AG	AA	AG	AG	AA	AG	AA	AA	AA	AA	AA	AG	AG	AA	AA	AG	AA	AA	AG	AA	AA	AA	AG	AA	AA	AA	AG	AA	AA	AA	AA	--	AG	AA	AA	AA	AA	AG	AA	AG	AA	AA
AX-168454219	scaffold1511	98776	CC	CC	CC	TC	CC	CC	CC	CC	CC	CC	CC	TT	CC	CC	TC	CC	CC	CC	CC	TC	CC	CC	CC	TC	TC	TC	CC	CC	CC	CC	TC	CC	CC	CC	CC	TC	CC	CC	CC	TC	CC	CC	CC	CC	CC	CC	TC
AX-168454368	scaffold43452	182013	AC	AC	AC	AC	AC	AC	AC	AC	AC	AC	AC	AC	CC	AC	AA	CC	AC	AC	CC	CC	AC	AA	AA	AC	AC	CC	AC	CC	AA	AC	AC	CC	AC	CC	CC	AC	AA	AC	CC	CC	AC	--	CC	CC	AC	AC	AC
AX-168454376	scaffold43452	192829	TT	TG	TT	TG	TT	TT	TT	TT	TT	TT	TT	TG	TT	TT	TT	TT	TT	TG	TT	TG	TT	TT	TT	TG	TG	TT	TT	TT	TT	TT	TT	TT	TT	TT	TG	TT	TT	TT	TT	TT	TT	TT	TT	TG	TT	TT	TT
AX-168454432	C32224	5049	AC	CC	CC	AC	AC	AC	AC	AC	CC	AC	AC	CC	AC	AC	CC	CC	CC	CC	AC	CC	AC	CC	CC	CC	AC	AC	CC	AC	CC	AC	CC	AC	CC	AC	CC	AC	CC	CC	AC	AC	AC	AC	AC	CC	--	AC	AC
AX-168454454	scaffold43024	159557	TT	TC	TT	TT	TT	TC	TT	TT	TT	TT	TT	TC	TT	TC	TC	TC	TT	TC	TT	TT	TT	TC	TT	TC	TT	TT	TT	TT	TT	TT	TT	TT	TT	TT	TC	TT	TT	TT	TT	TT	TC	TT	TT	TC	TT	TC	TT
AX-168454466	scaffold43024	141881	AG	AA	AG	AA	AG	AG	GG	GG	AG	GG	AG	AA	AG	AG	AG	AG	AG	AA	AG	GG	GG	AG	GG	AA	AA	AG	AG	AG	GG	GG	AG	AG	GG	AG	AG	GG	GG	AG	AG	AG	AG	GG	AG	AG	AG	AG	AG
AX-168454776	scaffold678	480577	AG	GG	AG	GG	GG	AG	GG	AG	GG	GG	AG	GG	AG	GG	GG	GG	AG	GG	GG	GG	AG	GG	AG	GG	GG	AG	GG	AG	GG	GG	AG	GG	GG	AG	GG	AA	GG	GG	AG	AG	GG	AG	AG	GG	AG	AG	GG
AX-168454907	scaffold1722	263132	GG	GG	GG	GG	GG	GG	GG	GG	GG	AG	AG	AA	GG	GG	GG	GG	GG	AA	GG	GG	GG	GG	GG	AA	GG	GG	GG	GG	GG	GG	GG	GG	AG	GG	AG	GG	GG	GG	GG	GG	GG	GG	GG	AG	GG	GG	GG
AX-168455028	scaffold120	409830	AG	AG	GG	AG	AG	AG	AG	AG	GG	AG	GG	GG	AA	AG	AG	GG	GG	GG	GG	AG	AA	AG	AG	GG	AG	AA	AG	AG	AG	AG	AG	AG	GG	AG	AG	GG	AA	AG	AA	AG	AA	AG	AA	GG	AA	AA	AG
AX-168455039	scaffold120	390880	GG	GG	GG	GG	GG	GG	GG	--	GG	GG	GG	GG	GG	AG	AG	GG	GG	GG	GG	GG	GG	AG	--	GG	GG	GG	GG	GG	--	--	AG	GG	GG	GG	GG	GG	GG	GG	GG	GG	GG	GG	GG	GG	GG	GG	GG
AX-168455075	scaffold120	328811	CC	CC	CC	CC	CC	CC	CC	--	CC	AC	CC	AC	CC	CC	CC	CC	CC	AC	CC	CC	CC	CC	CC	CC	CC	CC	CC	CC	CC	AC	CC	CC	CC	CC	AC	CC	CC	CC	CC	CC	CC	CC	CC	CC	CC	CC	CC
AX-168455394	scaffold563	368482	AA	AA	AA	AA	AA	AA	AA	AA	AA	AA	AA	AA	AA	AA	AA	AA	AA	AA	AG	AA	AA	AA	AA	AA	AA	AA	AA	AA	AA	AA	AA	AA	AA	AA	AA	AA	AA	AA	AA	AA	AA	AA	AA	AA	AA	AA	AA
AX-168455397	scaffold563	371642	CC	CC	CC	TC	CC	CC	CC	CC	CC	CC	CC	TC	CC	TC	TC	CC	CC	TC	CC	TC	CC	TC	CC	TC	TC	CC	CC	CC	CC	CC	CC	CC	CC	CC	CC	CC	CC	CC	CC	TC	TC	CC	CC	CC	CC	TC	CC
AX-168455973	scaffold771	295622	GG	TG	GG	TG	GG	GG	GG	GG	GG	TG	GG	TG	GG	TG	TG	GG	GG	TG	GG	TG	GG	GG	GG	TG	TG	GG	GG	GG	GG	GG	GG	GG	GG	GG	TG	GG	GG	GG	GG	GG	GG	GG	GG	TG	GG	GG	TG
AX-168455999	scaffold408	363393	GG	GG	GG	GG	GG	GG	GG	GG	GG	TG	GG	TG	GG	GG	GG	GG	GG	TG	TG	GG	GG	GG	GG	TG	GG	GG	GG	GG	GG	GG	GG	GG	TG	GG	TG	GG	GG	GG	GG	GG	GG	GG	GG	TG	GG	GG	GG
AX-168456046	scaffold408	414791	AA	AG	AG	AA	AA	AA	AG	AA	AG	AG	AA	AA	AG	AG	AG	AA	AG	AA	AG	AA	AG	GG	AA	AA	AA	AA	AG	AG	AA	AG	AA	AA	AA	AG	AG	AA	AA	AA	AG	AA	AA	AA	AG	AG	AG	AA	AG
AX-168456061	scaffold408	437613	CC	CC	CC	CC	CC	CC	CC	TC	CC	TC	CC	TC	CC	TT	TT	TC	CC	TC	CC	CC	CC	TC	TC	TC	CC	CC	CC	CC	TC	CC	CC	CC	TC	CC	TC	CC	TC	TC	CC	CC	TC	TC	CC	TC	CC	TC	TC
AX-168456099	scaffold408	497612	AA	AA	GG	AA	AA	AA	GG	GG	GG	AA	AA	AA	GG	AA	AA	AA	GG	AA	AA	AA	GG	AA	GG	AA	AA	AA	GG	GG	GG	GG	AA	AA	GG	GG	AA	--	GG	GG	GG	AA	AA	GG	GG	AA	GG	AA	AA
AX-168456113	scaffold408	521776	TC	TC	TC	TC	TC	TT	CC	TC	CC	CC	TC	TC	TC	TC	TC	TC	CC	TC	CC	TC	TC	CC	TC	TC	TC	TC	CC	TC	TC	--	TC	--	CC	CC	CC	TC	TC	TC	TC	--	CC	TT	CC	CC	CC	CC	TC
AX-168456287	scaffold1324	539078	TT	TT	TT	TT	TT	TT	TT	TT	TT	TT	TT	TT	TT	TT	TT	TT	TT	TT	TT	TT	TT	TT	TT	TT	TT	TT	TT	TT	TT	TT	TT	TT	TT	TT	TT	TT	TT	TT	TT	TT	TT	TT	TT	TT	TT	TT	TT
AX-168456325	scaffold1324	482734	TC	TC	CC	TC	TC	CC	TC	TC	TC	CC	TC	TC	CC	TC	CC	TC	CC	CC	CC	TC	TC	TT	TC	CC	TC	CC	CC	CC	CC	CC	CC	CC	CC	CC	--	CC	CC	TC	CC	CC	CC	CC	TC	CC	TC	CC	TC
AX-168457236	scaffold58	286108	CC	TC	TC	CC	TC	TC	TC	TC	CC	TC	TC	TC	CC	TC	TC	CC	TC	--	TC	--	TC	TC	CC	TC	TC	TT	TC	CC	CC	CC	TC	TT	TC	TC	CC	--	CC	TC	TC	TT	TC	CC	CC	CC	TC	TC	CC
AX-168457246	scaffold58	300002	GG	GG	GG	TG	TG	TG	GG	GG	GG	GG	GG	GG	GG	GG	TG	GG	GG	GG	GG	TG	GG	GG	GG	GG	GG	GG	GG	GG	GG	GG	--	GG	GG	GG	GG	GG	GG	GG	GG	GG	GG	GG	GG	GG	GG	GG	TG
AX-168457266	scaffold58	338244	CC	AC	AC	CC	CC	CC	AC	AC	AC	AC	CC	CC	AC	CC	CC	CC	AC	CC	CC	CC	AC	CC	AC	CC	CC	AC	AC	AC	AC	AC	AC	CC	AC	AC	CC	AC	AC	AC	AC	AC	CC	AC	AC	CC	AC	CC	CC
AX-168457270	scaffold58	339671	GG	GG	GG	GG	GG	GG	GG	GG	GG	GG	GG	TG	GG	TG	TG	GG	GG	GG	GG	GG	GG	TG	GG	TG	GG	GG	GG	GG	GG	GG	GG	GG	GG	GG	GG	GG	GG	GG	GG	GG	GG	GG	GG	GG	GG	GG	GG
AX-168457290	scaffold58	366295	TG	TG	--	TG	TT	TT	TT	TG	TT	TG	TG	TT	TG	TT	TT	TG	TT	TT	TG	TT	TT	TT	TG	TT	TT	--	TG	TG	TT	GG	TG	TT	TG	TT	GG	TT	TT	TT	TT	TT	TG	TG	TG	GG	TG	TG	TG
AX-168457435	scaffold168	394170	TT	TT	TT	TG	TT	TT	TT	TG	TT	GG	TT	TG	TT	TG	TG	TG	TG	TG	TG	TG	GG	TG	TG	TG	TG	TG	GG	TG	TT	GG	TG	GG	TG	TT	TG	TG	GG	TG	TG	GG	TG	TT	TG	TG	GG	TG	TT
AX-168457570	scaffold1870	243681	AG	AG	AA	AA	AA	AG	AA	AA	AA	AA	AA	AA	AA	AG	AG	AA	AA	AA	GG	AA	AA	AA	AA	AA	AA	AG	AA	AA	AA	AA	AG	AA	AA	AA	AA	AG	AA	AA	AA	AG	AG	AA	AA	AG	AA	AA	AA
AX-168457735	scaffold544	463803	AA	AA	AA	AA	AA	AA	AA	AA	AA	AA	AA	AA	AA	AA	AA	AA	AA	AA	AA	AA	AA	AA	AA	AA	AA	AA	AA	AA	AA	AA	AA	AA	AA	AA	AA	AA	AA	AA	AA	AA	AA	AA	AA	AA	AA	AA	AA
AX-168457808	scaffold544	342659	AA	AA	AA	AA	AA	AA	AA	AA	AA	AA	AA	AA	AA	AA	AA	AA	AA	AA	AA	AA	AA	AA	AA	AA	AA	AA	AA	AA	AA	AA	AA	AA	AA	AA	AA	AA	AA	AA	AA	AA	AA	AA	AA	AA	AA	AA	AA
AX-168459050	scaffold175	355253	TG	GG	GG	TT	TG	TG	TG	TG	GG	GG	TG	TG	TT	TG	TG	TT	GG	TG	TG	TT	TT	TG	TG	TG	TT	TT	TG	TG	TG	TG	TG	TT	TG	TG	GG	GG	TT	TG	TT	TG	TT	TG	TT	TG	TT	TT	TT
AX-168459290	scaffold546	342425	AG	GG	GG	GG	GG	AG	AG	GG	AG	GG	GG	GG	GG	GG	GG	AG	GG	AA	GG	GG	GG	GG	GG	AG	GG	GG	AG	GG	AG	GG	GG	GG	GG	GG	AG	GG	--	--	GG	GG	AG	AG	GG	GG	GG	AG	--
AX-168459316	scaffold1144	193024	CC	CC	CC	CC	CC	CC	CC	CC	CC	CC	CC	TC	CC	CC	CC	CC	CC	TC	CC	CC	CC	CC	CC	TC	CC	TC	CC	CC	CC	CC	TC	CC	CC	CC	CC	TC	CC	CC	CC	TC	CC	CC	CC	CC	CC	CC	CC
AX-168459522	scaffold43686	132327	TG	TG	TT	TG	TG	TG	TG	TG	TG	TG	TG	TG	TT	TG	TG	TG	TT	TG	TG	TG	TG	TG	TG	TG	TG	TG	TT	TT	TT	TT	TG	TG	TG	TG	TG	TG	TT	TG	TT	TG	TG	TT	TG	TG	TG	TG	TG
AX-168459543	scaffold37746	22552	AA	AA	AA	AG	AA	AA	AA	AG	AA	AA	AA	AA	AG	AA	AA	AA	AA	AA	AA	AG	AG	AG	AG	AA	AG	AA	AG	AA	AA	AG	AA	AA	AA	AG	AA	AA	AG	AA	AG	AA	AA	AA	AG	AA	AG	AA	AA
AX-168459696	scaffold858	52567	TC	TC	TC	TT	TC	TC	CC	TT	TC	TC	TC	TC	TC	TC	TC	TT	TC	TC	TT	TT	TC	TC	TT	CC	TT	TC	TT	CC	CC	TT	TC	TT	TC	TT	TC	TT	TC	CC	TC	TT	TT	CC	TC	TC	TC	TT	TT
AX-168459874	scaffold1056	52777	GG	GG	AG	AG	GG	GG	AG	AG	AG	AG	GG	AA	GG	AG	AG	AA	AG	AA	AG	AG	GG	AA	AG	AA	AG	AG	AG	GG	AG	GG	AG	GG	AA	AG	AG	AG	AG	AG	GG	GG	AG	GG	AG	AG	AG	AG	AA
AX-168459948	scaffold302	40774	GG	AG	AG	GG	GG	GG	AG	GG	GG	AG	GG	GG	AG	GG	GG	GG	GG	GG	GG	GG	GG	GG	GG	GG	GG	AG	GG	GG	AG	--	AG	GG	GG	AG	AG	AG	GG	AG	GG	AG	GG	AG	AG	GG	GG	GG	GG
AX-168460006	scaffold1249	92940	TG	TT	TG	TG	GG	GG	TG	TG	TG	TG	GG	TG	TG	GG	GG	GG	TG	TG	GG	TG	TG	GG	TG	TG	TG	TT	TG	TG	TG	TG	TT	TG	GG	TG	TG	TT	TG	TG	TG	TT	TT	TG	TG	TG	TG	TT	TG
AX-168460018	scaffold1249	118086	TT	TG	TG	TT	TT	TT	TG	TT	TT	TG	TT	GG	TG	TG	TG	TT	TT	GG	TG	TT	TT	TG	TT	GG	TT	TG	TT	TT	TG	--	TG	TT	TG	TG	TG	TG	TT	TT	TT	TG	TT	TG	TG	TG	TT	TT	TT
AX-168460321	scaffold1560	194907	TC	TT	TC	TC	CC	TC	TC	TT	TC	TT	TC	CC	TT	TT	TT	TT	TT	CC	TT	TC	TT	TC	TC	CC	TC	TT	TT	TT	TT	TC	TT	TT	TT	TC	TC	TT	TC	TC	TC	TT	TC	TT	TT	TC	TC	TC	TC
AX-168460944	scaffold1017	487755	TT	TT	TT	TT	TT	TT	TT	TT	TT	TT	TT	TT	TT	TT	TT	TT	TT	TT	TT	TT	TT	TT	--	TT	TT	TT	TT	TT	TT	TT	TT	TC	TT	TT	TT	TT	TT	TT	TT	TT	TT	TT	TT	TT	TT	TT	TT
AX-168461424	scaffold1324	144548	CC	CC	CC	CC	CC	CC	AA	AA	CC	CC	AC	CC	AA	CC	CC	CC	CC	CC	CC	CC	AA	CC	AA	CC	CC	CC	AA	CC	CC	CC	CC	CC	CC	AA	CC	CC	AA	CC	AA	CC	CC	AC	AA	CC	AA	CC	CC
AX-168461881	scaffold392	574813	TT	TC	TT	TT	TC	TT	TT	TT	TT	TC	TT	TC	TT	TT	TT	TC	TT	TT	TT	TT	TT	TT	TT	TC	TT	TC	TT	TT	TT	TT	TT	TC	TC	TT	TC	TC	TT	TT	TT	TC	TC	TT	TT	TC	TT	TT	TT
AX-168462610	scaffold399	114225	AC	CC	AC	CC	CC	CC	AC	CC	CC	CC	AC	CC	AC	CC	CC	CC	CC	CC	CC	CC	AC	CC	AC	CC	CC	CC	AC	AC	AC	AC	CC	CC	CC	AC	CC	CC	CC	CC	CC	CC	CC	AC	CC	CC	AC	CC	CC
AX-168462619	scaffold399	125389	AA	AG	AA	AA	AA	AA	AA	AA	AA	AA	AA	AA	AA	AG	AG	AA	AA	AA	AG	AA	AA	AG	AA	AA	AA	AA	AA	AA	AA	AA	AA	AG	AG	AA	AG	AA	AA	AA	AA	AA	AA	AA	AA	AG	AA	AA	AA
AX-168462905	scaffold660	292747	CC	AA	AC	AC	AC	AC	AC	AC	CC	AA	AC	AC	CC	CC	CC	AC	CC	AA	AA	AA	CC	CC	AC	AC	AC	CC	AC	CC	CC	CC	CC	AC	CC	CC	AA	--	AC	AC	CC	CC	AC	AC	CC	AA	CC	AC	AC
AX-168463011	scaffold189	172137	TT	TC	TC	TC	TT	TT	TC	CC	TC	--	TT	TT	TC	TT	TT	CC	TC	TT	TT	TT	TC	TT	TC	TT	TT	TC	TC	TC	TC	--	--	TT	TT	TC	--	TT	TC	CC	TC	CC	TT	TC	TC	TT	TC	TT	TT
AX-168463098	scaffold472	39691	CC	CC	CC	CC	CC	CC	CC	CC	CC	TC	CC	CC	CC	TC	CC	CC	CC	CC	TC	CC	CC	TC	CC	CC	CC	TC	CC	CC	CC	CC	CC	TC	TC	CC	TC	TC	CC	CC	CC	CC	CC	CC	CC	TC	CC	CC	TC
AX-168463133	scaffold472	88112	GG	GG	GG	GG	GG	GG	GG	GG	GG	GG	GG	AG	GG	AG	AG	GG	GG	GG	GG	GG	GG	AG	GG	AG	GG	AG	GG	GG	GG	GG	GG	GG	GG	GG	GG	AG	GG	GG	GG	GG	GG	GG	GG	GG	GG	GG	GG
AX-168463214	scaffold472	250323	AA	AA	AA	AC	AA	AA	AA	AA	AA	AA	AA	AC	AA	AA	AA	AC	AA	AC	AA	AC	AA	AA	AA	AC	AC	AA	AA	AA	AA	AA	AA	AA	AA	AA	AA	AA	AA	AA	AA	AA	AA	AA	AA	AA	AA	AA	AA
AX-168463243	scaffold400	283508	GG	GG	GG	GG	GG	GG	GG	GG	GG	GG	GG	GG	GG	GG	GG	GG	GG	GG	GG	GG	GG	GG	GG	GG	GG	GG	GG	GG	GG	GG	GG	GG	GG	GG	GG	GG	GG	GG	GG	GG	GG	GG	GG	GG	GG	GG	GG
AX-168463539	scaffold42380	111867	GG	GG	GG	GG	GG	GG	GG	GG	TG	GG	GG	TG	TG	GG	TG	GG	GG	TT	GG	GG	GG	TG	TG	TG	TG	TG	GG	TG	TG	TG	TT	TG	GG	GG	GG	TG	TG	GG	GG	TG	GG	TG	TG	GG	GG	GG	GG
AX-168463684	scaffold1703	575799	TT	TT	TC	TT	TC	TT	TC	TT	TT	TT	TC	TT	TC	TT	TT	TT	TT	TT	TT	TC	TT	TT	TT	TT	TT	TC	TT	TT	TC	TT	TC	TT	TT	TC	TT	TC	TT	TC	TT	TT	TT	TC	TC	TT	TT	TC	TC
AX-168463726	scaffold1703	629463	AA	AG	AA	AA	AA	AA	AA	AG	AG	AG	AA	--	AA	AG	AG	AA	AG	AA	AG	AA	GG	AA	AG	AA	AA	AA	GG	AG	AA	GG	AA	AG	AG	AA	--	AA	GG	AG	AG	--	AG	AA	AG	AG	GG	--	AA
AX-168464578	scaffold365	167446	TT	TG	TG	TG	TT	TT	TT	TG	TG	TT	TT	TT	TG	GG	GG	TT	TT	TT	TT	TG	TG	GG	TG	TT	GG	TT	TT	TG	TG	TT	TT	TT	TT	TT	TT	TT	TG	TT	TG	TT	TT	TT	TG	TT	TG	TT	TG
AX-168464715	scaffold41970	111308	CC	CC	CC	TC	CC	CC	CC	CC	CC	TC	CC	CC	CC	CC	CC	TC	CC	CC	CC	TC	CC	CC	CC	CC	TC	CC	CC	CC	CC	CC	CC	CC	TC	CC	TC	CC	CC	CC	CC	CC	CC	CC	CC	CC	CC	CC	TC
AX-168464782	scaffold41970	13335	AG	AA	AG	AA	GG	GG	GG	AG	AG	AG	--	AG	GG	GG	GG	AA	AG	AG	AG	AG	AA	AG	AG	AG	AA	AG	AA	AG	GG	AG	AG	GG	AG	--	AG	AG	AG	GG	AG	AG	AA	GG	AG	AA	AG	AA	AG
AX-168464908	scaffold42634	69234	CC	TC	CC	CC	CC	CC	CC	CC	CC	TC	CC	CC	CC	TC	TC	CC	CC	CC	CC	CC	CC	TC	CC	CC	CC	CC	CC	CC	CC	--	CC	--	TC	--	CC	CC	CC	CC	CC	CC	CC	CC	CC	TC	CC	CC	CC
AX-168465302	scaffold40658	16542	AA	AG	AA	AA	AA	AA	AA	AA	AA	AG	AA	AA	AA	AA	AA	AG	AA	AA	AA	AA	AA	AA	AA	AA	AA	AA	AA	AA	AA	AA	AA	AA	AG	AA	AA	AA	AA	AA	AA	AA	AA	AA	AA	AA	AA	AA	AA
AX-168465346	scaffold40658	81779	TC	TT	TT	TT	TC	TC	TT	TT	TT	TT	TC	TC	TT	TC	TC	TT	TT	TC	TT	TT	TT	TC	TC	TC	--	TT	TT	TC	TT	TC	TC	TT	TT	--	TT	TT	TC	TT	TT	TT	TC	TT	TT	TT	TT	TC	TT
AX-168465580	scaffold1385	16252	TC	TC	TC	TT	TT	TT	--	TT	TC	TC	TT	TT	TC	TT	TT	TT	TC	TT	TC	TT	TT	TT	TT	TT	TT	TT	TC	TT	TC	TT	TT	TC	TT	--	TT	TC	--	TC	TT	TT	TC	TT	TT	TT	TT	TT	TT
AX-168466321	scaffold41358	94486	TC	CC	CC	TC	--	TC	CC	TC	CC	CC	TC	TC	TC	CC	CC	TC	CC	TC	CC	TC	TC	CC	TC	TC	TC	CC	TC	CC	CC	TC	CC	CC	CC	TC	CC	CC	TC	CC	TC	CC	TT	CC	TC	CC	TC	TT	TC
AX-168466513	scaffold107	645234	GG	GG	GG	GG	GG	GG	GG	GG	GG	GG	GG	GG	GG	GG	GG	GG	GG	GG	AG	GG	GG	AG	GG	GG	GG	GG	GG	GG	GG	GG	GG	AG	GG	GG	GG	GG	GG	GG	GG	GG	GG	GG	GG	GG	GG	GG	GG
AX-168466586	scaffold950	332718	AG	AG	GG	AG	AG	AG	AG	AG	GG	GG	AG	GG	AG	GG	GG	AA	GG	GG	AA	AG	AG	GG	GG	GG	AG	AA	GG	AG	GG	AA	AG	--	GG	AG	AG	AA	GG	GG	AG	AA	AG	AG	AG	AG	GG	AG	AG
AX-168466655	scaffold950	218120	AG	AA	AG	AA	AG	AA	AG	AG	AG	AG	AG	AA	--	AG	AG	AG	AG	AA	AG	AA	AG	AG	GG	AA	AA	GG	AG	AA	GG	AG	GG	AG	AG	AA	AA	GG	GG	AG	AA	GG	--	AG	AA	AA	AG	AG	AA
AX-168466722	scaffold41884	11851	CC	CC	CC	CC	CC	CC	TT	TC	TC	TC	CC	TT	TC	TC	CC	CC	CC	TT	TT	CC	TT	CC	TC	TT	TC	TC	CC	TT	TC	TT	TC	TT	TC	TC	CC	TC	TC	CC	TC	TC	CC	CC	TT	CC	TT	CC	TT
AX-168467173	scaffold107	557867	TG	TG	GG	TG	TG	TT	GG	GG	GG	TG	TG	GG	GG	TG	GG	TT	GG	TT	TG	TG	GG	TG	GG	TG	TG	TG	GG	GG	GG	GG	TG	TG	TG	GG	TG	TG	GG	GG	GG	TG	GG	GG	GG	TG	GG	GG	TG
AX-168467318	scaffold1214	37721	AG	AG	AG	AG	AG	GG	AG	AG	AG	AA	AG	AG	AG	AA	AA	AG	AG	AG	AA	AG	AG	AA	AG	AG	AG	AG	AG	--	AG	AG	AG	AG	AA	AG	AA	AG	AG	AG	AG	AG	AA	AG	AG	AA	AG	AA	AG
AX-168467322	scaffold1214	33097	CC	AC	CC	AA	CC	AC	CC	AC	AC	CC	--	AC	CC	CC	AC	AC	AC	CC	CC	AA	AC	CC	CC	AC	AA	AC	CC	AC	CC	CC	AC	CC	CC	CC	CC	AC	CC	AC	CC	AC	CC	CC	AC	CC	AC	CC	AA
AX-168467872	scaffold421	221510	CC	CC	CC	CC	CC	CC	TC	CC	CC	CC	CC	CC	TC	CC	CC	CC	CC	CC	CC	CC	TC	CC	CC	CC	CC	TC	CC	TC	TC	CC	TC	CC	CC	CC	CC	CC	TC	TC	TC	CC	CC	TC	TC	CC	TC	CC	CC
AX-168468257	scaffold40230	84050	GG	GG	GG	GG	GG	GG	GG	GG	GG	GG	GG	GG	GG	GG	GG	GG	GG	GG	GG	GG	GG	GG	GG	GG	GG	GG	GG	GG	GG	GG	AG	AG	GG	GG	GG	AG	GG	GG	GG	GG	GG	GG	GG	GG	GG	GG	GG
AX-168468364	scaffold513	665114	AG	GG	AG	AG	AG	AG	AG	GG	AG	GG	AG	GG	AG	GG	GG	AG	GG	GG	GG	GG	AG	GG	GG	GG	GG	GG	GG	AG	AG	GG	GG	AG	GG	AG	GG	GG	AG	AG	GG	GG	GG	GG	AG	GG	AG	GG	AG
AX-168468725	scaffold496	346869	CC	TC	TT	CC	TC	CC	TT	TT	TC	TC	CC	CC	TC	TT	TC	CC	TT	TC	CC	TC	TT	TC	TC	CC	TC	TT	TT	TC	TC	TC	TC	TC	TC	TC	TC	TT	TC	TT	TT	TT	TC	TC	TC	TC	TT	CC	CC
AX-168469052	scaffold833	212662	AG	AA	AA	AA	AG	AA	AA	AA	AG	AA	AG	AA	AG	GG	GG	AG	AG	AA	AA	AA	AG	AG	AA	AA	AA	AA	AA	AG	AG	AG	AA	AA	AG	AG	AA	AA	AA	AA	AG	AA	AA	AA	AG	AA	AA	AA	AA
AX-168469213	scaffold1377	209203	AA	AA	GG	AA	AA	GG	GG	GG	GG	AA	AA	AA	AA	GG	GG	AA	AA	AA	GG	AA	AA	AA	--	AA	AA	AA	AA	AA	GG	GG	AA	AA	AA	AA	AA	AA	AA	GG	AA	AA	GG	GG	AA	AA	AA	GG	AA
AX-168469247	scaffold36384	16599	AG	GG	GG	GG	AG	AG	GG	GG	GG	GG	GG	GG	AG	GG	AG	GG	GG	AG	GG	GG	GG	GG	GG	AG	GG	AG	GG	AG	GG	GG	AG	GG	GG	GG	GG	AG	GG	GG	AG	AG	GG	AG	GG	GG	GG	AG	GG
AX-168469662	scaffold42596	12086	GG	GG	GG	TG	GG	GG	GG	GG	GG	GG	GG	TG	GG	TG	TG	GG	GG	TG	TG	TG	GG	TT	GG	TG	TG	TT	GG	GG	GG	GG	GG	GG	GG	GG	GG	GG	GG	GG	GG	TT	GG	GG	GG	GG	GG	GG	TG
AX-168469688	scaffold1385	85577	AG	AG	GG	AG	GG	AG	AG	GG	GG	AA	GG	AA	AG	AA	AA	AG	GG	AA	AA	AG	AG	AA	AG	AA	AA	AA	AG	AG	GG	GG	GG	AG	AG	AG	GG	GG	GG	GG	GG	AA	AG	GG	AG	GG	AG	AG	AG
AX-168469727	scaffold1385	168675	TT	TT	TC	TC	TT	TT	TC	TT	TC	TT	TT	TT	TT	TC	TC	TT	TT	TT	TC	TC	TT	CC	TC	TT	TT	CC	TC	TT	TT	TC	TT	TT	TT	TC	TC	TT	TC	TC	TT	CC	TT	TT	TT	TC	TC	TT	TC
AX-168470018	C35262	12803	CC	CC	CC	AC	CC	CC	CC	CC	CC	CC	CC	AC	CC	CC	CC	CC	CC	AC	AC	AA	CC	CC	CC	AC	AA	AC	CC	CC	CC	CC	CC	AC	CC	CC	CC	AC	CC	CC	CC	AC	CC	CC	CC	CC	CC	CC	AA
AX-168470222	scaffold192	409240	AG	AG	GG	AG	AG	AG	GG	GG	GG	GG	AG	AG	GG	AG	AG	GG	GG	AG	GG	AG	GG	AG	GG	AG	AG	AG	GG	GG	GG	GG	AG	AG	GG	GG	AG	GG	GG	GG	GG	AA	AA	GG	GG	AG	GG	AA	AG
AX-168470335	scaffold676	102040	AC	AA	AA	AC	AC	AC	AA	AA	--	AC	AC	AC	AA	AC	AC	AC	AA	AC	AA	AC	AA	AC	AA	AC	AC	AC	AA	AA	AA	AA	AA	AA	AA	AA	--	AA	AA	AA	AA	AC	CC	AA	AA	AA	AA	CC	AC
AX-168470370	scaffold676	147034	GG	TG	GG	GG	GG	GG	GG	TG	GG	GG	GG	GG	TG	TG	TG	TG	GG	GG	TG	GG	TG	TG	GG	GG	GG	TG	GG	TG	GG	TG	GG	GG	GG	TG	TG	TG	GG	GG	TG	GG	GG	TG	TG	TG	GG	GG	GG
AX-168470615	scaffold82	376828	AA	AA	AA	GG	GG	AA	AA	GG	GG	GG	GG	GG	AA	GG	GG	GG	GG	GG	GG	GG	GG	GG	AG	GG	GG	--	GG	GG	AA	GG	AG	GG	GG	AA	GG	AA	GG	AA	GG	GG	AA	AA	AA	AA	GG	GG	GG
AX-168470922	scaffold160	105301	AC	AC	AA	AC	AC	AC	AC	AC	AA	AC	AC	AC	AA	AA	AA	AC	AA	CC	CC	CC	AC	AA	AC	AC	AC	CC	AA	AA	AA	AC	--	AC	AA	AA	AA	AC	AA	AA	AC	CC	AC	AC	AC	AA	AC	AC	CC
AX-168471716	scaffold1018	130673	AA	GG	AA	GG	AA	GG	AA	AA	GG	GG	GG	GG	GG	GG	GG	GG	AA	GG	AA	GG	AA	GG	GG	GG	GG	GG	GG	GG	AA	GG	AA	AA	GG	GG	GG	AA	GG	AA	AA	GG	GG	AA	AA	GG	GG	GG	GG
AX-168471984	scaffold1108	136556	AA	AA	AA	AA	AA	AC	AA	AA	AA	AA	AA	AA	AA	AA	AA	AA	AA	AA	AA	AA	AA	AA	AA	AA	AC	AA	AA	AA	AA	AA	AA	AA	AC	AA	AA	AA	AA	AA	AA	AA	AC	AA	AA	AC	AA	AC	AA
AX-168472371	scaffold211	376354	AG	GG	GG	AG	GG	AG	AG	AA	GG	GG	GG	GG	AG	AG	AG	GG	AA	GG	GG	AG	AG	AG	AG	GG	AG	AG	GG	AG	AG	AG	GG	GG	GG	GG	GG	GG	GG	AG	AG	AG	AG	GG	AA	GG	AG	AG	GG
AX-168472612	scaffold1083	385705	TC	TC	TC	TT	TT	TC	TC	TC	TC	TT	TT	TT	TC	TC	TT	TT	TC	TT	TC	TT	TT	TT	TC	TT	TT	TT	TT	TC	TC	TT	TT	TT	TT	TC	TT	TT	TT	TT	TC	TC	CC	TC	TT	TC	TT	TC	TT
AX-168472808	scaffold1599	184901	CC	CC	TC	CC	--	CC	CC	CC	TC	CC	CC	CC	TC	CC	CC	CC	CC	CC	TT	CC	CC	CC	CC	CC	CC	TT	CC	CC	CC	CC	TT	CC	CC	TC	CC	TT	CC	TC	TC	TC	CC	TC	TC	CC	CC	TC	TC
AX-168472898	scaffold1599	340899	CC	CC	CC	CC	CC	CC	CC	CC	CC	CC	CC	CC	CC	AC	CC	CC	CC	CC	AC	CC	CC	CC	CC	CC	CC	CC	CC	CC	CC	CC	CC	CC	CC	CC	CC	CC	CC	CC	CC	CC	CC	CC	CC	CC	CC	CC	CC
AX-168473145	scaffold288	440841	TT	TC	TT	TC	TT	TT	TT	TT	TT	TC	TT	TT	TT	TC	CC	TC	TT	TT	TT	TC	TT	TC	TT	TT	TT	TT	TT	TT	TT	TT	TT	TT	TC	TT	TT	TT	TT	TT	TT	TT	TT	TT	TT	TT	TT	TT	TC
AX-168473202	scaffold288	573578	TC	TT	TC	TC	TC	TC	TC	CC	TC	TC	TC	CC	CC	TC	TC	TC	CC	CC	TC	TT	CC	TT	TC	CC	CC	TT	CC	CC	CC	TC	TC	TC	TT	TC	TC	TC	TC	TC	CC	TT	TC	CC	CC	TT	TC	TC	TT
AX-168473308	scaffold655	98269	AC	CC	CC	CC	AC	AC	CC	CC	CC	CC	AC	CC	CC	CC	CC	AC	CC	CC	CC	CC	CC	CC	CC	CC	CC	CC	CC	CC	CC	CC	CC	CC	CC	CC	CC	CC	CC	CC	CC	CC	AC	CC	CC	CC	CC	AC	CC
AX-168473680	scaffold1726	324297	AG	GG	AG	AG	AG	GG	AA	AA	AG	AG	GG	AA	AG	AG	AG	AG	AA	AA	AA	AA	AA	AG	AG	AA	AA	AA	AG	AG	AA	AG	AA	AA	AA	AG	AG	AA	AG	AA	AA	AA	GG	AA	AA	AG	AG	GG	AA
AX-168474150	scaffold1018	174543	CC	CC	AC	CC	CC	--	AC	AC	--	CC	--	CC	CC	CC	AC	CC	AC	CC	AC	CC	AC	AC	AA	CC	CC	AC	AC	CC	AC	CC	CC	CC	CC	CC	CC	CC	AC	AC	CC	AC	CC	AC	CC	CC	AA	AC	AC
AX-168474286	scaffold547	148103	AC	CC	AC	CC	CC	AC	AC	CC	AC	CC	AC	CC	CC	AC	CC	AC	AC	CC	CC	CC	CC	CC	CC	CC	CC	AC	CC	CC	CC	AC	AC	CC	CC	AC	CC	AC	CC	AC	AC	AC	AC	CC	AC	CC	CC	AC	CC
AX-168474545	scaffold698	240059	TT	TC	TC	TT	TT	TC	TC	TC	TC	TT	TC	TT	TC	TT	TT	TT	TC	TT	TC	TC	TC	TT	TC	TT	CC	TT	TC	TC	TC	TC	TT	TC	TC	TC	TT	TT	TC	TC	TC	TT	TC	TC	TC	TC	TC	TC	CC
AX-168474881	scaffold86	941125	TC	CC	CC	CC	TC	CC	CC	TC	CC	CC	CC	CC	TC	TT	TT	CC	TC	CC	TC	CC	TC	TT	CC	CC	CC	TC	CC	CC	TC	CC	TC	TC	TC	CC	TC	TC	CC	TC	TC	TC	CC	TC	TC	TC	CC	CC	CC
AX-168474920	scaffold368	361438	CC	AA	CC	CC	--	AC	CC	CC	CC	AA	AC	CC	CC	CC	CC	CC	CC	CC	CC	CC	CC	CC	CC	CC	CC	CC	CC	CC	CC	CC	CC	CC	AC	CC	AA	CC	CC	CC	CC	CC	CC	CC	CC	AA	CC	AC	CC
AX-168474927	scaffold368	353300	TT	TG	TT	TG	TT	TT	TT	TT	TT	TG	TT	TT	TT	TT	TT	TT	TT	TT	TT	TT	TT	TT	TT	TT	TT	TT	TT	TT	TT	TT	TT	TT	TG	TT	TT	TT	TT	TT	TT	TT	TT	TT	TT	TG	TT	TT	TG
AX-168475240	scaffold43932	213533	TT	TT	TT	TT	TT	TT	TT	TT	TT	TT	TT	TT	TT	TG	TG	TT	TT	TG	TT	TG	TT	TG	TT	TG	TT	TT	TT	TT	TT	TT	TT	TG	TG	TT	TG	TT	TT	TT	TT	TT	TT	TT	TT	TG	TT	TT	TG
AX-168475296	scaffold43932	286882	AG	AG	AG	AA	AA	AG	AG	AG	AG	GG	AG	GG	AG	AA	AG	AG	AG	AA	AG	AG	AG	AG	AG	AG	AA	AG	AG	AG	AG	AG	GG	AG	AA	AG	AA	GG	AG	AG	AG	AG	AA	AG	AG	AG	AG	AA	AG
AX-168475752	scaffold105	72803	GG	GG	GG	GG	GG	GG	GG	GG	GG	GG	GG	GG	GG	GG	GG	GG	GG	GG	GG	GG	GG	GG	GG	GG	AG	GG	GG	GG	GG	GG	GG	GG	AG	GG	GG	GG	GG	GG	GG	GG	GG	GG	GG	AG	GG	GG	GG
AX-168476436	scaffold41664	76655	AA	AA	AC	AC	AA	AA	AC	AC	AC	AC	--	AC	AC	AA	AA	CC	AC	AC	AC	AC	AC	AA	AC	AC	AC	AA	AC	AC	AC	AC	AA	AC	AA	AC	AC	AA	AC	AC	AC	AA	AA	AC	AC	AA	AC	AA	AA
AX-168476493	scaffold1652	257764	AA	AA	AG	AA	AA	AA	AG	AA	AA	AA	AA	AA	AG	AA	AA	AA	GG	AG	AG	AA	AA	AA	AG	AG	AG	GG	AA	AA	AG	AG	AA	AG	AA	AG	AA	AG	GG	GG	AA	AG	AA	AA	--	AA	AA	AA	AA
AX-168476509	scaffold1652	280837	GG	GG	AG	GG	GG	GG	AG	AG	AG	GG	GG	GG	AG	GG	GG	GG	AA	--	GG	GG	GG	GG	AG	AG	AG	AA	GG	GG	AG	AG	GG	GG	GG	AG	GG	AG	AA	AA	AG	AG	GG	GG	AA	GG	GG	GG	GG
AX-168476828	scaffold730	232283	TT	TT	TT	TT	TT	TT	TT	TT	TT	TT	TT	TT	TT	TC	TC	TC	TT	TT	TT	TT	TT	TC	TT	TT	TT	TT	TT	TT	TT	TT	TT	TT	TT	TT	TT	TT	TT	TT	TT	TT	TT	TT	TT	TT	TT	TT	TT
AX-168476895	scaffold496	135696	GG	TG	GG	TG	GG	TG	GG	TG	GG	GG	GG	GG	TG	GG	TG	TT	TG	TG	GG	TG	TG	GG	GG	TG	TG	GG	GG	TG	GG	GG	GG	GG	GG	GG	GG	GG	GG	TG	GG	GG	GG	GG	TG	GG	TG	GG	GG
AX-168476936	scaffold496	77864	CC	AC	CC	AA	CC	AC	CC	AA	CC	CC	AC	AC	AA	CC	CC	AA	AA	AA	CC	AC	AA	CC	CC	AA	AC	CC	CC	AA	CC	CC	CC	AC	CC	CC	CC	CC	CC	AC	CC	CC	CC	CC	AA	CC	AC	CC	AC
AX-168477286	scaffold1897	229780	TT	TT	TT	TT	--	TT	TT	TT	TT	TT	TT	TT	TT	TT	TT	TT	TT	TT	TT	TT	TT	TT	TT	TT	TT	TT	TT	--	TT	--	--	TT	TT	TT	TT	TT	TC	TT	TT	TT	TT	TT	TT	TT	TT	TT	TT
AX-168477311	scaffold1897	190808	TC	TC	CC	TC	TC	TC	CC	CC	CC	TC	TC	TT	CC	TT	TT	CC	CC	TC	TC	TC	CC	TT	CC	TT	TT	CC	CC	CC	CC	CC	TC	TC	TC	CC	TC	CC	CC	CC	CC	CC	TC	CC	CC	TC	CC	TC	TC
AX-168477353	scaffold1897	131363	AG	AG	GG	AA	AA	AG	AG	AG	AG	GG	AA	AA	GG	GG	AG	AA	GG	AG	AG	AA	AG	GG	AG	AA	AA	AG	GG	GG	GG	GG	AG	AG	GG	GG	AG	AG	GG	GG	AG	AG	AG	GG	GG	GG	GG	AG	AA
AX-168477497	scaffold241	599460	TG	GG	TG	TG	TG	TG	TG	TG	TG	TG	TG	TT	TT	TG	TG	TG	TG	TT	TG	TG	TT	TG	GG	TT	TG	TT	TG	TT	GG	TT	GG	GG	TG	TT	TG	TG	GG	GG	TT	TG	TT	TG	TT	TG	TG	TT	TT
AX-168477683	scaffold368	241000	AC	AA	AA	AC	AC	AC	AA	AA	AA	AA	AC	AC	AA	AC	AC	AA	AA	AC	AA	AC	AA	AC	AA	AC	AC	AC	AA	AA	AA	AA	AC	AC	AA	AA	AA	AA	AA	AA	AA	CC	CC	AA	AA	AA	AA	CC	AC
AX-168477904	scaffold1788	389435	AG	AA	GG	AA	AG	AA	AG	AG	AG	AA	AG	AA	AG	AG	GG	AA	AG	AG	AA	AA	AG	AG	GG	AG	AA	AG	AG	AG	GG	GG	AA	AG	AG	AG	AG	AA	AG	AA	GG	AG	GG	AG	AG	AA	AA	GG	AA
AX-168478266	scaffold939	124477	TC	TT	TT	TC	TC	TC	TT	TT	TT	TT	TT	TC	TT	TT	TT	TT	TT	TT	TT	TC	TT	TT	TT	TC	TC	TT	TT	TT	TT	TT	TT	CC	TT	TT	TT	TT	TT	TT	TT	TT	TT	TT	TT	TT	TT	TT	TC
AX-168478801	scaffold394	557170	GG	GG	GG	AG	AG	AG	GG	GG	GG	AG	AG	GG	GG	AA	AA	AG	GG	GG	GG	AG	GG	AA	GG	GG	GG	AG	GG	GG	GG	GG	AG	AG	AG	GG	AG	AG	GG	GG	GG	AG	GG	GG	GG	AG	GG	GG	AG
AX-168479177	scaffold42840	17423	AA	AG	AA	AA	AA	AA	AG	AA	AA	AA	AA	AA	AG	AA	AA	AA	AA	AA	AA	AA	AG	AA	AG	AA	AA	AA	AG	AG	AA	AA	AA	AA	AG	AG	AA	AA	AA	AA	AA	AA	AA	AA	AG	AG	AG	AA	AA
AX-168479187	scaffold42840	38551	AG	AA	AA	AG	AG	AG	AG	AA	AA	AA	GG	GG	AG	GG	AG	AG	AA	GG	AA	AG	AG	AG	AG	GG	AG	AA	AG	AG	AA	AA	AA	AA	AA	AG	AA	AA	AA	AA	AA	AA	AG	AA	AG	AA	AG	AG	AG
AX-168479368	scaffold335	304590	TT	TT	TT	TT	TT	TT	TT	TT	TT	TT	TT	TT	TT	TG	TG	TT	TT	TT	TT	TT	TT	TT	TT	TT	TT	TT	TT	TT	TT	TT	TT	TT	TT	TT	TT	TT	TT	TT	TT	TT	TT	TT	TT	TT	TT	TT	TT
AX-168479733	scaffold208	30899	CC	CC	AC	AC	--	CC	CC	AC	AC	CC	AC	AC	CC	AC	AA	AC	AC	AC	AC	AC	CC	AC	CC	CC	AC	AC	AC	CC	CC	AC	--	AC	--	AC	CC	AA	CC	CC	CC	AA	AC	CC	CC	CC	CC	AA	CC
AX-168479790	scaffold208	126848	AA	AC	AA	AA	AA	AA	AA	AA	AA	AC	AC	AA	AA	CC	AC	AA	AA	AA	AA	AA	AA	CC	AA	AA	AA	AA	AA	AA	AA	AA	AA	AA	AA	AA	AC	AA	AA	AA	AA	AA	AA	AA	AA	AC	AA	AC	AA
AX-168481169	scaffold1895	187528	TC	CC	CC	TC	TC	TC	TC	CC	CC	CC	TC	TC	TC	TT	TT	TC	CC	TC	CC	TC	TC	TT	CC	TT	TC	TT	CC	TC	TC	CC	TC	TC	TC	CC	CC	CC	TC	TC	TC	TC	TT	TC	TC	TC	TC	TT	TC
AX-168481345	scaffold625	140553	TG	TG	TG	TT	TG	TG	TT	TT	TG	TG	TG	TT	TT	TG	TG	TT	TG	TT	TT	TT	TT	TT	TT	TG	TT	TG	TT	TG	TG	TG	TT	TG	GG	TT	TG	TT	TT	TG	TT	TG	TT	TG	TT	GG	TT	TT	TT
AX-168481669	scaffold40560	46336	AG	AG	GG	GG	AA	AG	AG	GG	GG	AG	AG	AG	GG	AG	AG	AA	AG	AG	AG	GG	AG	AG	AG	GG	GG	AG	AG	AG	AG	AG	AG	GG	AG	AG	AG	AG	GG	AG	AG	AG	AG	AG	AG	AG	GG	AA	GG
AX-168482040	scaffold43562	226376	CC	AC	CC	AA	AC	CC	AC	AC	AC	CC	AC	AC	CC	CC	AC	AA	CC	CC	CC	AA	AC	CC	AC	AC	AC	CC	CC	CC	CC	CC	CC	CC	CC	--	CC	CC	CC	AC	AC	CC	CC	CC	AC	CC	CC	CC	AA
AX-168482096	scaffold43066	47950	GG	GG	AG	GG	GG	GG	GG	AG	GG	GG	GG	GG	AG	GG	GG	GG	AG	GG	GG	GG	AG	GG	AG	GG	GG	AG	GG	AG	GG	--	AG	GG	GG	AG	GG	AA	GG	GG	AG	AG	GG	AG	AG	GG	AG	GG	GG
AX-168482108	scaffold43066	29451	AA	AA	AA	AG	AA	AG	AA	AA	AA	--	AA	AA	AA	AA	AG	AA	AA	AA	AA	AG	AA	AA	AA	AA	AG	--	AA	AA	AA	--	AG	AA	AG	AA	AG	AA	AA	AA	AA	AA	AG	AA	AA	GG	AA	AG	AG
AX-168482110	scaffold43066	25867	TG	TG	TG	TT	TG	TG	TG	TT	TG	TT	--	GG	TT	GG	TG	TT	TT	GG	TG	TT	TT	GG	TT	GG	TT	TT	TG	TT	TG	--	TG	TG	GG	TT	TT	TG	TG	TG	TT	TT	TG	TT	TT	TG	TT	TG	TT
AX-168482348	scaffold1583	528972	CC	CC	CC	AC	CC	CC	CC	CC	CC	AC	CC	CC	CC	CC	CC	CC	CC	AC	CC	AC	CC	CC	CC	AC	CC	CC	CC	CC	CC	CC	CC	CC	CC	CC	CC	CC	CC	CC	CC	CC	CC	CC	CC	CC	CC	CC	AC
AX-168482430	scaffold1316	75194	TC	TT	TC	CC	TC	TC	TT	TC	TT	TT	TC	TT	TC	TT	TT	CC	TT	TC	TC	CC	TT	TT	TC	TC	TT	TT	TT	TC	TT	TT	TT	TC	TT	TT	TT	TT	TC	TC	TC	TT	TC	TT	TT	TT	TC	TC	CC
AX-168482727	scaffold1333	121345	CC	CC	CC	CC	CC	AC	AC	AC	CC	CC	CC	CC	AC	AC	AC	CC	CC	CC	AA	CC	AC	AA	CC	CC	CC	AA	CC	AC	CC	AC	AC	AA	CC	AC	CC	AC	CC	CC	AC	AA	CC	AC	AC	CC	CC	CC	AC
AX-168482830	scaffold43956	298307	TC	CC	CC	TT	TC	TC	TC	TC	CC	CC	TC	CC	TC	TC	TC	TC	CC	TC	TC	TT	TC	TC	TC	CC	TT	TC	TC	CC	CC	CC	TC	TC	CC	TC	CC	TT	TC	CC	TC	TT	TT	CC	TC	CC	TC	TT	TC
AX-168483082	scaffold888	114044	TT	TC	TT	TT	TT	TC	TT	TC	TC	TT	TT	TT	TT	TT	TT	TT	TC	TC	TT	TT	TT	TT	TT	TC	TT	TT	TT	TT	TT	TT	TT	TT	TC	TT	TT	TT	TC	TC	TC	TT	TC	TT	TC	TC	TT	TC	TT
AX-168483105	scaffold888	152286	AA	AA	AA	AG	AG	AG	AA	AG	AG	AA	AA	AG	AA	AA	AA	AA	AG	GG	AG	AG	AA	AA	AA	GG	AG	AG	AA	AA	AA	AA	AG	AG	AA	AA	AA	AG	AG	AG	AG	AG	AG	AA	AG	AA	AA	AG	AG
AX-168483222	scaffold504	272320	TC	CC	CC	TT	TC	TC	CC	CC	CC	TC	CC	CC	CC	CC	TC	CC	CC	TC	CC	CC	CC	TC	CC	TC	TC	CC	CC	CC	CC	CC	CC	CC	CC	CC	CC	CC	CC	CC	CC	CC	TC	CC	CC	CC	CC	CC	CC
AX-168483540	scaffold675	108581	TT	TC	CC	TC	CC	TC	TC	TT	CC	TC	TC	TT	TT	TT	TT	TC	CC	TT	TC	TT	TC	TT	TC	TT	TT	TC	TT	TT	TT	CC	TC	TC	TT	TC	TC	TC	TT	TC	TC	TC	TT	TC	CC	TC	TT	TC	TT
AX-168483589	scaffold1832	47962	AG	AG	GG	AG	AG	AG	GG	AG	GG	AG	AG	AG	AG	GG	GG	AA	AG	AG	AG	AG	AA	AG	AG	AG	GG	AG	AA	AG	GG	GG	AG	GG	AG	AG	AA	AG	AG	AG	AG	AG	AA	GG	AA	AG	AG	AA	GG
AX-168483708	scaffold962	1128605	AG	GG	AA	GG	AG	GG	GG	AA	AA	AG	GG	GG	GG	AG	GG	GG	AA	GG	GG	GG	GG	AG	AG	GG	GG	GG	GG	GG	GG	AA	GG	GG	GG	--	AG	GG	GG	GG	GG	AG	GG	GG	AA	GG	GG	GG	GG
AX-168484034	scaffold801	437667	GG	GG	GG	GG	--	GG	TG	GG	GG	GG	GG	GG	TG	GG	GG	GG	GG	GG	TG	GG	TG	GG	GG	GG	GG	TG	GG	TG	TG	TG	TT	GG	GG	GG	GG	TG	TG	TG	TG	GG	GG	TG	TG	GG	TG	GG	GG
AX-168484079	scaffold801	523247	GG	GG	GG	GG	GG	GG	TG	TG	GG	GG	GG	GG	TG	TG	TG	GG	GG	GG	GG	GG	TG	GG	TG	TG	GG	TG	TG	GG	GG	GG	GG	TG	TG	TG	GG	GG	TG	GG	TG	TG	GG	GG	TG	TG	TG	GG	GG
AX-168484112	scaffold145	771123	GG	GG	GG	AG	GG	GG	GG	GG	GG	GG	--	GG	GG	AG	AG	AA	GG	GG	AG	AG	GG	AG	GG	GG	AG	GG	GG	GG	GG	GG	GG	AG	GG	GG	GG	GG	GG	GG	GG	GG	GG	GG	GG	GG	GG	GG	AG
AX-168484266	scaffold42366	120121	AG	AA	AA	GG	GG	GG	AG	AG	AG	AG	GG	AA	AG	AG	AG	GG	GG	AA	AG	GG	AG	AG	GG	AA	AG	AG	AG	GG	AG	AA	AG	GG	AG	AA	AG	AG	GG	AG	AG	AG	AG	AG	AA	AA	GG	AG	GG
AX-168484329	scaffold42366	25232	GG	GG	TG	TT	TG	TG	TG	TT	TT	TG	TG	TT	TG	TG	TG	TT	TT	TT	TT	TT	TT	TT	TT	TT	TT	GG	TT	TT	TG	TG	GG	TG	TG	TG	TG	GG	TT	TG	TT	GG	TG	TG	TG	GG	TT	TG	TT
AX-168484380	scaffold581	253897	TT	CC	CC	TT	TT	TT	CC	TT	TT	CC	TT	TT	CC	TT	TT	TT	TT	TT	TT	TT	TT	TT	TT	TT	CC	CC	TT	TT	CC	CC	CC	TT	TT	CC	CC	CC	TT	CC	TT	CC	TT	CC	CC	TT	TT	TT	TT
AX-168484541	scaffold960	175770	AG	AG	AG	AG	AG	AG	AG	GG	AG	AA	GG	GG	AG	AA	AA	GG	AG	AG	AG	GG	GG	AA	AG	AG	GG	AA	GG	GG	AG	GG	GG	AG	AG	GG	AG	AG	AG	AG	GG	AG	GG	GG	GG	AG	GG	GG	AG
AX-168485093	scaffold1328	237008	GG	AG	AA	AG	--	GG	AG	AG	AA	AG	AG	GG	GG	AG	AG	AG	AG	AG	AA	AG	GG	AA	AG	AG	AG	AG	GG	GG	AG	AA	AA	AA	AG	AG	AG	AA	AA	AA	AG	AG	GG	AG	GG	AG	AG	GG	AG
AX-168485286	scaffold219	139996	TC	TT	TC	TC	CC	CC	TC	CC	CC	TT	--	TT	TT	TC	TC	TT	TC	TT	TT	TC	CC	TC	TC	TT	TT	TC	CC	TC	TT	TC	TC	TC	--	TC	TT	TC	TC	TC	CC	TC	TC	--	TC	TC	TC	TC	TC
AX-168485289	scaffold219	149823	AG	GG	GG	AG	AG	AG	AG	GG	GG	GG	AG	AG	AG	AA	AA	AG	AG	AG	AA	AG	GG	AG	AG	AG	AA	AG	GG	AG	AG	GG	AG	AA	AG	GG	GG	AG	AG	AG	GG	AG	GG	AG	GG	AG	AG	GG	AG
AX-168485528	scaffold41858	51132	GG	GG	GG	AG	GG	GG	GG	GG	GG	AG	--	AG	GG	GG	GG	AA	GG	AG	AG	AG	AG	GG	GG	AG	AG	GG	AG	GG	GG	AG	GG	AG	AG	GG	AG	GG	AG	AG	GG	AG	AG	GG	AG	GG	AG	AG	GG
AX-168485664	scaffold1255	330648	TG	TG	TT	TG	GG	TG	TT	TT	TT	TT	TG	TT	TT	TG	TG	TT	TT	TT	TG	TG	TT	TG	TT	TT	TG	TG	TT	TT	TT	TT	TG	TT	TG	TT	TG	TG	TT	TT	TT	TG	TT	TT	TT	TT	TT	TG	GG
AX-168486001	scaffold586	346640	CC	CC	CC	CC	CC	CC	CC	CC	CC	CC	CC	TC	CC	CC	CC	CC	CC	TC	TT	CC	CC	CC	CC	TC	CC	TC	CC	CC	CC	CC	TT	TT	CC	CC	CC	TT	CC	CC	CC	CC	CC	CC	CC	CC	CC	CC	CC
AX-168486068	C34256	12626	AG	GG	AG	GG	AG	AA	AG	AG	AG	AG	AG	GG	AG	GG	AG	GG	AA	GG	--	GG	GG	AG	GG	GG	GG	AG	AA	GG	GG	AG	GG	GG	--	AG	GG	GG	AG	AA	GG	AG	AA	--	GG	GG	AG	GG	GG
AX-168486130	scaffold43530	99422	GG	GG	GG	AG	GG	GG	GG	GG	GG	GG	GG	GG	GG	AG	GG	GG	GG	GG	GG	AG	GG	GG	GG	GG	GG	GG	GG	GG	GG	GG	GG	GG	GG	GG	GG	GG	GG	GG	GG	GG	GG	GG	GG	GG	GG	GG	AG
AX-168486143	scaffold43530	128169	AA	GG	AG	AG	--	AG	GG	--	AG	GG	AG	AA	AG	AA	AA	AA	AG	AG	AA	AG	GG	AA	AG	AA	AA	AA	AG	GG	GG	GG	AA	AA	GG	--	GG	AA	GG	AG	AG	AA	AG	AG	GG	GG	GG	AA	--
AX-168486168	scaffold41616	79080	TT	CC	TC	TC	TT	TT	TC	TC	TT	TC	TC	TC	TT	TC	TC	TC	TC	TT	TC	TC	TC	TC	TT	TT	TT	TT	TC	TT	TT	TC	TT	TC	CC	TC	CC	TT	TT	TC	TC	TT	TT	TT	TT	CC	TC	TC	TC
AX-168486290	scaffold20	107867	TT	TT	TT	TT	TT	TT	TT	TT	TT	TT	TT	TT	TT	TC	TT	TT	TT	TT	TT	TT	TT	TC	TT	TT	TT	TT	TT	TT	TT	TT	TC	CC	TT	TT	TT	TC	TT	TT	TT	TT	TT	TT	TT	TT	TT	TT	TT
AX-168486398	scaffold689	13981	TG	TT	TT	TT	TG	TG	TT	TG	TG	TT	TG	TG	TG	TG	GG	TG	TG	TG	TT	TT	TG	GG	TG	TG	TT	TT	TG	TG	TG	TG	TT	TT	TG	TG	TT	TT	TG	TT	TT	TT	TG	TG	TG	TG	TG	TG	TT
AX-168487346	scaffold227	413052	TT	TG	TT	TG	TT	TT	TT	TT	TT	TG	TT	TG	TG	TT	TT	GG	TT	TG	TT	TG	TG	TG	TT	TG	TG	TG	TT	TG	TT	TG	TG	TG	TT	TG	TG	TG	TT	TT	TG	TG	TG	TG	TT	TG	TT	TG	GG
AX-168487371	scaffold227	377669	CC	CC	TC	TC	CC	CC	TC	TC	TC	CC	CC	TC	CC	CC	CC	TC	TC	TC	CC	TC	CC	TC	TC	TC	TC	TC	TC	CC	TC	CC	TT	TC	TC	TC	CC	TT	TC	TC	CC	TC	TC	CC	TC	CC	TC	TC	TC
AX-168487383	scaffold227	361799	CC	CC	TC	CC	CC	CC	TC	TC	TC	TC	CC	TC	TC	CC	CC	TC	TC	TC	CC	CC	TC	TC	TC	TC	CC	--	TC	TC	TC	TT	TC	CC	TT	TC	TC	TC	TC	TC	TC	--	CC	TC	TC	TC	TC	CC	TC
AX-168487536	scaffold1822	94629	TC	TT	TC	TT	TC	TC	TC	TC	TC	TT	TC	TT	TC	TT	TC	TT	TC	TT	TT	TT	TC	TT	TC	TT	TT	TC	TC	TC	TC	TC	TT	TC	TT	TC	TT	TC	TC	TC	TC	TC	TT	TC	TC	TT	TC	TT	TT
AX-168487909	scaffold1244	510802	GG	GG	GG	GG	AG	GG	GG	GG	GG	GG	AG	GG	GG	GG	GG	GG	GG	GG	GG	GG	GG	GG	GG	GG	GG	GG	GG	GG	AG	GG	GG	GG	GG	GG	GG	GG	GG	GG	GG	GG	AG	GG	GG	GG	GG	GG	GG
AX-168487916	scaffold1244	518856	AC	CC	AC	AA	CC	AC	AC	AC	AC	AC	CC	AA	AC	AC	AC	CC	AC	AC	AA	AA	AC	AC	--	AC	AC	CC	AC	AC	AC	CC	--	AA	CC	AC	CC	AC	AC	AC	AC	CC	CC	AC	AC	CC	AC	AC	AA
AX-168487978	scaffold286	389607	AC	CC	AA	AC	AC	AC	AA	AA	AA	AC	AC	CC	AA	AC	AC	AA	AA	CC	AC	AC	AA	--	AA	CC	AC	AA	AA	AA	AA	--	CC	AC	CC	--	CC	AC	AA	AA	AA	AC	--	AA	AA	AC	AA	AC	AC
AX-168488426	scaffold396	198789	AA	AG	AA	AA	AG	AA	AA	AA	AA	--	AA	AA	AA	AA	AA	AA	AA	AA	AA	AA	AA	AA	AA	AG	AA	AA	AA	AG	AA	AG	AG	AA	AG	AA	AG	AA	AG	AA	AA	AA	AA	AA	AA	AG	AA	AA	AA
AX-168488765	scaffold1574	396407	GG	GG	GG	GG	GG	GG	GG	GG	GG	GG	GG	GG	GG	GG	GG	GG	GG	GG	AA	GG	GG	GG	GG	GG	GG	AA	GG	GG	GG	GG	GG	GG	GG	GG	GG	AA	GG	GG	GG	GG	GG	GG	GG	GG	GG	GG	GG
AX-168488830	scaffold1611	258015	TG	TT	TT	TG	TG	TG	TT	TG	TT	TG	TG	GG	TG	TG	TG	GG	TG	GG	GG	TG	GG	TG	TG	GG	TG	--	GG	TG	TT	TT	--	GG	TG	TG	GG	--	TG	TG	TG	TG	GG	TT	GG	TG	TG	GG	TG
AX-168488996	scaffold1009	340724	AA	AA	AA	AG	AA	AA	AA	AA	AA	AA	AA	AA	AA	AG	AG	AG	AA	AA	AA	AG	AA	AG	AA	AA	AG	AA	AA	AA	AA	AG	AG	AA	AA	AA	AA	AA	AA	AA	AA	AA	AA	AA	AA	AA	AA	AA	AG
AX-168489091	scaffold211	722699	TT	TG	TT	TT	TT	TT	TT	TT	TT	TT	TT	GG	TT	TG	TG	TT	TT	TT	TT	TT	TT	TG	TT	TT	TT	TT	TT	TT	TT	TG	TT	TT	TG	TT	TG	TT	TT	TT	TT	TT	TT	TT	TT	TG	TT	TT	TT
AX-168489706	scaffold40744	35249	CC	CC	CC	TC	CC	CC	CC	CC	CC	CC	CC	TC	CC	CC	CC	CC	CC	CC	CC	CC	CC	CC	CC	CC	CC	CC	CC	CC	CC	CC	CC	TC	CC	CC	CC	CC	CC	CC	CC	CC	CC	CC	CC	CC	CC	CC	TC
AX-168489793	scaffold1301	184903	GG	AG	AG	GG	GG	GG	AG	AG	AG	AG	GG	GG	AG	AG	AA	GG	AG	GG	GG	AG	AG	AA	AG	GG	AG	AG	AG	AG	AG	AG	AG	GG	GG	AG	GG	AG	AG	AG	AG	AG	AG	AG	AG	GG	AG	AG	AG
AX-168489917	scaffold1241	293631	GG	AG	GG	GG	GG	GG	GG	GG	GG	GG	GG	GG	GG	AG	AG	GG	GG	GG	GG	GG	GG	AG	GG	GG	GG	GG	GG	--	GG	GG	AG	GG	AG	GG	AG	GG	GG	GG	GG	GG	GG	GG	GG	AG	GG	GG	GG
AX-168490195	scaffold43494	113892	GG	GG	GG	TT	TG	TG	TG	GG	TG	TG	TG	TG	GG	GG	TG	TT	TG	TG	TT	TT	TG	GG	GG	TG	GG	TT	TG	TG	TG	TG	TG	GG	TG	TG	GG	TG	GG	GG	GG	TG	TG	GG	TG	GG	GG	TT	TT
AX-168490222	scaffold43494	50312	GG	GG	TG	TT	GG	GG	TG	TG	TG	GG	TG	--	TG	--	TT	TG	TG	GG	TG	TT	TG	TT	TG	TG	TG	GG	TG	TG	TG	TG	TG	TG	GG	TG	GG	TG	TG	TG	TG	TG	GG	TG	TG	GG	TG	TG	TT
AX-168490243	scaffold43494	12282	AA	AA	AA	AA	AA	AA	AG	AA	AG	AA	AA	AA	AA	AG	AA	AA	AG	AA	AG	--	AG	AA	--	AA	AG	AG	AG	AG	AG	AG	AA	AA	AA	AG	AA	AA	AA	AA	AA	AA	AA	AA	AG	AA	AA	AA	AA
AX-168491082	scaffold43786	184328	AA	AG	AA	AA	AA	AA	AA	AA	AA	GG	AA	AA	AA	AG	AA	AA	AA	AG	AG	AA	AA	AA	AA	AA	AA	AA	AA	AA	AA	AA	AA	AG	GG	AA	AA	AA	AA	AA	AA	AG	AA	AA	AA	AA	AA	AA	AA
AX-168491153	scaffold43786	81129	AC	AC	AC	AC	AC	AC	AC	AC	AA	AA	AC	CC	AA	AA	AA	AC	AC	AA	CC	AC	AC	AA	AA	CC	AA	CC	AC	AC	AC	AC	CC	CC	AA	AA	CC	CC	CC	AC	AA	CC	AC	AA	AC	CC	AC	AC	AC
AX-168492145	scaffold36020	10918	AC	CC	AA	CC	AC	AC	CC	AA	AA	CC	AC	AC	AC	CC	CC	AC	AA	AC	AC	--	AC	AC	AC	CC	AC	--	AC	AC	AA	AC	CC	AC	CC	CC	CC	CC	AC	AC	CC	AC	AC	AC	AC	CC	CC	AC	--
AX-168492209	scaffold416	237889	TT	TC	CC	TC	TT	TT	CC	CC	CC	TC	TC	TT	CC	TC	--	CC	CC	--	TT	CC	TT	TT	--	TC	TC	TT	TC	--	TT	CC	TC	TT	TT	TC	TC	TT	--	CC	CC	TT	TT	TC	CC	TT	TC	TT	TC
AX-168492426	scaffold43804	218357	CC	TC	TC	TT	CC	TT	TC	TC	TC	TC	CC	TT	TC	TT	TC	TC	TC	TT	TT	TT	TC	TC	TC	TT	TT	TC	TC	TC	TC	TC	TC	TT	TC	TC	TT	CC	TC	TC	TC	TC	TC	TC	TC	TT	TC	TC	TT
AX-168493105	scaffold157	119103	TC	CC	TC	TC	TT	TC	TC	CC	TC	TC	TT	TT	CC	TC	CC	TT	CC	TC	TT	CC	CC	TC	TC	TC	CC	CC	TC	CC	TC	TC	CC	TT	TT	TC	TT	CC	TC	CC	TC	CC	TC	TC	CC	TC	CC	TC	TC
AX-168493261	C31912	5708	CC	CC	CC	CC	CC	CC	CC	CC	CC	TC	CC	CC	CC	TC	CC	CC	CC	CC	CC	CC	CC	TC	CC	CC	CC	TC	CC	CC	CC	CC	TC	CC	TC	CC	TC	TC	CC	CC	CC	TC	CC	CC	CC	TC	CC	CC	CC
AX-168493635	scaffold1204	182058	TC	TC	TT	TC	TC	TC	CC	TC	CC	TC	TC	TC	TT	CC	TC	TC	TT	TC	TC	TC	TT	CC	TC	TC	TT	TC	CC	TT	TC	TC	TC	TC	TC	--	TC	TT	TC	TC	TC	TC	TC	TT	TT	TC	TT	TC	TC
AX-168493694	scaffold983	350823	AG	AG	AG	AG	AG	AG	AG	AG	AG	AG	AG	AG	AG	AG	AG	AG	AG	AG	AG	AA	AG	GG	AG	AA	AA	AG	AG	AG	AG	AG	AA	GG	AG	AG	AG	AA	AG	AG	AG	AG	AA	AG	AG	AG	AG	AA	AG
AX-168494089	scaffold102	959851	GG	--	GG	GG	AG	GG	GG	--	GG	GG	--	GG	GG	AA	GG	AA	GG	GG	GG	AA	GG	AA	GG	GG	AA	GG	GG	AG	GG	AA	AG	GG	GG	AG	GG	GG	AG	GG	GG	GG	GG	GG	GG	GG	GG	GG	AA
AX-168494146	scaffold43280	148622	AG	AG	AG	AG	AG	AG	AG	AG	AG	GG	AG	AG	AG	AG	GG	AG	AG	AG	GG	AA	AG	GG	AG	AG	AA	AG	AG	AG	AG	AG	AG	GG	GG	AG	AG	AG	AG	--	AG	AG	AG	AG	AG	AG	AG	AG	AG
AX-168494581	scaffold1219	829166	AA	AG	GG	AG	AA	AA	GG	GG	GG	AG	AA	AA	GG	AG	AG	AA	GG	AA	AA	AG	AG	AG	GG	AA	AG	AG	AG	GG	GG	AG	AG	AG	AA	GG	AA	AG	AG	AG	GG	AA	AG	GG	AG	AG	AG	AG	AA
AX-168494810	scaffold1103	95988	GG	GG	AG	GG	GG	AG	AG	AG	AG	GG	AG	GG	AG	AG	AG	GG	AG	GG	GG	GG	AG	AG	AG	GG	GG	GG	AG	AG	AG	GG	GG	GG	GG	AG	GG	GG	AG	AG	AG	GG	GG	AG	AG	GG	AG	GG	AG
AX-168494825	scaffold1103	81608	CC	CC	CC	CC	CC	TC	CC	CC	CC	CC	TC	CC	CC	CC	CC	CC	CC	CC	CC	CC	CC	CC	CC	CC	CC	CC	CC	CC	CC	CC	CC	CC	CC	CC	CC	CC	CC	CC	CC	CC	CC	CC	CC	CC	CC	CC	CC
AX-168494890	scaffold88	107723	GG	GG	TG	TG	GG	TG	TG	TG	TG	TG	TG	TT	TG	TT	TT	TT	TG	TG	TG	TT	TG	TT	TG	TT	TG	TG	TG	TG	TG	TG	TG	TG	TG	TG	TG	TG	TG	TG	TG	TG	GG	TG	TG	TG	TG	TG	TG
AX-168495473	scaffold43034	23045	AA	AC	AA	CC	AA	CC	CC	CC	AA	AC	AA	CC	AC	AC	CC	AC	AA	CC	CC	CC	CC	CC	AC	CC	CC	AC	AA	AC	AC	AC	--	CC	AC	--	CC	AC	AC	AA	AC	AC	AC	CC	AC	CC	AA	AC	CC
AX-168495537	scaffold39028	63527	TT	TT	TT	TT	TT	TT	GG	TT	TT	TT	TT	TT	GG	TT	TT	TT	TT	TT	TT	TT	GG	TT	GG	--	TT	TG	TT	GG	TT	GG	TG	TT	TT	--	TT	TT	TT	GG	GG	TT	TT	TT	GG	TT	GG	TT	TT
AX-168496209	scaffold42208	145562	AC	AC	--	CC	AC	AA	AC	AA	AA	CC	AA	CC	AC	AA	AC	AC	AC	CC	CC	AC	AC	AA	AA	CC	AA	CC	AC	AC	AC	AA	CC	AC	AC	--	CC	CC	AC	AA	AC	AC	AA	AC	AA	AC	AA	AA	AC
AX-168496236	scaffold1	55674	TT	TT	TT	TT	TT	TT	TT	TT	TT	TT	TG	TT	TT	TT	TT	TT	TT	TT	TT	TT	TT	TT	TT	TT	TT	TT	TT	TT	TT	TT	TT	TT	TT	TT	TT	TT	TT	TT	TT	TT	TT	TT	TT	TT	TT	TG	TT
AX-168496664	scaffold1767	397101	CC	CC	CC	CC	CC	AC	CC	AC	AC	CC	CC	CC	CC	CC	CC	CC	AC	CC	CC	CC	AC	CC	AC	CC	CC	CC	AC	AC	CC	CC	CC	CC	CC	CC	CC	CC	AC	CC	AC	CC	AC	CC	CC	CC	AC	AC	CC
AX-168496917	scaffold301	1099768	AA	AA	AA	AA	AA	AA	AG	AG	AG	AG	AA	AA	AG	AA	AA	AA	AG	AA	AA	AA	AA	AA	AG	AA	AA	AA	AA	AG	AG	AA	AA	AA	AG	--	AG	AA	AA	AG	AG	AA	AA	AG	AA	AA	AG	AA	AA
AX-168496961	scaffold301	1174686	CC	CC	CC	CC	CC	CC	TC	TC	TC	CC	CC	CC	TC	CC	CC	CC	TC	CC	CC	CC	CC	CC	TC	CC	CC	CC	CC	TC	TC	CC	CC	CC	CC	TC	CC	CC	CC	TC	TC	CC	CC	TC	CC	CC	TC	CC	CC
AX-168497119	scaffold1360	336999	TT	TT	TT	TT	TT	TT	TT	TT	TT	TT	TT	TT	TT	TT	TT	TT	TT	TT	TT	TT	TT	TT	TT	TT	TT	TT	TT	TT	TT	TT	TG	TT	TT	TT	TT	TT	TT	TT	TT	TT	TT	TT	TT	TT	TT	TT	TT
AX-168497811	scaffold395	89352	TT	TT	TT	TT	TT	TT	TT	TG	TT	TT	TT	TT	TT	TG	TG	TT	TT	TG	TT	TT	TG	TG	TG	TG	TG	TT	TT	TT	TT	TG	TT	TT	TT	TT	TT	TT	TG	TG	TT	TT	TT	TG	TG	TT	TG	TT	TT
AX-168498683	scaffold816	187376	AG	AG	AA	AG	AA	AA	AA	AG	AG	AG	AG	GG	AG	AA	AA	AG	AG	GG	AA	AG	GG	AG	AG	AG	AG	GG	GG	AG	AA	AA	--	AA	AG	AA	GG	AG	AG	AG	AA	GG	AA	AA	GG	AG	AG	AA	AG
AX-168498884	scaffold41816	39412	TT	TC	TC	TC	TT	TT	TT	TC	TT	TC	TT	TT	TT	TC	TC	TT	TT	TC	TC	TT	TC	TT	TC	TC	TT	TC	TT	TT	TT	TT	TT	TT	TC	TC	TT	TT	TT	TC	TC	CC	TT	TT	TC	--	TC	TT	TC
AX-168499094	scaffold737	40914	CC	CC	CC	TT	CC	CC	CC	CC	CC	CC	CC	TC	CC	CC	CC	CC	CC	CC	TC	TC	CC	CC	CC	CC	CC	CC	CC	CC	CC	CC	CC	TC	CC	CC	CC	CC	CC	CC	CC	CC	CC	CC	CC	CC	CC	CC	TC
AX-168499126	scaffold544	35962	--	AA	AA	AA	AG	AG	AG	AG	AA	AA	AG	AG	AA	GG	GG	AG	AA	GG	GG	AG	AG	GG	--	AG	AA	--	AA	AA	AA	--	AA	AG	AA	AA	AA	AG	AA	AA	AG	AA	--	AA	AG	AA	AG	AG	AG
AX-168499436	scaffold747	465391	TT	TT	TT	TT	TT	TT	TT	TT	TT	TT	TT	TT	TT	TC	TC	TC	TT	TT	TT	TT	TT	TC	--	TT	TT	TT	TT	TT	TT	TT	TT	TT	TT	TT	TT	TT	TT	TT	TT	TT	TT	TT	TT	TT	TT	TT	TT
AX-168500110	scaffold1179	1173369	TT	TC	TC	TT	TT	TT	TC	TC	TC	TC	TT	TC	TC	TC	TC	TT	TC	TC	TC	TT	TC	TT	TC	TC	TT	TC	TC	TC	TC	TC	--	TC	TC	TC	TC	CC	TC	TC	TC	TC	TT	TC	TC	TC	TC	TT	TT
AX-168500235	scaffold1541	17946	AA	AA	AG	AA	AA	AA	AG	AG	AA	GG	AG	--	AA	AG	AA	AG	AA	AA	AA	AA	GG	AG	AG	GG	AA	AG	GG	GG	GG	GG	GG	AA	AA	AG	AA	AG	AA	AA	AG	GG	AG	GG	AG	AA	GG	AG	AA
AX-168500876	scaffold1252	173907	TT	TT	TT	TT	TT	TT	TT	TT	TT	TT	TT	TT	TT	TT	TT	TT	TT	TT	TT	TG	TT	TT	TT	TG	TG	TT	TT	TT	TT	TT	TT	TT	TT	TT	TT	TT	TT	TT	TT	TT	TT	TT	TT	TT	TT	TT	TG
AX-168500963	scaffold1719	121332	CC	CC	CC	TC	CC	CC	CC	TC	CC	CC	CC	TC	TC	CC	TC	CC	CC	TC	CC	TT	TC	TC	TC	TT	TT	CC	TC	TC	TC	CC	CC	CC	CC	CC	CC	CC	TC	CC	CC	CC	CC	TC	CC	CC	TC	CC	TT
AX-168501143	scaffold601	274776	GG	GG	GG	AG	GG	GG	GG	GG	GG	GG	GG	GG	GG	GG	GG	GG	GG	GG	GG	GG	GG	GG	GG	GG	GG	GG	GG	GG	GG	GG	GG	GG	GG	GG	GG	GG	GG	GG	GG	GG	GG	GG	GG	GG	GG	GG	GG
AX-168501289	scaffold498	271209	AG	AA	AA	GG	GG	AG	AG	AA	AA	AG	AG	GG	AG	GG	GG	GG	AA	GG	AG	GG	AG	GG	AA	AG	AG	GG	AA	AG	AG	AA	GG	AG	AG	--	AG	AG	AG	AG	AG	AG	AG	AG	AG	AA	AG	GG	AG
AX-168501358	scaffold531	269270	CC	CC	CC	CC	TC	CC	TC	CC	CC	CC	TC	TC	TC	CC	CC	TC	CC	TC	CC	CC	TC	CC	CC	CC	CC	TC	CC	TC	TC	CC	TC	CC	CC	CC	CC	CC	TC	TC	TC	CC	CC	TC	TC	CC	TC	TT	CC
AX-168501577	scaffold1605	256905	GG	AG	AG	GG	AG	GG	GG	GG	AG	AG	GG	AA	GG	GG	AG	AG	GG	AA	GG	AG	AG	AG	GG	AG	GG	GG	GG	GG	GG	AG	GG	GG	AG	AG	AG	GG	GG	GG	GG	GG	GG	AG	AG	AG	GG	GG	GG
AX-168501622	scaffold1605	315277	AG	AG	GG	AG	GG	GG	AG	AA	GG	GG	AG	GG	AA	AA	AA	GG	AG	GG	GG	GG	AG	AA	AG	GG	AG	GG	AA	AA	AA	GG	GG	GG	AA	GG	GG	GG	AA	AG	AG	GG	AG	AG	GG	AG	AA	GG	AG
AX-168502194	scaffold1738	133340	AA	AA	--	AC	AA	AA	AA	AC	AA	AA	AA	AA	--	AA	AA	AA	AA	AA	AA	AC	AA	AA	AC	AA	AC	AA	AA	AA	AC	AA	AA	AA	AA	AA	AA	AA	AC	AC	AA	--	AA	AC	AA	AA	AA	AA	AA
AX-168502351	scaffold1185	130575	TC	TC	TT	TC	TC	CC	TC	TC	TC	TT	TC	TC	TT	TC	CC	TT	TT	TC	TC	TT	TC	TT	TC	TC	TC	TT	TT	TC	TT	TC	TT	TC	TC	TC	TT	TT	TC	TT	TT	TT	CC	TC	TC	TC	TC	TC	TC
AX-168502354	scaffold1185	133833	CC	CC	CC	CC	CC	CC	TC	CC	CC	CC	CC	TC	TC	CC	CC	CC	CC	TC	CC	CC	TC	CC	CC	TC	CC	TC	TC	TC	TC	CC	TC	CC	CC	CC	TC	TC	TC	TC	TC	CC	CC	TC	CC	TC	TC	CC	CC
AX-168502393	scaffold1149	674260	TT	TG	TT	TT	TT	TT	TG	TG	TT	TG	TT	TT	TT	TG	TG	TT	TT	GG	TT	TG	TG	TG	TT	TT	TG	TG	TT	TT	TT	TG	TG	TT	TG	TT	TG	TG	TG	TT	TT	TT	TT	TT	TG	TG	TG	TT	TT
AX-168502467	scaffold485	563353	AC	--	AC	AC	CC	CC	--	AA	AC	AC	CC	CC	AC	AC	AC	AC	AC	CC	AA	CC	AA	AC	AA	CC	AC	AC	AC	AC	AC	AC	AC	AA	CC	AC	CC	AA	AA	AA	AC	CC	CC	AA	AA	CC	AA	CC	CC
AX-168502627	scaffold709	562972	GG	GG	TG	GG	GG	GG	TG	GG	TG	GG	GG	GG	GG	TG	TG	TT	TG	GG	GG	GG	GG	GG	TG	GG	GG	GG	TG	GG	TG	GG	TG	GG	TG	GG	GG	TG	TG	TG	GG	GG	GG	GG	GG	GG	TG	GG	GG
AX-168502684	scaffold709	455749	TT	TT	TT	TT	TT	TT	TT	TT	TT	TT	TT	TT	TT	TT	TT	TT	TT	TT	TT	TT	TT	TT	TT	TT	TT	TT	TT	TT	TT	TT	TT	--	TT	TT	TT	TT	TT	TT	TT	TT	TT	TT	TT	TT	TT	TT	TT
AX-168502788	scaffold1703	122936	TT	CC	TC	TC	TT	CC	TC	CC	TC	CC	TC	TC	TT	CC	CC	CC	TT	TC	TC	CC	TC	TC	TC	CC	TT	TC	TC	TT	TC	TC	TC	--	TC	TT	TC	TC	TT	CC	TT	TC	CC	TC	TC	TC	TT	CC	TC
AX-168502852	scaffold610	13461	AC	AC	AA	AC	AC	AC	AA	AC	AA	AC	AC	AA	AC	AC	AA	AC	AA	AA	AC	AA	AA	AA	AC	AA	AA	AA	AA	AC	AA	AC	AA	AC	AC	AA	--	AA	AA	AA	AC	AA	AC	AC	AC	AC	AC	AC	AC
AX-168502874	scaffold211	482417	AA	AG	AA	AG	AG	AA	AA	AA	AA	AA	AG	GG	AA	AG	AG	--	AA	AG	GG	AA	AA	AG	AA	AG	AA	AA	AA	AA	AA	AA	AA	AG	AA	AA	AA	AA	AA	AA	AA	AA	AG	AA	AA	AG	AA	AG	AG
AX-168503169	scaffold315	63676	CC	CC	CC	CC	CC	CC	TC	CC	TC	CC	CC	TC	CC	TC	CC	TC	CC	TC	TC	CC	CC	TC	CC	TC	TC	CC	TC	CC	TC	TC	TC	TC	CC	CC	CC	CC	TC	TC	CC	CC	CC	CC	CC	CC	CC	CC	CC
AX-168503353	scaffold1322	538270	AA	AG	AA	AA	AA	AA	AA	AA	AA	AG	--	AG	AA	AA	AA	AG	AA	AG	AA	AA	AA	AA	AA	AA	AA	AA	AA	AA	AA	AA	AA	AA	AA	AA	GG	AA	AA	AA	AA	AA	AA	AA	AA	AG	AA	AA	AA
AX-168503356	scaffold1322	535809	CC	AC	CC	CC	CC	CC	CC	CC	CC	AC	AC	AC	CC	AC	AC	AC	CC	AC	CC	CC	CC	AC	CC	CC	CC	CC	CC	CC	CC	CC	CC	CC	AC	CC	CC	CC	CC	CC	CC	CC	AC	CC	CC	AC	CC	CC	CC
AX-168503402	scaffold1322	459053	AG	AA	AA	AA	AA	AA	AA	AA	AA	AA	AG	AA	AA	AA	AG	AG	AA	AA	AA	AA	AA	AA	AA	AA	AA	AA	AA	AA	AA	AA	AA	AA	AA	AA	AA	AA	AA	AA	AA	AA	GG	AA	AA	AA	AA	AA	AA
AX-168503671	scaffold950	569291	AG	--	AG	AA	AG	AG	AA	AG	AA	GG	--	AA	AG	GG	AG	AA	AG	AA	AA	AA	AG	GG	--	AA	AA	GG	AA	AG	AG	AA	AA	--	GG	--	AG	--	AA	AA	AG	GG	AG	--	AG	GG	AG	AG	AA
AX-168503845	scaffold41064	21058	CC	CC	CC	CC	CC	CC	CC	CC	CC	CC	CC	CC	CC	TT	TC	CC	CC	CC	CC	CC	CC	TT	CC	CC	CC	CC	CC	CC	CC	CC	CC	CC	CC	CC	CC	CC	CC	CC	CC	CC	CC	CC	CC	CC	CC	CC	CC
AX-168503854	scaffold41064	6096	AA	AA	AA	AA	AA	AA	AA	AA	AA	AA	AA	AA	AA	AG	AA	AA	AA	AA	AA	AA	AA	AG	AA	AA	AA	AA	AA	AA	AA	AA	AA	AA	AA	AA	AA	AA	AA	AA	AA	AA	AA	AA	AA	AA	AA	AA	AA
AX-168503906	scaffold86	73023	AG	GG	AG	AG	GG	GG	AG	AG	AG	GG	GG	GG	GG	AG	AG	AG	AG	GG	AG	GG	AG	AG	AG	GG	GG	AG	AG	GG	AG	--	AG	AG	GG	AG	GG	AG	AG	AG	GG	AG	GG	GG	AG	GG	AG	GG	--
AX-168503949	scaffold86	143097	AA	AG	AG	AA	AG	AG	GG	GG	GG	AG	AG	AG	AA	AA	AA	AA	GG	AG	AG	AA	AG	AA	--	AG	AA	AG	GG	AA	GG	GG	AG	AG	AA	AG	GG	AG	GG	GG	AA	AG	AG	AA	AG	AG	GG	AG	AA
AX-168504103	scaffold219	318762	AC	CC	CC	CC	CC	CC	CC	AA	CC	CC	CC	AC	AC	AC	AC	CC	AC	AA	AC	CC	AA	AC	AC	AA	AC	AA	CC	CC	AC	AC	CC	AC	CC	CC	CC	AC	AC	AC	AC	AC	CC	AA	AA	CC	AC	CC	CC
AX-168504219	scaffold866	54794	TT	TT	TT	TG	--	TT	TT	TT	TT	TT	TT	TT	TT	TT	TT	TT	TT	TT	TG	TG	TT	TT	TT	TT	TG	TT	TT	TT	TT	TT	TG	TT	TT	TT	TT	TG	TT	TT	TT	TT	TT	TT	TT	TT	TT	TT	TT
AX-168504271	scaffold42974	1441	GG	GG	GG	TG	GG	GG	GG	GG	GG	GG	GG	GG	GG	GG	GG	TG	GG	GG	GG	TG	GG	GG	GG	GG	TG	GG	GG	GG	GG	GG	GG	GG	GG	GG	GG	GG	GG	GG	GG	GG	GG	GG	GG	GG	GG	GG	GG
AX-168504577	scaffold557	51146	TT	TC	TT	TC	TC	TC	TT	TT	TT	TC	TC	TC	TT	TT	TT	TT	TT	TC	TC	TC	TT	TT	TT	TC	TT	TC	TT	TT	TT	TT	TC	TC	TT	TT	CC	TC	TT	TT	TT	TC	TC	TT	TT	TC	TT	TC	TT
AX-168504744	scaffold40960	81463	TC	TC	TT	TT	TC	TC	TT	TT	TT	TT	TC	TT	TT	TC	TC	TC	TT	TT	TT	TT	TT	TC	TT	TT	TT	TT	TT	TT	TT	TT	TT	TT	TT	TT	TC	TT	TT	TT	TT	TT	TC	TT	TT	TC	TT	TC	TT
AX-168504747	scaffold40960	88189	TG	GG	TG	TG	TG	GG	TG	TG	GG	GG	GG	GG	GG	GG	GG	GG	TG	GG	TT	GG	TG	GG	GG	GG	GG	TG	GG	GG	TG	GG	TG	TT	TG	GG	TG	TT	GG	TG	TG	GG	GG	TG	TG	TG	GG	GG	GG
AX-168504790	scaffold1104	175528	GG	AG	AG	GG	GG	GG	AA	GG	AA	AG	GG	GG	GG	GG	GG	GG	GG	AG	GG	GG	GG	GG	AG	AG	GG	GG	AA	GG	AG	AG	AG	AG	GG	AG	GG	AG	AA	AG	AG	GG	GG	AA	GG	AG	GG	GG	GG
AX-168504923	scaffold1104	357333	AA	AA	--	AA	AA	AA	AC	AC	AC	AC	AA	AA	AC	AA	AA	AA	AC	CC	CC	AA	AC	AA	CC	CC	AA	AC	AC	AC	CC	--	AA	CC	AC	AC	AC	AA	AC	AA	CC	--	AC	AC	AC	AC	AC	AC	AA
AX-168505232	scaffold1316	409455	TC	TC	TC	CC	CC	CC	TC	TC	CC	TC	CC	CC	CC	TC	TT	TC	TC	CC	CC	CC	TC	TT	CC	CC	TC	TC	TC	CC	CC	TC	--	TC	TT	TC	TC	TT	CC	TC	TC	TC	CC	CC	CC	TC	TC	CC	CC
AX-168505335	scaffold916	10906	TT	CC	TC	TC	TC	TT	CC	TC	TC	TC	TC	CC	CC	CC	CC	TT	TC	TC	CC	CC	CC	CC	CC	TC	TC	CC	CC	CC	TC	TC	CC	CC	CC	CC	TC	CC	TC	TC	TC	CC	TT	TC	CC	CC	CC	TT	CC
AX-168505770	scaffold501	1085132	AG	AA	AA	AG	AG	AA	AA	AA	AA	AA	AG	GG	AA	AG	AG	AA	AA	AA	AG	AA	AA	AG	AA	AA	AG	AG	AA	AA	AA	AA	AA	AG	AG	AA	AA	AG	AA	AA	AA	AG	AA	AA	AA	AA	AA	AA	AG
AX-168506051	scaffold290	266871	AA	AA	GG	AG	AG	AA	GG	GG	GG	AA	AA	AG	AG	AG	AG	AG	GG	AA	AG	GG	GG	AG	GG	AA	AG	GG	GG	AG	GG	GG	GG	AG	AA	--	AA	GG	GG	GG	AG	GG	AA	AG	GG	AA	GG	AA	AA
AX-168506085	scaffold290	281294	CC	CC	CC	CC	CC	CC	CC	CC	CC	CC	CC	TC	CC	CC	CC	CC	CC	TC	CC	CC	CC	CC	CC	TC	CC	TC	CC	CC	CC	CC	TC	CC	CC	CC	CC	TC	CC	CC	CC	TC	CC	CC	CC	CC	CC	CC	CC
AX-168506197	scaffold77	1566463	GG	AG	GG	GG	GG	GG	GG	GG	GG	GG	GG	GG	GG	GG	GG	GG	GG	GG	AG	GG	GG	GG	GG	GG	GG	GG	GG	GG	GG	GG	AG	GG	AG	GG	AG	GG	GG	GG	GG	GG	AG	GG	GG	AG	GG	AG	GG
AX-168506318	scaffold164	69575	CC	CC	CC	CC	CC	CC	CC	TC	CC	TC	CC	CC	CC	CC	CC	TC	CC	CC	CC	TC	TC	CC	TC	CC	CC	TC	TC	CC	CC	CC	TC	CC	CC	CC	TC	TC	CC	TC	CC	CC	CC	CC	TC	CC	CC	CC	CC
AX-168506352	scaffold40440	70319	TG	GG	TG	GG	TG	TG	TG	GG	TG	GG	TG	GG	TG	GG	GG	GG	TG	GG	GG	GG	GG	GG	GG	GG	TG	GG	GG	TG	TG	TG	GG	GG	GG	TG	GG	GG	TG	GG	TG	GG	GG	TG	GG	GG	TG	GG	GG
AX-168506524	scaffold471	897699	AG	AA	AA	AA	AG	AA	AA	AA	AA	AG	AG	AG	AA	AA	AG	AA	AA	AA	AA	AA	AA	AA	AA	AG	AA	AG	AA	AA	AA	AA	AA	AA	AA	AA	AG	AA	AA	AA	AA	AG	AA	AA	AA	AA	AA	AG	AA
AX-168506637	scaffold737	85514	TG	TT	TT	TG	TG	TG	TT	TG	TT	TG	TG	TG	TG	TG	TG	TG	TG	TG	TG	TG	TG	TG	TT	TG	TG	TT	TT	TG	TT	TT	TG	TT	GG	--	GG	TG	TT	TG	TT	TG	TT	TT	TG	TG	TG	TG	TG
AX-168507606	scaffold1599	739906	AA	AC	AA	AC	AC	AA	AA	AA	AA	CC	AA	AC	AA	AA	AA	AC	AA	AA	AC	AA	AA	AA	AA	AC	AC	CC	AA	AA	AA	AA	CC	CC	AA	AA	AA	CC	AA	AA	AA	CC	AC	AA	AA	AC	AA	AC	AA
AX-168507777	scaffold1050	35451	CC	TC	CC	TC	CC	TC	TC	TC	CC	CC	TC	CC	TC	TC	CC	CC	CC	CC	TC	CC	TT	TC	TC	CC	TC	TC	CC	TC	TC	CC	TC	TC	TC	TC	CC	TC	TT	TC	TT	CC	TC	TC	TT	--	TT	CC	TC
AX-168507865	scaffold682	38743	AG	AG	GG	AG	AG	AG	AG	AA	AG	AG	--	GG	AA	GG	GG	AG	AG	GG	GG	GG	GG	GG	AA	GG	AG	GG	AA	AA	AA	AG	GG	GG	AG	GG	GG	GG	AA	AG	AG	GG	GG	AG	GG	AG	AA	AG	AG
AX-168508033	scaffold160	611565	GG	AA	GG	GG	GG	GG	GG	GG	GG	GG	GG	GG	GG	GG	GG	GG	GG	GG	GG	GG	GG	GG	GG	GG	GG	AG	GG	GG	GG	GG	GG	GG	GG	GG	GG	AG	GG	GG	GG	AG	GG	GG	GG	GG	GG	GG	GG
AX-168508250	scaffold1608	179922	GG	GG	GG	GG	GG	GG	GG	GG	GG	AG	GG	GG	GG	GG	GG	AG	GG	GG	GG	AG	GG	GG	GG	GG	AG	GG	GG	GG	GG	GG	GG	GG	AG	GG	GG	GG	GG	GG	GG	GG	GG	GG	GG	GG	GG	GG	AG
AX-168508265	scaffold1608	147432	TT	TC	TT	CC	--	TC	TT	TC	TT	TC	TC	TT	TT	TC	TT	TC	TT	TT	TC	TC	TC	TC	TC	TT	CC	TT	TT	TT	TT	TC	--	TC	CC	TC	TT	TT	TC	TT	TT	TT	TC	TC	TC	TC	TC	TT	CC
AX-168508381	scaffold502	649985	AA	AA	AA	AC	AA	AA	AA	AA	AA	AA	AA	AA	AA	AC	AC	AC	AA	AC	AA	CC	AA	AC	AA	AC	AC	AA	AA	AA	AA	AA	AA	AC	AA	AA	AA	AA	AA	AA	AA	AA	AA	AA	AA	AA	AA	AA	CC
AX-168508540	scaffold332	619307	AG	AA	AA	GG	AA	AA	AA	GG	AA	AA	AA	AG	AG	AG	AG	AA	AG	AG	AG	AG	GG	AG	AG	AG	AG	AG	AA	AA	AG	AG	AA	AG	AG	AA	AG	AA	AG	AG	AG	AG	AA	GG	GG	AG	AG	AA	AG
AX-168508689	scaffold1838	190871	TT	TT	TT	TT	TC	TC	TT	TT	TT	TC	TC	TT	TT	TT	TT	TT	TT	TT	TC	TT	TT	TT	TT	TT	TT	TT	TT	TT	TT	TT	--	TC	TT	TT	TC	TT	TT	TT	TT	TT	TT	TT	TT	TT	TT	TT	TT
AX-168508698	scaffold1838	204355	AG	AG	GG	AG	GG	AG	GG	AG	AG	GG	GG	AG	GG	AG	AG	AG	AG	GG	GG	AG	AG	AG	AG	AG	AG	AG	AG	AG	GG	GG	AG	AG	AG	GG	GG	AG	AG	GG	AG	AG	AA	GG	GG	AG	AG	AA	AG
AX-168509994	scaffold549	45920	TC	CC	CC	TC	TC	TC	CC	CC	CC	CC	TC	CC	CC	TC	TC	TC	CC	TC	TC	TC	CC	TT	CC	CC	TC	CC	CC	CC	CC	CC	TC	CC	CC	CC	CC	TT	CC	CC	CC	TC	TT	CC	CC	CC	CC	TT	TC
AX-168510489	scaffold280	699912	TT	TC	TT	TT	TT	TT	TC	TC	TT	TC	TT	TT	CC	TC	TC	TC	TC	TT	TT	TT	CC	TC	TC	TT	TT	TT	TC	CC	TC	TT	TT	TT	TC	TC	TT	TT	TT	TC	TC	TT	TT	TC	CC	TT	TC	TT	TT
AX-168510558	scaffold22	564298	CC	CC	CC	TC	CC	TC	TC	TC	CC	CC	TC	CC	CC	CC	CC	CC	CC	CC	CC	CC	TC	CC	TC	CC	TC	CC	CC	CC	CC	TC	CC	CC	CC	CC	CC	CC	CC	CC	TC	CC	CC	TC	TC	CC	TC	TC	CC
AX-168510604	scaffold22	511470	CC	CC	CC	CC	CC	CC	CC	CC	CC	TC	CC	CC	CC	TC	CC	TT	CC	CC	CC	TC	CC	CC	CC	CC	CC	CC	CC	CC	CC	CC	CC	CC	TC	CC	TC	CC	CC	CC	CC	CC	CC	CC	CC	TC	CC	CC	TC
AX-168510734	scaffold614	200784	AA	AA	AA	AA	AA	AA	AA	AA	AA	AA	AA	AA	AA	AA	AA	AA	AA	AA	CC	AA	AA	AA	AA	AA	CC	AA	AA	AA	AA	AA	AA	CC	CC	AC	AA	AA	AA	AA	AA	AA	AA	AA	AA	CC	AA	AA	AA
AX-168511017	scaffold142	639867	CC	CC	TC	TC	CC	TC	TT	CC	TT	CC	CC	CC	TC	TC	CC	TC	TT	CC	TT	CC	TT	CC	CC	CC	TC	CC	TC	TC	TC	TT	CC	CC	TC	TT	CC	CC	CC	CC	TC	CC	CC	TC	TC	--	CC	TC	CC
AX-168511067	scaffold38376	27605	TG	TG	--	TG	TG	TG	GG	TG	--	TT	TG	TT	TG	TG	TG	TT	TG	TT	TT	TG	TT	TG	--	TT	TG	TT	TT	TG	--	TG	TT	TT	TG	TG	TT	TT	TG	TG	TG	TT	TT	TG	TT	TG	TG	TT	TG
AX-168511293	scaffold1447	275875	TC	TC	TC	CC	TC	TC	TT	TT	TC	CC	TC	TC	TT	TC	--	CC	TT	TC	CC	TC	TC	--	--	TC	CC	TC	TT	TT	TT	TC	TC	CC	TC	TC	CC	TC	TT	TT	TT	TT	TC	TC	TC	TC	TT	TC	TC
AX-168511567	scaffold86	869630	CC	CC	CC	CC	TC	CC	CC	CC	CC	CC	--	CC	CC	CC	CC	CC	CC	CC	TC	CC	CC	CC	--	CC	CC	CC	CC	CC	CC	CC	CC	CC	CC	CC	CC	CC	CC	CC	CC	CC	CC	CC	CC	CC	CC	TC	TC
AX-168511677	scaffold86	613214	AG	AG	AA	AA	AA	AG	AA	AA	AA	AA	AA	AA	AA	AA	AA	AA	AA	AA	AA	AA	AA	AA	AA	AA	AA	AA	AA	AA	AA	AA	AA	AA	AA	AA	AA	AA	AA	AA	AA	AA	AG	AA	AA	AG	AA	AA	AA
AX-168512269	scaffold43396	76441	TC	CC	TT	TT	TT	TT	TT	CC	TT	CC	TC	TT	CC	TT	TT	TC	TT	TT	TC	TT	TT	TT	TT	TT	TT	TC	CC	TC	TT	TC	TC	TT	CC	TT	TC	TC	TT	--	TT	TC	TC	TC	CC	TC	CC	TT	TT
AX-168512322	scaffold1888	112246	CC	AA	AC	AC	CC	CC	AC	AC	AC	AC	CC	CC	CC	CC	CC	CC	CC	CC	AC	CC	AC	CC	AA	AC	CC	AA	AA	AC	CC	AA	CC	CC	AC	AC	AC	AC	AA	CC	CC	AC	CC	AC	AC	AC	AA	CC	CC
AX-168513097	scaffold890	27590	AG	AA	GG	AA	AG	AG	AG	AG	AG	AA	AG	AA	AG	AG	AG	AA	AG	AA	AA	AA	AG	AG	GG	AA	AA	AG	AG	AG	GG	GG	AA	AA	AA	AG	AA	AA	AG	AA	GG	AG	AG	AG	AG	AA	AA	AG	AA
AX-168513109	scaffold890	40411	TC	TT	TC	TC	TC	TC	TT	TC	TT	TT	TC	TC	TC	TT	TC	TT	TC	TC	TC	TT	TC	TT	TC	TC	TT	TC	TT	TC	TC	TC	TT	TC	TT	TT	TT	TT	TT	TT	TC	TC	TC	TT	TC	TT	TT	TC	TT
AX-168513403	scaffold1403	530007	TT	TT	TG	TG	TG	TT	GG	TG	TG	TG	TT	TT	TG	TT	TT	TG	GG	TT	TT	TG	TT	TT	TG	TT	TG	TG	TG	TG	TG	TG	TG	TT	TT	TG	TG	TG	TG	GG	GG	TG	TT	--	TG	TT	TG	TT	GG
AX-168513421	scaffold510	78084	TC	TC	TC	TC	--	TC	TC	TC	TC	TC	TT	TC	TC	TT	TT	TT	TC	TC	TT	TT	TC	TT	TC	TT	TT	TC	TC	TC	TC	TC	TC	TT	CC	TC	TT	TC	TC	TC	TC	TC	TT	TC	TC	TC	TC	TC	TC
AX-168513496	scaffold825	278287	TT	TT	TG	TG	TT	TT	TG	TT	TG	TT	TT	TG	TT	TT	TT	TT	TG	TG	TT	TT	TG	TT	TG	TT	TT	TG	TT	TT	TT	TG	TG	TT	TT	TG	TT	TG	TT	TG	TG	TG	TT	TT	TG	TT	TT	TT	TG
AX-168513498	scaffold825	276357	CC	CC	CC	CC	CC	CC	CC	CC	CC	CC	CC	TC	CC	TC	CC	CC	CC	TC	CC	TC	CC	TC	CC	TC	CC	CC	CC	CC	CC	CC	CC	CC	CC	CC	CC	CC	CC	CC	CC	CC	CC	CC	CC	CC	CC	CC	CC
AX-168514137	scaffold267	299489	GG	TG	GG	GG	GG	GG	GG	GG	GG	TG	GG	GG	GG	GG	GG	GG	GG	GG	GG	GG	GG	GG	GG	GG	GG	GG	GG	GG	GG	GG	GG	GG	TG	GG	GG	GG	GG	GG	GG	GG	GG	GG	GG	GG	GG	GG	GG
AX-168514469	scaffold574	194739	CC	CC	CC	CC	CC	CC	CC	CC	CC	CC	--	CC	CC	CC	CC	AC	CC	CC	AC	AC	CC	CC	CC	CC	AC	CC	CC	CC	CC	CC	CC	AC	CC	CC	CC	CC	CC	CC	CC	CC	CC	CC	CC	CC	CC	CC	CC
AX-168514588	scaffold659	118192	TC	CC	TC	CC	TC	TC	TC	CC	TC	CC	TC	CC	TC	TT	TC	CC	CC	TC	CC	CC	TC	TT	CC	TC	CC	TC	CC	TC	TC	CC	CC	TC	CC	TC	CC	TC	TC	TC	CC	TC	CC	CC	TC	CC	TC	CC	CC
AX-168514854	scaffold40534	2410	--	TG	TG	TG	TT	GG	GG	GG	TG	GG	--	GG	TG	TG	TG	GG	TG	GG	GG	TG	GG	GG	GG	GG	TG	TG	TG	TG	TG	GG	GG	GG	GG	TG	GG	TG	TG	TG	GG	TG	TT	GG	TG	GG	GG	TG	GG
AX-168515333	scaffold783	164232	AG	GG	GG	AA	AA	AG	GG	AG	GG	AG	--	GG	GG	AG	AG	GG	AG	GG	AG	AA	AA	GG	AG	GG	AA	GG	AA	AG	GG	AA	GG	AG	GG	AG	GG	GG	AA	AG	AG	AG	AG	GG	AG	AG	AA	AA	AA
AX-168515549	scaffold1866	269485	CC	CC	CC	CC	CC	AC	CC	CC	CC	AC	AC	CC	CC	CC	CC	AC	CC	CC	CC	AC	CC	CC	CC	CC	CC	CC	CC	CC	CC	CC	CC	CC	AC	CC	AC	CC	CC	CC	CC	CC	CC	CC	CC	AC	CC	AA	AA
AX-168515629	scaffold117	180079	CC	CC	CC	TC	CC	CC	CC	CC	CC	CC	CC	CC	CC	TC	TC	CC	CC	CC	CC	CC	CC	TC	CC	TC	TC	CC	CC	CC	CC	CC	CC	CC	CC	CC	CC	CC	CC	CC	CC	CC	CC	CC	CC	CC	CC	CC	TC
AX-168516457	scaffold678	983439	GG	AG	AG	GG	--	GG	AG	AG	AG	GG	GG	GG	AG	GG	GG	AG	AG	GG	GG	GG	AG	GG	AG	GG	GG	AA	AG	AA	AG	AA	AG	GG	--	AG	GG	AG	AG	AG	AG	AA	AG	AG	AG	GG	AG	GG	GG
AX-168516465	scaffold678	976929	AC	AC	CC	AA	AA	AC	AC	AC	AC	AA	AC	AC	CC	AC	AA	AC	CC	CC	CC	AA	CC	AC	AC	AC	AA	CC	AC	CC	CC	CC	AC	CC	AC	CC	AA	AC	CC	CC	AC	CC	AC	CC	CC	AA	CC	AC	AA
AX-168516524	scaffold678	914096	CC	CC	AC	CC	AC	AC	CC	AC	CC	CC	AC	CC	AC	CC	CC	AC	AC	AC	CC	CC	AC	CC	AC	CC	AC	AA	CC	AC	CC	CC	AC	CC	AC	AC	CC	AA	CC	AC	AC	AA	AA	AC	AC	AC	AC	AC	CC
AX-168516644	scaffold588	171933	TT	CC	TC	CC	TC	TC	TC	CC	TC	TC	TC	TC	TC	TC	--	TC	TC	CC	CC	CC	CC	TC	TC	CC	CC	TT	CC	CC	CC	CC	TC	CC	CC	CC	TC	TC	TC	TC	CC	TT	CC	CC	CC	CC	CC	CC	CC
AX-168516970	scaffold43988	249473	TT	TT	TC	TT	--	TT	TT	TT	TT	TT	TT	TT	TC	TT	TT	TT	TC	TT	TT	TT	TT	TT	TT	TT	TT	TT	TC	TT	TC	TC	TT	TT	TT	TC	TT	TT	TT	TC	TC	TT	TT	TT	TT	TT	TT	TT	TT
AX-168517047	scaffold280	538270	AA	AG	AA	AA	AA	AA	AA	AA	AA	AG	AA	AA	AA	AA	AA	AA	AA	AA	AA	AA	AA	AA	AA	AA	AA	AA	AA	AA	AA	AA	AA	AA	AG	AA	AG	AA	AA	AA	AA	AA	AA	AA	AA	AG	AA	AA	AA
AX-168517140	scaffold1163	106634	TT	TT	TT	TT	TT	TT	TT	TT	TT	TT	TT	TT	TT	TC	TT	TT	TT	TT	TT	TC	TT	TT	TT	TT	TT	TT	TT	TT	TT	TT	TT	TT	TT	TT	TT	TT	TT	TT	TT	TT	TT	TT	TT	TT	TT	TT	TC
AX-168517641	scaffold955	207273	AA	AA	AA	AG	AG	AA	AG	AG	AA	AA	AA	AG	AA	AA	AA	AA	AA	GG	AG	AG	AG	AA	AG	GG	AG	AG	AA	AA	AA	AG	AA	AA	AG	AA	AG	AG	AA	AA	AG	AG	AG	AG	AG	AG	AG	AG	AG
AX-168517728	scaffold348	460690	TC	CC	TC	CC	TC	CC	CC	CC	CC	TC	CC	CC	TC	CC	CC	CC	TC	CC	CC	CC	CC	TC	CC	CC	CC	CC	TC	TC	TC	CC	CC	CC	CC	TC	TC	CC	CC	TC	TC	CC	CC	CC	CC	CC	CC	CC	CC
AX-168517735	scaffold348	465155	TT	TT	TT	TT	TT	TT	TT	TT	TT	TT	TT	TT	TT	TT	TT	TT	TT	TT	TT	TT	TT	TT	TT	TT	TT	TT	TT	TT	TT	TT	TT	TT	TT	TT	TT	TT	TT	TT	TT	TT	TT	TT	TT	TT	TT	TT	TT
AX-168517753	scaffold587	97254	TT	CC	TT	TT	TT	TT	TT	TC	--	TC	--	CC	TC	TT	TT	TC	TC	TC	CC	TT	TC	TT	TC	TC	TC	TC	TT	TC	TC	--	TC	TC	CC	TT	CC	TC	TC	TC	TC	TC	TT	TC	TC	CC	TT	TT	TT
AX-168517826	scaffold980	2719	AC	CC	AC	CC	AC	AC	CC	--	AC	CC	AC	CC	AA	AC	AC	AC	AA	AC	AC	CC	AA	AC	AC	AC	AC	CC	CC	AA	AA	AC	CC	AC	CC	CC	CC	CC	AC	AA	AA	CC	AC	AA	AA	CC	CC	AC	CC
AX-168518073	scaffold616	78149	GG	GG	GG	AG	GG	GG	GG	GG	GG	GG	GG	GG	GG	GG	GG	GG	GG	GG	GG	--	GG	GG	GG	GG	--	GG	GG	GG	GG	GG	AG	GG	GG	GG	GG	GG	GG	GG	GG	GG	GG	GG	GG	GG	GG	GG	AG
AX-168518350	scaffold1751	97326	CC	AC	CC	AC	AC	CC	CC	AC	CC	CC	--	AC	CC	CC	CC	AA	CC	AC	CC	CC	AC	CC	--	CC	AC	CC	AC	AC	AC	AA	AC	CC	AC	AC	AC	CC	AC	--	AC	CC	AC	AC	AC	AC	AC	AC	CC
AX-168518504	scaffold44008	293716	AA	AG	--	GG	AA	GG	AG	AG	AA	AG	AG	GG	AA	GG	GG	AG	AA	GG	AG	AG	AG	AG	GG	GG	GG	AG	AA	AA	AA	AG	GG	AG	AG	AA	AG	AA	AA	AG	AG	AG	AA	AG	AG	AG	GG	AG	GG
AX-168518839	scaffold784	541392	CC	AC	AC	CC	CC	CC	AC	CC	CC	AC	CC	CC	CC	AC	AC	CC	CC	CC	CC	CC	CC	AC	CC	AC	CC	CC	AC	CC	AC	AC	CC	CC	AC	AC	AC	CC	CC	CC	AC	AC	CC	AC	CC	AC	AC	CC	CC
AX-168519388	scaffold36812	29439	CC	CC	CC	CC	CC	TC	CC	CC	CC	CC	TC	CC	CC	TC	TC	CC	CC	TC	--	CC	CC	TC	CC	CC	CC	TC	CC	CC	CC	--	TC	TC	TC	CC	TC	CC	CC	CC	CC	TC	CC	CC	CC	TC	CC	TC	CC
AX-168519485	scaffold695	766771	CC	TC	TC	TT	CC	TC	TT	TT	TC	TC	TC	TT	TC	--	TC	CC	TC	TT	TC	TC	TT	--	TT	TT	TT	CC	TC	TC	TC	TT	--	TC	TC	TC	TC	TC	TC	TC	TT	CC	CC	TT	TT	TC	TT	TC	CC
AX-168519802	scaffold252	29715	CC	CC	CC	CC	CC	CC	CC	CC	CC	CC	CC	CC	CC	CC	CC	CC	CC	CC	CC	CC	CC	CC	CC	CC	CC	CC	CC	CC	CC	TC	TC	CC	CC	CC	CC	CC	--	CC	CC	CC	CC	CC	CC	CC	CC	CC	TC
AX-168520297	scaffold280	271019	GG	AG	GG	GG	GG	GG	GG	GG	GG	GG	GG	AG	GG	AG	GG	AG	GG	GG	--	GG	GG	AG	GG	GG	GG	AG	GG	GG	GG	GG	GG	AA	GG	GG	GG	GG	GG	GG	GG	GG	GG	GG	GG	AG	GG	GG	GG
AX-168520463	scaffold279	308629	AA	AA	AA	AA	AA	AA	AA	AC	AA	AA	AA	AA	AC	AA	AA	AA	AA	AA	AA	AA	AA	AA	AC	AA	AA	AA	AA	AA	AA	AC	AA	AA	AA	AA	AA	AA	AA	AA	AC	AA	AA	AC	AC	AA	AC	AA	AA
AX-168521044	scaffold612	170155	CC	TC	CC	TC	CC	TC	CC	TC	CC	TC	CC	TC	CC	CC	CC	CC	CC	TC	TC	TC	CC	TC	TC	TC	TC	CC	CC	CC	TC	CC	CC	TC	CC	CC	TC	CC	TC	TC	CC	CC	TC	TC	CC	TC	CC	TC	TC
AX-168521224	scaffold192	110525	AC	AC	AC	AC	AA	CC	CC	CC	AC	CC	CC	AA	AC	AC	AC	AC	AC	AC	CC	--	CC	AC	CC	AA	AC	AC	AC	AC	AC	CC	CC	CC	CC	AC	CC	CC	AC	AC	CC	AC	AA	CC	CC	CC	CC	AC	AA
AX-168521301	scaffold39966	37652	TC	CC	CC	TC	CC	TC	CC	CC	CC	TC	CC	TC	CC	TT	TT	CC	CC	--	CC	TC	CC	TT	CC	CC	TC	TC	CC	CC	CC	CC	CC	CC	CC	CC	CC	TC	CC	CC	CC	CC	TC	CC	CC	CC	CC	TC	TC
AX-168521421	scaffold41650	97069	GG	TG	TG	GG	GG	GG	GG	GG	TG	TG	GG	GG	TG	GG	GG	GG	TG	GG	GG	GG	GG	GG	GG	GG	GG	GG	GG	GG	TG	GG	GG	GG	TG	TG	GG	GG	TG	TG	TG	GG	GG	TG	GG	GG	GG	GG	GG
AX-168521793	scaffold1899	4041	TT	TC	TC	TT	TT	TC	TC	TC	TC	TC	TT	TC	TT	TC	TC	TT	TT	TC	TC	TC	TT	TT	TC	TC	TT	CC	TT	TT	TC	TC	TC	TT	TT	--	TT	TC	TT	TC	TT	CC	TC	TC	TT	TT	TT	TC	TT
AX-168522320	scaffold1889	479178	AG	GG	GG	AG	AG	GG	GG	GG	GG	AG	AG	AG	AG	GG	GG	GG	GG	AG	AA	AG	AG	GG	GG	AG	AG	AG	GG	AG	GG	AG	GG	AG	AG	GG	AG	GG	GG	GG	AG	AG	AG	AG	GG	AG	GG	AG	AG
AX-168523146	scaffold410	208050	CC	TC	CC	CC	CC	CC	CC	CC	CC	TC	CC	CC	CC	CC	CC	CC	CC	CC	CC	CC	CC	CC	CC	CC	CC	CC	CC	CC	CC	CC	CC	CC	TC	CC	CC	CC	CC	CC	CC	CC	CC	CC	CC	TC	CC	CC	CC
AX-168523604	scaffold41296	21506	GG	GG	GG	GG	TG	TG	GG	--	TG	GG	GG	GG	GG	TG	TG	GG	TG	GG	GG	GG	GG	TG	--	GG	GG	GG	GG	GG	GG	GG	GG	GG	GG	GG	GG	GG	TG	TG	TG	GG	TG	GG	TG	GG	GG	TG	GG
AX-168523622	scaffold41296	50760	TT	TT	TG	TT	TT	TT	TG	TT	TG	TG	TT	TT	TG	TT	TT	TT	TG	TT	TT	TT	TT	TT	TG	TT	TT	TG	TT	TG	TT	TT	TG	TT	TT	TT	TG	GG	TG	TG	TT	TT	TT	TT	TT	TT	TT	TT	TT
AX-168523626	scaffold41296	57649	CC	AA	CC	AC	CC	CC	CC	AC	CC	CC	AC	CC	CC	CC	CC	AC	CC	CC	AC	AC	AC	CC	CC	CC	AC	AC	AC	AC	AC	--	AC	AC	AA	AC	AC	AC	CC	CC	AC	AC	AC	AC	AC	AA	AC	AC	CC
AX-168524085	scaffold1601	201581	CC	CC	CC	TC	TC	TC	CC	CC	CC	CC	CC	CC	CC	TC	--	CC	CC	CC	CC	TC	CC	CC	CC	CC	CC	CC	CC	CC	CC	CC	CC	CC	CC	CC	CC	CC	CC	CC	CC	CC	TC	CC	CC	CC	CC	CC	CC
AX-168524939	scaffold603	179563	TT	TT	TT	TT	TT	TT	TT	TT	TT	TT	TT	TT	TT	TT	TT	TT	TT	TT	TT	TT	TT	TC	TT	TT	TT	TT	TT	TT	TT	TT	TT	TT	TT	TT	TT	TT	TT	TT	TT	TT	TT	TT	TT	TT	TT	TT	TT
AX-168525195	scaffold817	132873	AA	AA	AA	AA	--	AA	AA	AA	AA	AA	AA	AA	AA	AA	AA	AA	AA	AA	AG	AA	AA	AA	--	AA	AA	AA	AA	AA	AA	AA	AA	AA	AA	AA	AA	AG	AA	AA	AA	AA	AA	AA	AA	AA	AA	AA	AA
AX-168525311	scaffold1856	147997	GG	AG	AG	GG	GG	GG	AG	GG	GG	AG	GG	GG	AG	GG	GG	GG	GG	GG	GG	GG	GG	AG	GG	GG	AG	AG	GG	GG	AG	AG	AG	GG	GG	AG	AG	AG	GG	AG	GG	AG	GG	AG	AG	GG	GG	GG	GG
AX-168525675	scaffold1589	895270	AA	AA	AA	AA	AA	AA	AA	AA	AA	AG	--	AA	AA	AA	AA	AA	AA	AA	AA	AA	AA	AA	AA	AA	AA	AA	AA	AA	AA	AA	AA	AA	AA	AA	AA	AA	--	AA	AA	AA	AA	AA	AA	AA	AA	AA	AG
AX-168526023	scaffold115	434197	TT	TT	TC	TC	TT	TT	TC	TC	TC	TT	TT	TT	TC	TC	TT	TT	CC	TT	TT	TC	TT	TT	TT	TT	TT	TT	CC	TT	TT	TC	TT	TT	TT	TC	TT	TT	TC	CC	TT	TT	TT	TC	TT	TT	TC	TT	TC
AX-168526103	scaffold454	245955	TT	TC	TC	TT	TC	TT	TC	TC	TC	TT	TC	TT	TC	TT	TT	TT	TC	TT	TC	TT	TC	TT	TC	TT	TT	TC	TC	TC	TC	TC	TT	TT	TC	TC	CC	TT	TC	TC	TC	TC	TT	TC	TC	CC	TC	TT	TT
AX-168527317	scaffold419	215827	CC	CC	CC	CC	TC	TC	CC	TC	TC	CC	CC	TT	CC	CC	CC	CC	TC	TT	TC	CC	TC	CC	TC	TC	CC	CC	TC	TC	CC	TC	TC	CC	CC	CC	CC	CC	TC	CC	TC	CC	TC	CC	CC	CC	TC	TC	CC
AX-168527784	scaffold896	456295	AG	AG	AA	GG	AG	GG	AG	AG	AA	GG	GG	AA	AA	GG	AG	AG	AA	AG	AG	GG	AG	AG	AG	AA	GG	GG	AA	AA	AA	AG	GG	AG	GG	--	GG	GG	AA	AA	AG	GG	AG	AG	AG	GG	AG	GG	GG
AX-168528324	scaffold992	144205	TC	CC	CC	TT	TC	CC	CC	TC	CC	TC	TC	TT	CC	TT	TT	TT	CC	TT	TT	TT	CC	TC	TC	TT	TT	TC	CC	CC	TC	CC	CC	TT	TC	TC	TC	CC	TC	TC	CC	TT	TT	TC	CC	TC	CC	TT	TT
AX-168529065	scaffold630	98691	GG	AG	AG	GG	GG	GG	--	AA	AG	AG	GG	GG	AG	GG	GG	GG	AG	GG	GG	GG	AG	GG	--	GG	GG	GG	AA	GG	GG	AG	GG	GG	GG	AG	AG	AG	AG	GG	--	AG	GG	GG	AG	GG	AG	GG	GG
AX-168529124	scaffold376	480426	TC	TC	TC	TC	TC	TC	TC	TC	TC	TC	TC	CC	TC	CC	CC	CC	TC	CC	CC	TC	TC	CC	TC	CC	TC	CC	TC	TC	TC	TC	CC	CC	TC	TC	TC	CC	TC	TC	TC	CC	CC	TC	TC	TC	TC	CC	CC
AX-168529270	scaffold144	229612	TT	TT	TT	TT	TT	TC	TT	TT	TT	TT	TT	TT	TT	TT	TT	TT	TT	TT	TT	TT	TT	TT	TT	TT	TT	TC	TT	TT	TT	TT	TC	TC	TT	TT	TT	TC	TT	TT	TT	TC	TT	TT	TT	TT	TT	TT	TT
AX-168529520	scaffold1024	1383143	TT	TC	TC	TC	TC	TC	TC	TC	TT	CC	TC	TT	TC	TC	TC	TC	TT	TT	TC	TC	TT	TC	TT	TT	TC	TC	TT	TC	TC	TC	--	TC	TC	TC	CC	TC	TC	TC	TT	TC	TT	TC	TC	TT	TT	TT	TC
AX-168529780	scaffold269	369311	AG	AA	AA	AG	AG	AG	AA	AG	AA	AA	AG	AA	AA	AA	AA	AA	AA	GG	AG	AG	AG	AA	AA	GG	AG	AA	AG	AG	AA	AG	AA	AG	AA	AG	AA	AA	AA	AA	AG	AA	AG	AG	AG	AA	AG	AG	AG
AX-168529787	scaffold269	377409	CC	CC	TT	TC	CC	CC	TT	CC	TC	TC	CC	TC	TT	CC	CC	CC	TC	TC	TC	TC	TC	CC	TT	TC	--	TT	TC	TC	TT	TC	CC	TC	CC	TC	TC	TC	TC	TC	CC	TC	CC	TC	CC	CC	TC	CC	TC
AX-168529916	scaffold85	154546	AA	--	AG	AA	AA	AA	AG	AA	AG	AG	AA	AA	AG	AG	AG	AG	AG	AA	AA	AA	AA	AG	AG	AA	AA	GG	AA	AA	AG	AA	AG	AA	AG	AA	--	GG	AG	AG	AA	AG	AA	AA	AA	AG	AA	AA	AA
AX-168530240	scaffold1709	91573	GG	GG	GG	GG	GG	GG	GG	GG	GG	GG	GG	GG	GG	AG	--	GG	GG	GG	GG	GG	GG	AG	GG	GG	GG	GG	GG	GG	GG	GG	GG	GG	GG	GG	GG	GG	GG	GG	GG	GG	GG	GG	GG	GG	GG	GG	GG
AX-168530424	scaffold1017	933886	TC	CC	CC	CC	TC	CC	CC	CC	CC	TC	CC	TC	CC	CC	TC	CC	CC	CC	TC	CC	CC	CC	CC	TC	CC	CC	CC	CC	CC	CC	CC	TC	CC	CC	TC	TC	CC	CC	CC	CC	CC	CC	CC	CC	CC	CC	CC
AX-168530431	scaffold1017	922312	AG	AA	AA	AA	AG	AA	AA	AA	AA	AG	AA	AA	AA	AA	AA	AA	AA	AA	AA	AA	AA	AA	AA	AA	AA	AA	AA	AA	AA	AA	AA	AA	AA	AA	AG	AA	AA	AA	AA	AA	AA	AA	AA	AA	AA	AA	AA
AX-168530510	scaffold1554	210207	TC	TC	CC	TC	CC	CC	CC	CC	CC	TC	CC	CC	CC	CC	CC	CC	CC	CC	CC	TC	CC	CC	CC	CC	TC	CC	CC	CC	CC	CC	CC	CC	TC	CC	TC	CC	CC	CC	CC	CC	TC	CC	CC	TC	CC	TC	TC
AX-168530511	scaffold1554	208891	AA	AA	AA	AG	AG	AG	AA	AA	AA	AA	AG	AA	AA	AA	AA	AA	AG	AA	AA	AG	AA	AA	AA	AA	AA	AA	AA	AA	AA	AA	AA	AA	AA	AA	AA	AA	AA	AA	AA	AA	AA	AA	AA	AA	AA	AA	AG
AX-168530859	scaffold146	429597	AA	AA	AG	AG	AA	AA	AG	AG	AA	AA	AG	AA	AA	AG	AG	AG	AA	AA	AA	AG	GG	AG	AG	AG	AG	AG	GG	GG	GG	GG	AG	AA	AG	AG	AG	AG	AA	AA	AG	AG	AG	GG	AG	AG	GG	AG	AG
AX-168531181	scaffold481	62862	TC	TC	CC	CC	CC	CC	TC	TC	--	CC	CC	CC	TC	CC	CC	CC	TT	CC	CC	CC	TC	CC	--	CC	CC	CC	--	TT	TC	CC	CC	CC	CC	CC	--	CC	TT	TC	TC	CC	TT	TC	TC	TC	--	TT	CC
AX-168531430	scaffold1315	438322	CC	TT	TT	CC	CC	CC	TT	TC	TT	TC	TC	TT	TC	TC	TC	TT	TC	TT	TC	TC	TC	TC	TT	TT	TC	TT	TT	TC	TC	TT	TT	TC	TT	TT	TT	TT	TT	TC	TC	TT	CC	TC	TC	TT	TT	CC	TC
AX-168531723	scaffold1083	100050	AA	AA	AC	AC	AA	AA	AC	AC	AC	AA	AA	CC	AC	AC	AC	AA	AC	AC	CC	CC	AC	AC	AC	AC	AC	AC	AC	AC	AC	AC	AA	CC	AA	AC	AA	AC	AC	AC	AC	AA	AA	AC	AC	AA	AC	AC	CC
AX-168531863	scaffold492	578851	TG	TG	TG	TG	GG	TG	TG	TG	TG	GG	GG	TG	TG	TG	TG	TG	TG	TG	TG	TT	TG	TG	TG	TG	TT	TG	TG	TG	TG	TG	TG	TG	GG	TG	GG	TG	TG	TG	TG	TG	GG	TG	TG	TG	TG	GG	GG
AX-168532068	scaffold41416	65825	TT	TT	TT	TC	TT	TT	TC	TC	TC	TT	TT	TC	TC	TT	TT	TT	CC	TC	TC	TC	TC	TT	CC	TC	TC	TT	TC	CC	TC	TT	TT	TT	TT	TT	TT	TT	CC	TC	TC	TT	TC	TC	TT	TT	CC	TC	TC
AX-168532081	scaffold41416	81061	TT	TG	TG	TG	TG	TG	TG	TT	TT	TG	TG	GG	TG	TG	TG	TG	TT	GG	TG	TG	TT	GG	TT	GG	TT	TG	TT	TT	TG	TG	TG	TT	TT	TG	TG	TG	TT	TG	TT	TG	TT	TG	TG	TT	TT	TT	TG
AX-168532287	scaffold1896	573950	TT	CC	TC	CC	TT	TC	TC	CC	TC	CC	TT	CC	TT	CC	CC	CC	TT	CC	CC	TC	TC	CC	TC	CC	TC	TC	TC	TT	TC	TC	TC	CC	CC	TT	CC	TC	TT	CC	TT	CC	CC	TC	TC	CC	TT	CC	CC
AX-168532316	scaffold1896	597192	TT	TT	TT	TT	TT	TT	TT	TT	TT	TC	TT	TC	TT	TC	TC	TC	TT	TC	TT	TT	TT	TT	TT	TT	TT	TT	TT	TT	TT	TT	TT	TT	TT	TT	CC	TT	TT	TT	TT	TT	TC	TT	TT	TT	TT	TC	TT
AX-168532413	scaffold189	465629	AG	AG	AA	AG	AG	AG	AG	AG	GG	AA	AG	AA	GG	AG	GG	AG	AG	AG	GG	AA	AG	GG	AG	GG	AA	AA	GG	GG	GG	AG	AA	AA	AG	AG	AG	AA	AG	AG	AA	AA	AG	GG	GG	AG	AG	AG	AA
AX-168532446	scaffold977	80170	CC	AC	AA	AA	CC	AC	AC	CC	AA	AA	AC	AA	AA	AC	AC	AA	AC	AA	CC	AA	CC	AC	AC	AA	AA	AC	AA	AA	AC	AC	AC	CC	AA	AA	AC	CC	AC	CC	AC	AA	AC	CC	CC	AC	AC	AC	AA
AX-168533287	scaffold1219	635937	TC	TT	TT	TT	TC	TC	TT	TT	TT	TT	TC	TT	TT	TT	TT	TC	TT	TT	TT	TT	TT	TT	TT	TT	TT	TT	TT	TT	TT	TT	TT	TT	TT	TT	TT	TT	TT	TT	TT	TT	TT	TT	TT	TT	TT	TT	TT
AX-168533343	scaffold42598	33817	CC	CC	CC	CC	CC	CC	CC	CC	CC	CC	CC	CC	CC	AC	AC	CC	CC	CC	CC	CC	CC	CC	CC	CC	CC	AC	CC	CC	CC	CC	CC	CC	CC	CC	CC	AC	CC	CC	CC	AC	CC	CC	CC	CC	CC	CC	CC
AX-168533524	scaffold1710	226442	TC	TC	CC	CC	TC	CC	CC	CC	CC	TC	TC	CC	CC	CC	CC	CC	CC	CC	TC	CC	CC	CC	--	CC	CC	TC	CC	CC	CC	CC	TC	TC	CC	CC	TC	CC	CC	CC	CC	TC	TC	CC	CC	TC	CC	TC	CC
AX-168533553	scaffold1643	31675	AA	AG	AG	AG	AG	AG	AG	AG	AA	AG	AA	AG	AA	GG	AG	AA	AG	AA	AA	AA	AG	AG	AA	AA	AG	AG	AG	AA	AA	--	GG	GG	AA	AG	AA	GG	AA	AA	AG	AG	AG	AA	AA	AG	AG	AG	AA
AX-168533571	scaffold1643	23908	CC	TC	TC	TC	TC	TC	TC	TC	--	TT	CC	TC	TC	CC	CC	TT	TC	TC	TC	CC	TC	CC	TC	CC	CC	CC	TC	TC	--	TC	CC	CC	TT	--	TT	CC	TC	TC	TC	CC	TC	TC	--	TC	TC	TC	CC
AX-168534160	scaffold1267	531614	CC	CC	CC	CC	CC	CC	CC	CC	--	CC	CC	CC	CC	CC	CC	CC	CC	CC	CC	CC	CC	CC	CC	CC	CC	TC	CC	CC	CC	CC	CC	CC	CC	CC	CC	TC	CC	CC	CC	TC	CC	CC	CC	CC	CC	CC	CC
AX-168534391	scaffold38354	39825	AA	AG	AA	AG	AA	AA	AA	AA	AA	GG	AA	AG	AA	GG	AA	AA	AA	AA	AG	AG	AA	GG	AA	AG	AG	GG	AA	AA	AA	AA	AG	AG	AG	AG	AG	AG	AA	AA	AA	GG	AA	AA	AA	AG	AA	AA	GG
AX-168534551	scaffold419	1649138	AC	AA	AA	AA	AC	AC	AA	AA	AA	AA	AC	AA	AA	AA	AA	AA	AA	AA	CC	AA	AA	AA	AA	AA	AA	AA	AA	AA	AA	AA	AA	CC	AA	AA	AA	AA	AA	AA	AA	AC	AA	AA	AA	AA	--	AC	AA
AX-168534581	scaffold933	92113	TT	TG	TT	TG	TT	TT	TG	TG	TG	TG	TG	TT	TG	GG	GG	TG	TG	TT	TT	TT	TT	GG	TG	TT	TT	TT	TG	TG	TG	TG	TT	TT	TG	TT	TT	TT	TG	TG	TG	TT	TG	TT	TT	TG	TG	TT	GG
AX-168534664	scaffold1704	143454	AA	AA	AA	AG	AA	AA	AA	AA	AA	AA	AA	AA	AA	AG	AG	AA	AA	AA	AA	AA	AA	AG	AA	AA	AG	AA	AA	AA	AA	AA	AA	AA	AG	--	AA	AA	AA	AA	AA	AA	AA	AA	AA	AG	AA	AA	AG
AX-168534681	scaffold1704	116608	TT	TG	GG	GG	TG	GG	GG	GG	GG	TG	TG	GG	GG	GG	GG	TG	GG	GG	GG	GG	GG	GG	GG	GG	TG	GG	GG	GG	GG	GG	GG	GG	TG	GG	GG	GG	GG	GG	GG	GG	TG	GG	GG	TG	GG	TG	GG
AX-168534758	scaffold372	115968	AA	AA	AA	AC	AA	AA	AC	AA	AA	AA	AA	AA	AC	AA	AA	AA	AC	AA	AA	AA	AA	AA	AC	AA	AC	AA	AA	AC	AC	AA	AA	AA	AA	AA	AA	AA	AC	AC	AA	AA	AA	AC	AC	AA	AC	AA	AC
AX-168534774	scaffold372	97902	CC	CC	CC	CC	CC	CC	CC	CC	CC	CC	CC	CC	CC	CC	CC	CC	CC	CC	TC	CC	CC	CC	CC	CC	CC	CC	CC	CC	CC	CC	CC	TC	--	CC	CC	CC	CC	CC	CC	CC	CC	CC	CC	--	CC	CC	CC
AX-168535505	scaffold923	115364	GG	GG	GG	GG	GG	GG	GG	GG	GG	GG	GG	GG	GG	GG	GG	GG	GG	GG	GG	GG	GG	GG	GG	GG	GG	GG	GG	GG	GG	GG	GG	GG	GG	GG	GG	GG	GG	GG	GG	TG	GG	GG	GG	GG	GG	GG	GG
AX-168535597	scaffold43608	66445	CC	CC	TC	CC	CC	TC	TC	CC	TC	TC	TC	CC	TC	TT	TT	TT	TC	CC	CC	CC	CC	TT	CC	CC	CC	CC	TC	TC	TC	CC	CC	CC	TC	TC	CC	CC	CC	CC	TC	CC	TC	CC	CC	CC	CC	TC	CC
AX-168535929	scaffold406	495488	GG	TG	GG	GG	GG	GG	GG	GG	GG	GG	GG	GG	GG	TT	TT	GG	GG	GG	GG	GG	GG	TT	GG	GG	GG	GG	GG	GG	GG	TG	TG	GG	GG	GG	TG	GG	GG	GG	GG	GG	GG	GG	GG	TG	GG	GG	GG
AX-168536137	scaffold39394	60412	GG	GG	GG	TG	GG	GG	GG	GG	GG	GG	TG	GG	GG	GG	GG	TG	GG	GG	GG	TG	GG	GG	GG	GG	GG	GG	GG	GG	GG	GG	GG	GG	GG	GG	GG	GG	GG	GG	GG	GG	GG	GG	GG	GG	GG	GG	GG
AX-168536319	scaffold35694	3755	TG	GG	GG	TG	TT	TG	GG	GG	GG	GG	--	GG	GG	GG	GG	GG	GG	GG	GG	TG	GG	GG	GG	GG	TG	GG	GG	GG	GG	GG	GG	GG	GG	GG	GG	GG	GG	GG	GG	GG	GG	GG	GG	GG	GG	TT	TT
AX-168536459	scaffold44	87699	AG	AG	AA	GG	AA	AG	AA	AG	AG	AG	--	AG	AA	AG	AG	AG	AG	AG	GG	GG	GG	AG	AG	AG	GG	AG	GG	AG	AA	GG	--	GG	AA	AA	AA	AG	GG	AA	AG	AG	AG	AA	AA	AG	GG	AG	AG
AX-168536589	scaffold290	108823	TT	TT	TC	TC	TT	TT	CC	CC	TC	TT	TT	TC	TC	TT	TC	TC	TC	TT	CC	TT	CC	TC	CC	TC	TC	TC	TC	TC	TC	CC	TC	TC	TT	TC	TT	TC	TC	TC	CC	TC	TT	CC	CC	TT	CC	TT	TT
AX-168536844	scaffold1160	372005	AG	AG	AA	GG	AG	AG	AG	AG	AA	AA	AG	AG	GG	GG	AG	AG	AG	AG	AA	GG	AG	AG	AG	AG	GG	AG	GG	GG	AG	AA	AG	AG	AG	AG	AA	AA	AA	AA	AA	AG	AG	AG	GG	AG	AG	AG	GG
AX-168537103	scaffold41902	25153	TC	TC	TT	TC	TC	TC	TT	TC	TC	TT	TC	TC	TT	TC	TC	TC	TT	CC	CC	TC	TC	TC	TT	CC	TC	TT	TC	TC	TT	TT	CC	CC	TC	TT	TT	TC	TT	TT	TC	TC	TC	TC	TT	TC	TC	TC	TT
AX-168537271	scaffold38816	6390	CC	CC	CC	CC	CC	CC	CC	CC	CC	CC	CC	CC	CC	CC	CC	CC	CC	CC	CC	CC	CC	CC	CC	CC	CC	CC	CC	CC	CC	CC	CC	CC	AC	CC	CC	CC	CC	CC	CC	CC	CC	CC	CC	AC	CC	CC	CC
AX-168537406	scaffold1397	399353	GG	GG	GG	AG	GG	GG	GG	GG	GG	GG	GG	GG	GG	AA	--	GG	GG	GG	GG	AG	GG	GG	GG	GG	AG	GG	GG	GG	GG	GG	--	GG	GG	GG	GG	GG	GG	GG	GG	GG	GG	GG	GG	GG	GG	GG	GG
AX-168537709	scaffold1354	305596	CC	TC	TC	TT	TC	TT	TT	TC	TC	TC	TC	CC	TT	TT	TT	TC	TT	CC	TC	TT	TC	TT	TT	TC	TT	TT	TC	TT	TT	TC	TT	TT	CC	TC	TT	TT	TT	TT	TC	TC	TC	TT	TT	CC	TT	TC	TT
AX-168538168	scaffold109	712940	TT	TC	TT	TC	TT	TT	TC	TC	TT	CC	TT	TC	TT	TT	TT	CC	TT	TT	TT	TC	TC	TT	TC	TC	TC	TT	TT	TT	TT	TC	TC	TT	CC	TT	CC	TC	TT	TT	TC	TT	TT	TC	TC	CC	TC	TT	TC
AX-168538313	scaffold1174	1103914	CC	CC	CC	CC	CC	CC	CC	CC	CC	CC	CC	CC	CC	CC	CC	CC	CC	TC	CC	CC	CC	CC	CC	TT	TC	CC	CC	CC	CC	CC	CC	TC	CC	CC	CC	CC	CC	CC	CC	CC	CC	CC	CC	CC	CC	CC	CC
AX-168538335	scaffold1769	41823	TT	TT	TT	TT	TT	TT	TT	--	TT	TT	TT	TT	TT	TG	TG	TT	TT	TG	TT	TT	TT	TG	TT	TG	TT	TT	TT	TT	TT	--	TT	TT	TT	TT	TT	TT	TT	TT	TT	TT	TT	TT	TT	TT	TT	TT	TT
AX-168538933	scaffold1745	53844	TT	TT	TT	TC	TT	TT	TT	TT	TT	TT	TT	CC	TT	TT	TT	TT	TT	TT	TT	TT	TT	TT	TT	CC	TT	TT	TT	TT	TT	TT	TT	TT	TT	TT	TT	TT	TT	TT	TT	TT	TT	TT	TT	TT	TT	TT	TC
AX-168539103	scaffold1698	454332	AA	AG	GG	AA	AG	AG	GG	AG	AG	AG	AA	GG	AA	AG	AG	AA	GG	GG	AA	AA	GG	AG	AG	GG	AA	AA	AG	--	AG	AA	AA	AA	AG	AG	AA	AA	AG	GG	GG	AA	AA	AA	AA	AA	AG	AA	AA
AX-168539227	scaffold1394	23020	TT	TT	TT	TG	TT	TT	TT	TT	TT	TT	TG	TT	TT	TT	TG	TT	TT	TT	TT	TT	TT	TT	TT	TT	TT	TT	TT	TT	TT	TT	TT	TT	TT	TT	TT	TT	TT	TT	TT	TT	TT	TT	TT	TT	TT	TG	TT
AX-168539246	scaffold1154	180450	AA	AA	AA	AG	AA	AA	AA	AA	AA	AA	AG	AA	AA	AA	AA	AG	AA	AA	AA	AA	AA	AA	AA	AA	AA	AA	AA	AA	AA	AA	AA	AA	AA	AA	AA	AA	AA	AA	AA	AA	AA	AA	AA	AA	AA	AG	AA
AX-168540043	scaffold40442	9677	AA	AA	AA	AA	AA	AA	AA	AA	AA	AC	AA	AA	AA	AC	AC	AA	AA	AA	AA	AA	AA	AA	AA	AA	AA	AC	AA	AA	AA	AA	AC	AC	AC	AA	AC	AC	AA	AA	AA	AC	AA	AA	AA	AA	AA	AA	AA
AX-168540327	scaffold1528	258603	AC	AA	AA	AA	AC	AC	AA	AA	AA	AA	AA	AA	AA	AC	AC	AA	AA	AA	AA	AA	AA	AA	AA	AA	AA	AC	AA	AA	AA	AA	AC	AC	AA	AA	AA	AC	AA	AA	AA	AC	AA	AA	AA	AA	AA	AA	AA
AX-168540821	scaffold258	29086	GG	GG	GG	GG	GG	GG	GG	GG	GG	AA	GG	GG	GG	GG	GG	GG	GG	GG	GG	GG	GG	GG	GG	GG	GG	GG	GG	GG	GG	GG	GG	GG	AG	GG	AG	GG	GG	GG	GG	GG	GG	GG	GG	--	GG	GG	GG
AX-168541246	scaffold1527	281474	TC	CC	--	TT	TC	TC	TC	TC	--	CC	TC	CC	TC	TC	TC	CC	TC	CC	TC	TT	TC	TC	TC	CC	TC	CC	TC	TC	--	--	CC	--	CC	TC	CC	CC	--	TC	TC	CC	CC	--	TC	CC	--	CC	TC
AX-168541384	scaffold40084	29702	TC	CC	TC	TC	TC	TC	TC	TC	TC	CC	TC	TC	TC	CC	CC	--	TC	TC	TT	TC	TC	CC	TC	TC	TC	CC	TC	TC	TC	TC	CC	TC	CC	TC	CC	CC	TC	TC	TC	CC	CC	TC	TC	CC	TC	CC	TC
AX-168541798	scaffold1741	435254	AA	AA	AG	AA	AG	AG	AG	AA	GG	AA	AA	AA	AA	AA	AG	AA	AG	AA	AG	AA	AG	AA	GG	AA	AA	AG	AA	AA	GG	AA	AA	GG	AA	AG	AG	AA	GG	AG	AG	AG	AA	AA	AA	AG	AA	AG	AA
AX-168541835	scaffold1511	167273	CC	CC	CC	CC	CC	CC	CC	CC	CC	CC	CC	CC	CC	CC	CC	CC	CC	CC	CC	CC	CC	CC	CC	CC	CC	CC	CC	CC	CC	CC	CC	CC	CC	CC	CC	CC	CC	CC	CC	CC	CC	CC	CC	CC	CC	CC	CC
AX-168542251	scaffold556	224842	TT	TT	TC	TT	TT	TT	TT	TC	TC	TT	TT	TT	TT	TC	TC	TC	TT	TT	TT	TT	TC	TC	--	TT	TT	TT	TC	TT	TT	TC	TT	TT	TT	TC	TT	TT	TT	TT	TC	TT	TT	TT	TT	TT	TT	TT	TT
AX-168542474	scaffold1317	136215	GG	GG	GG	GG	GG	GG	AG	AG	GG	GG	GG	AG	GG	GG	GG	GG	GG	--	GG	AG	AG	GG	GG	AG	AG	GG	GG	GG	GG	AG	GG	GG	GG	GG	GG	GG	AG	GG	GG	GG	GG	GG	AG	GG	AG	GG	GG
AX-168542558	scaffold43954	26503	CC	TC	CC	TC	CC	CC	TC	CC	TC	CC	CC	CC	CC	CC	CC	TC	CC	CC	CC	TC	CC	CC	CC	CC	TC	CC	TC	CC	TC	TC	CC	CC	CC	CC	CC	CC	TC	TC	CC	CC	CC	TC	CC	CC	CC	CC	TC
AX-168542615	scaffold1052	45035	AA	AA	AC	AA	AA	AA	AA	CC	AC	AA	AA	AA	AC	AA	AA	AA	CC	AA	AA	AA	CC	AA	AC	AA	AA	AC	AA	AC	AA	AA	AA	AA	AA	AC	AA	AC	AA	AC	AC	AC	AA	AA	--	AA	CC	AA	AA
AX-168542783	scaffold1883	51470	AG	AG	AA	AG	AG	AG	AA	AA	AA	AG	AG	GG	AG	AG	AG	AA	AG	GG	AA	AG	AG	GG	AG	AG	AG	AG	AG	AG	AA	AA	GG	AG	AA	AG	AA	GG	AG	AA	AG	AG	GG	AA	AG	AA	AG	GG	AG
AX-168543161	scaffold42130	13865	TT	TC	TC	TC	TT	TT	CC	TC	TC	TT	TC	TC	TT	TC	CC	CC	TC	TT	TC	TT	TT	TC	CC	TT	TT	TC	CC	TT	CC	CC	TT	TC	TT	TC	TT	TT	TC	TT	CC	TC	TC	TC	TC	TC	TT	TC	CC
AX-168543197	scaffold106	392103	TC	CC	CC	TC	CC	TC	TC	TT	CC	CC	CC	CC	TC	TC	TC	CC	TT	TC	CC	TC	TC	CC	TC	TC	TC	TC	TC	TC	TC	TC	CC	CC	CC	CC	CC	CC	CC	TC	TC	TC	TC	CC	TT	CC	TC	TC	TC
AX-168543215	scaffold106	369380	GG	AA	AG	GG	GG	GG	GG	GG	AG	AG	GG	GG	AG	GG	GG	AG	GG	GG	AG	GG	AG	GG	GG	GG	GG	GG	GG	AG	GG	GG	AG	AG	GG	AG	GG	AG	AG	AG	GG	GG	GG	AG	GG	AG	AG	GG	GG
AX-168543229	scaffold106	349750	TC	TC	TC	CC	TC	TC	CC	CC	TC	TT	TC	CC	TC	CC	CC	CC	CC	TC	CC	CC	TC	CC	CC	TC	CC	CC	CC	TC	CC	CC	TT	CC	TT	TC	TT	TT	TC	TC	CC	CC	CC	TC	CC	CC	TC	CC	CC
AX-168543382	scaffold695	384314	TT	TG	TT	TG	TT	TT	TG	TG	TT	TG	TT	TG	TT	TT	TT	TT	TT	TG	TG	TT	TG	TT	TG	TG	TG	TT	TT	TT	TT	TG	TG	TG	TT	TT	TT	TG	TT	TT	TG	TT	TT	TG	TG	TT	TG	TT	TT
AX-168543444	scaffold43200	159868	TC	TT	TC	TT	TC	TC	CC	CC	TC	TC	TC	TT	TC	TT	TT	TC	CC	TT	TC	TC	CC	TT	TC	TT	TC	TT	TC	TC	CC	TC	TC	TC	TC	TC	TT	TC	TC	CC	CC	TT	TC	CC	CC	TT	TC	TC	TC
AX-168543560	scaffold1863	152016	CC	CC	CC	CC	CC	CC	TT	CC	CC	CC	CC	CC	TT	TC	--	CC	TT	CC	CC	CC	CC	--	TT	CC	CC	CC	CC	TT	TT	CC	CC	CC	CC	CC	CC	CC	TT	TT	CC	CC	CC	TT	TT	CC	TT	CC	CC
AX-168543770	scaffold258	422818	AG	GG	GG	AG	AG	AG	--	AG	AG	GG	GG	AA	AA	GG	GG	GG	AG	AA	GG	GG	GG	GG	--	AG	AG	GG	AG	AA	AG	AG	GG	GG	AG	GG	GG	GG	GG	--	AA	GG	GG	AG	GG	GG	AG	AG	AG
AX-168543808	scaffold258	366978	CC	CC	CC	CC	CC	CC	CC	CC	CC	CC	CC	CC	CC	CC	CC	AC	CC	CC	CC	CC	CC	CC	CC	CC	CC	CC	CC	CC	CC	CC	CC	CC	CC	CC	CC	CC	CC	CC	CC	CC	CC	CC	CC	CC	CC	--	AC
AX-168543856	scaffold955	165102	TT	TT	TT	--	TT	TT	TC	TC	TT	TT	TT	--	TT	TC	TT	TT	TT	--	TC	TT	TC	TT	TC	TC	TC	TT	TT	TT	TT	TC	TC	TT	TC	TT	TC	TT	TT	TT	TC	TT	TT	TC	TC	TC	TC	TT	TT
AX-168544160	scaffold1031	139997	TT	TT	TC	TT	TT	TT	TC	TC	TC	TT	TT	TT	TC	TT	TT	TT	TC	TT	TT	TT	TC	TT	TC	TT	TC	TT	TC	TC	TC	TC	TT	TT	TT	TC	TT	TT	TC	TC	TC	TT	TT	TC	TC	TT	TC	TT	TC
AX-168544541	scaffold563	89105	GG	GG	GG	TG	GG	GG	GG	GG	GG	GG	GG	TT	GG	TG	TG	TG	GG	TT	GG	TG	GG	TT	GG	TT	TG	GG	GG	GG	GG	GG	GG	GG	GG	GG	GG	GG	GG	GG	GG	GG	GG	GG	GG	GG	GG	GG	GG
AX-168544645	scaffold1123	447567	GG	GG	GG	TT	GG	GG	GG	GG	GG	GG	TG	GG	GG	TT	TT	TG	GG	GG	TT	--	GG	TT	GG	GG	--	GG	GG	GG	GG	GG	GG	TT	GG	GG	GG	GG	GG	GG	GG	TT	GG	GG	GG	GG	GG	GG	--
AX-168544947	scaffold880	243329	CC	CC	CC	TC	CC	CC	CC	CC	CC	CC	CC	TC	CC	TC	TC	CC	CC	TC	CC	TC	CC	CC	CC	TC	CC	CC	CC	CC	CC	CC	CC	CC	CC	CC	CC	CC	CC	CC	CC	CC	CC	CC	CC	CC	CC	CC	CC
AX-168546139	scaffold168	956560	TT	TT	TT	TT	TT	TT	TT	TT	TT	TT	TT	TT	TT	TT	TT	TT	TT	TT	TT	TT	TT	TT	TT	TT	TT	TT	TT	TT	TT	TT	TT	TT	TT	TT	TT	TT	TT	TT	TT	TT	TT	TT	TT	TT	TT	TT	TT
AX-168546420	scaffold1154	491201	AG	AG	AA	AA	AG	AG	AA	AA	AA	AA	AG	GG	AA	AG	AG	AA	AA	AG	GG	AA	AA	AG	AA	AG	AA	AA	AA	AA	AA	AA	--	GG	AG	AA	AA	AA	AA	AA	AA	AA	AG	AA	AA	AG	AA	AG	AA
AX-168546483	scaffold1154	357884	AG	AG	GG	AG	AG	AG	AG	AG	GG	GG	AG	AA	AA	AA	AA	GG	AG	AG	AA	AG	AA	AG	AG	AG	AG	AA	AA	AA	AG	GG	AG	AA	AG	AG	GG	AA	GG	GG	GG	AA	AG	AG	AA	AG	AG	AG	AG
AX-168546973	scaffold42994	97997	CC	CC	CC	TC	TC	TC	CC	CC	CC	TC	TC	CC	CC	CC	CC	CC	CC	CC	CC	TC	CC	CC	CC	CC	CC	TC	CC	CC	CC	CC	TC	TC	CC	CC	TC	TC	CC	CC	CC	TC	CC	CC	CC	CC	CC	CC	TC
AX-168547248	scaffold496	530879	TT	TT	TT	CC	TC	CC	TT	TC	TC	TC	TC	TT	TT	CC	CC	TC	TC	TT	TT	CC	TC	CC	TC	TC	CC	TC	TC	TC	TT	TT	TC	TC	TC	TT	TC	TC	TC	TT	TC	TC	TC	TT	TT	TC	TC	TC	CC
AX-168547506	scaffold31	206316	AG	AG	AG	GG	AG	GG	GG	AG	AG	AG	GG	AA	GG	GG	GG	GG	AG	AA	GG	GG	GG	GG	AG	AA	GG	GG	AG	GG	GG	AG	GG	GG	AG	AG	AG	GG	GG	GG	GG	AG	GG	GG	GG	AG	GG	AA	GG
AX-168547708	scaffold12	46937	GG	AG	AA	AA	GG	GG	AA	AA	AA	AA	AG	AG	AA	AG	AG	AA	AA	AG	AA	AA	AA	AG	AA	AA	AA	AG	AA	AA	AA	AA	AA	AA	AA	AA	AG	AG	AA	AA	AA	AA	GG	AA	AA	AG	AA	AG	AA
AX-168547768	scaffold1004	466276	CC	CC	CC	TC	CC	CC	CC	CC	CC	CC	CC	TC	CC	CC	TC	CC	CC	CC	TC	CC	CC	TC	CC	CC	CC	CC	CC	CC	CC	CC	CC	CC	CC	CC	CC	CC	CC	CC	CC	CC	CC	CC	CC	CC	CC	CC	TC
AX-168547920	scaffold556	74214	GG	GG	AG	GG	GG	GG	AG	GG	GG	GG	GG	GG	AG	GG	GG	GG	GG	GG	GG	GG	GG	GG	AG	GG	GG	AG	AG	GG	AG	AG	AG	GG	GG	AG	GG	AG	AG	GG	AG	AG	GG	AG	GG	GG	GG	GG	GG
AX-168548063	scaffold43692	289969	CC	CC	CC	AC	CC	CC	CC	AC	AC	CC	CC	AC	CC	CC	AC	CC	AC	AC	AA	AC	AC	CC	CC	AC	AC	CC	CC	AC	CC	CC	CC	CC	CC	CC	AC	CC	CC	AC	CC	CC	CC	CC	AC	CC	AC	CC	AC
AX-168548107	scaffold1705	169127	CC	CC	CC	CC	CC	CC	CC	CC	CC	CC	CC	CC	CC	CC	CC	AC	CC	CC	CC	CC	CC	AC	CC	CC	CC	CC	CC	CC	CC	CC	CC	CC	CC	CC	CC	CC	CC	CC	CC	CC	CC	CC	CC	CC	CC	CC	CC
AX-168548474	scaffold42214	44491	TC	CC	TC	TC	TT	TC	TC	CC	CC	TC	TT	CC	TC	CC	CC	TC	CC	CC	TT	TC	TC	CC	CC	CC	TC	TT	TC	CC	TC	TC	TT	TC	TC	TC	TC	TT	TC	TT	CC	TC	CC	TC	TT	CC	TC	TC	TC
AX-168548715	scaffold448	982785	TC	TT	TT	TC	TC	TC	TT	TT	TT	TT	TC	TC	TT	CC	CC	TC	TT	TC	TT	TC	TT	TC	TT	TC	TC	TC	TT	TT	TT	TT	TT	TT	TT	TT	TT	TT	TT	TT	TT	TC	CC	TT	TT	TT	TT	CC	TC
AX-168548754	scaffold448	914941	GG	GG	GG	GG	GG	GG	GG	GG	GG	GG	GG	GG	GG	GG	GG	GG	GG	GG	AG	GG	GG	GG	GG	GG	GG	GG	GG	GG	GG	GG	AG	AA	GG	GG	GG	GG	GG	GG	GG	AG	GG	GG	GG	GG	GG	GG	GG
AX-168549012	scaffold752	123954	TC	TC	TC	TT	TT	TT	TC	CC	TC	TC	TC	TC	TC	TC	TC	CC	TC	TC	TC	TT	CC	TC	CC	CC	TT	TT	CC	TC	TC	TC	TT	CC	TC	TC	CC	TT	TC	CC	TC	TC	TC	TC	CC	TC	TC	TC	TT
AX-168549572	scaffold271	360516	AC	AC	CC	CC	AC	CC	AC	AC	CC	AC	CC	CC	CC	CC	CC	AC	CC	CC	AC	AC	AC	CC	AC	CC	CC	CC	CC	CC	CC	AC	AC	AC	AC	CC	AC	AC	CC	CC	AC	CC	AC	AC	AC	AC	AC	AC	AC
AX-168549779	scaffold1821	89023	TT	TT	TT	TT	TC	TT	TT	TT	TT	TT	TC	TT	TT	TT	TT	TT	TT	TT	TC	TT	TT	TT	TT	TT	TT	TC	TT	TT	TT	TT	TT	--	TT	TT	TT	TT	TT	TT	TT	TC	TT	TT	TT	TT	TT	TT	TT
AX-168550223	scaffold41452	37288	AG	GG	AG	GG	AG	AG	GG	AG	AG	GG	GG	GG	GG	GG	GG	GG	AG	GG	GG	GG	GG	GG	AG	GG	GG	GG	GG	GG	GG	AG	GG	GG	GG	AG	GG	GG	GG	GG	GG	AG	AG	GG	AG	GG	GG	GG	GG
AX-168550258	scaffold337	1556287	CC	CC	CC	--	CC	CC	CC	CC	CC	CC	CC	AA	CC	CC	CC	CC	CC	AA	AC	CC	CC	CC	CC	AC	AC	CC	CC	CC	CC	CC	CC	CC	AC	CC	CC	CC	CC	CC	CC	--	CC	CC	CC	AC	CC	CC	AC
AX-168550281	scaffold192	833400	TT	TT	TT	TC	TT	TT	TT	TT	TT	TT	TT	CC	TT	TT	TT	TT	TT	CC	TC	TT	TT	TT	TT	TC	TC	TT	TT	TT	TT	--	TT	TT	TT	--	TT	TT	TT	TT	TT	TT	TT	TT	TT	TT	TT	TT	TC
AX-168550434	scaffold140	45886	CC	CC	CC	CC	CC	CC	CC	CC	CC	CC	CC	CC	CC	CC	CC	CC	CC	CC	CC	CC	CC	CC	CC	CC	CC	CC	CC	CC	CC	CC	CC	CC	CC	CC	CC	CC	CC	CC	CC	CC	CC	CC	CC	CC	CC	CC	CC
AX-168550549	scaffold1198	14656	CC	AC	CC	AC	CC	CC	CC	AA	CC	CC	AC	CC	CC	CC	CC	CC	AC	CC	CC	AC	AA	CC	AC	AC	AC	CC	AA	AA	AA	AA	CC	AA	AC	--	AC	CC	CC	CC	AA	CC	AA	AA	AA	AC	--	AA	AC
AX-168550690	scaffold281	6094	CC	CC	CC	TC	CC	CC	CC	CC	CC	CC	CC	CC	CC	TC	TC	CC	CC	CC	CC	TC	CC	CC	CC	CC	CC	CC	CC	CC	CC	CC	CC	CC	CC	CC	CC	CC	CC	CC	CC	CC	CC	CC	CC	CC	CC	CC	CC
AX-168550885	scaffold1258	586905	GG	TG	TG	GG	GG	GG	TG	GG	TG	TG	GG	GG	GG	GG	GG	GG	GG	GG	GG	GG	TG	GG	GG	GG	GG	TG	TG	GG	GG	GG	--	GG	GG	TG	GG	TG	TG	TG	GG	TG	GG	TG	GG	TG	TG	GG	GG
AX-168550939	scaffold237	644160	GG	GG	GG	GG	GG	GG	GG	GG	GG	GG	GG	GG	GG	AG	AG	AA	GG	GG	GG	AG	GG	GG	GG	GG	AG	GG	GG	GG	GG	GG	GG	GG	GG	GG	GG	GG	GG	GG	GG	GG	GG	GG	GG	GG	GG	GG	AG
AX-168551355	scaffold6	538198	TT	TC	TC	TT	TT	TT	TT	TT	TC	TC	TT	TT	TC	TT	TT	TT	TT	TT	TC	TT	TC	TT	TT	TT	TT	TT	TT	TC	TT	TT	CC	TT	TC	TC	TC	CC	TC	TC	TT	TC	TT	TC	TT	TC	TC	TT	TT
AX-168551617	scaffold43894	205941	TG	GG	GG	TT	GG	TG	GG	GG	GG	TG	GG	GG	GG	GG	GG	GG	GG	GG	GG	TT	GG	GG	GG	GG	TG	GG	GG	GG	GG	GG	GG	GG	GG	GG	GG	GG	GG	GG	GG	GG	TG	GG	GG	GG	GG	TG	TT
AX-168551773	scaffold402	364820	TC	CC	TT	TC	TC	TC	TC	TC	TT	CC	TC	TC	TT	CC	CC	TT	TT	TC	TT	TC	TC	CC	--	TC	TC	TC	TC	TC	TT	TC	TC	TT	CC	TT	--	TC	TT	TT	TT	TC	TC	TT	TC	TC	TC	TC	TC
AX-168552171	scaffold1603	228624	--	TC	TC	TC	CC	CC	TC	TC	CC	CC	TC	TC	TC	TC	TC	TT	CC	TT	TT	TC	TT	TC	TC	TC	TC	TC	TT	TT	TC	TT	--	TT	TC	TT	TC	CC	CC	CC	TC	TC	TC	TT	TC	TC	TT	TC	CC
AX-168552187	scaffold592	102542	GG	GG	GG	GG	GG	GG	GG	GG	GG	GG	GG	GG	GG	GG	GG	GG	GG	GG	GG	GG	GG	GG	GG	GG	GG	GG	GG	GG	GG	GG	GG	GG	GG	GG	GG	GG	GG	GG	GG	GG	GG	GG	GG	GG	GG	GG	GG
AX-168552393	scaffold157	581947	CC	CC	CC	CC	CC	CC	CC	CC	CC	CC	--	CC	CC	CC	TC	TT	CC	CC	TC	CC	CC	CC	CC	CC	CC	CC	CC	CC	CC	CC	CC	TC	CC	CC	--	CC	CC	CC	CC	CC	CC	CC	CC	CC	CC	CC	CC
AX-168552617	scaffold885	701591	GG	AA	AA	AG	GG	GG	AA	AG	AA	AG	GG	AG	AG	AG	AG	AA	AG	AA	AA	AG	AG	AG	AA	AA	AG	AG	AA	AG	AG	AA	AG	AA	AA	AA	AA	AG	AA	AG	AG	AG	GG	AG	AG	AA	AA	GG	AA
AX-168553694	scaffold1028	177252	GG	GG	AG	GG	GG	GG	GG	GG	GG	GG	GG	AG	GG	--	GG	AA	GG	GG	AG	AG	AG	--	GG	GG	AG	GG	GG	GG	GG	GG	GG	AG	GG	AG	GG	GG	GG	GG	GG	GG	GG	AG	AG	GG	GG	GG	GG
AX-168554463	scaffold67	51962	--	AA	AA	AG	AG	AG	AA	AA	AA	AA	AG	AA	AA	AA	AA	AG	AG	AA	AA	AG	AA	AA	AA	AA	AG	--	AA	AA	AA	--	AG	AA	AA	AA	AA	AA	AA	AA	AA	AG	AA	AA	AA	AA	AA	AA	--
AX-168554560	scaffold1865	11754	CC	CC	CC	TT	CC	CC	CC	CC	CC	CC	CC	CC	CC	TC	CC	CC	CC	CC	TC	CC	CC	TC	CC	CC	TC	CC	CC	CC	CC	CC	CC	TC	CC	--	CC	CC	CC	CC	CC	CC	CC	CC	CC	CC	CC	CC	TC
AX-168554636	scaffold43074	65903	CC	CC	TC	CC	CC	CC	TC	TC	TC	CC	CC	CC	TC	TC	CC	CC	TC	CC	CC	CC	TC	TC	TC	CC	CC	TC	TC	TC	TC	TC	TC	TC	CC	TC	CC	TC	TC	TC	TC	TC	CC	TC	TC	CC	TC	CC	CC
AX-168554876	scaffold42930	16824	TC	TT	TT	TT	TT	TT	TT	TT	TT	TT	TC	TT	TT	TC	TC	TT	TT	TT	TT	TT	TT	TC	TT	TT	TT	TT	TT	TT	TT	TT	TT	TT	TC	TT	TT	TT	TT	TT	TT	TT	TT	TT	TT	TT	TT	TT	TT
AX-168554902	scaffold42930	52430	CC	TC	TT	TT	TC	CC	TC	TC	TC	TC	CC	TT	TC	CC	CC	CC	TC	TC	TC	CC	CC	CC	TC	TC	CC	CC	TC	CC	CC	TC	TC	TC	CC	TC	TC	TC	TC	TT	TC	TT	CC	TC	TC	CC	CC	CC	CC
AX-168554963	scaffold474	133192	AA	AG	AA	AA	AA	AG	AA	AA	AA	AG	AG	AA	AA	AA	AA	AG	AA	AG	AA	AG	AA	AA	AA	AG	AA	AA	AA	AA	AA	AA	AG	AA	AA	AA	AA	AG	AA	AA	AA	AA	AA	AA	AA	AA	AA	AA	AG
AX-168555199	scaffold42022	5716	GG	AA	AG	AA	GG	GG	AG	GG	AG	AG	GG	AA	AG	AA	AG	GG	AG	AA	AG	AG	GG	AG	AG	AA	AA	GG	GG	GG	GG	GG	GG	AG	AA	GG	AA	GG	AG	AG	GG	GG	GG	GG	GG	AA	GG	GG	AG
AX-168555372	scaffold42946	34540	AA	AA	--	AA	AA	--	AC	AC	AC	AA	AA	AA	AC	AA	AA	AA	AC	AA	AA	AA	AC	AA	AC	AA	--	AA	AC	AC	AC	CC	AA	AA	AA	AC	AA	AA	AC	AC	AC	AA	--	AC	AC	AA	AC	AA	AA
AX-168555581	scaffold1603	99426	GG	AG	AG	AG	AG	AG	AG	AA	AG	AG	AG	GG	AG	AG	AG	AG	AG	AA	AG	AG	AA	AG	AG	AG	AG	GG	AA	AA	AA	AA	GG	AG	AG	AG	AG	GG	AG	AG	AA	GG	AA	AA	AA	AG	AA	AA	AG
AX-168555918	scaffold101	253208	CC	TC	TC	CC	CC	CC	TC	TC	TC	TC	TC	TT	TC	TC	TC	TT	TC	TT	TT	CC	TC	TC	TC	TT	CC	TC	TC	TC	TC	TC	TC	TC	CC	TC	TC	TC	TC	TC	TC	TC	TC	TC	TC	CC	TC	TC	CC
AX-168555926	scaffold101	243048	GG	AA	AG	AA	AG	AG	AG	GG	GG	AG	AG	AG	AG	GG	GG	AG	GG	AG	GG	AA	GG	GG	GG	AG	AG	AG	GG	GG	AG	AA	AG	GG	AG	AG	AG	AG	GG	AG	GG	AG	GG	AG	AG	AG	GG	GG	AA
AX-168556234	scaffold313	1120940	TC	TC	CC	TC	TC	TC	CC	--	CC	CC	TC	CC	CC	TC	TT	TC	CC	CC	TC	CC	TC	TC	--	CC	TC	TC	CC	CC	CC	--	CC	TT	TT	--	CC	CC	TC	CC	TC	TC	TC	CC	TC	TC	TC	TC	--
AX-168556240	scaffold313	1127999	TC	TC	TT	TC	TC	CC	TC	TC	TT	TC	CC	TT	TC	TT	TT	TT	TT	TT	TC	TC	CC	TT	TC	TT	CC	TC	TT	--	TC	TC	TC	TC	TC	--	TC	TC	CC	TC	CC	TT	CC	--	CC	TC	CC	TC	CC
AX-168556882	scaffold142	1034897	GG	AA	AA	AA	GG	AA	AA	AA	AA	AA	GG	AA	AA	AA	AA	AA	AA	AG	AA	AA	AA	AA	AA	AG	AA	AA	AA	AA	AA	AA	AA	AA	AA	AA	GG	AA	AA	AA	AA	AA	GG	AA	AA	AA	AA	GG	AA
AX-168557260	scaffold1116	215536	AC	AC	CC	AA	CC	CC	CC	CC	CC	AC	AC	CC	CC	CC	CC	AC	CC	AC	CC	AC	CC	CC	CC	AC	CC	CC	CC	CC	CC	--	AC	CC	AC	CC	CC	CC	CC	CC	CC	CC	CC	CC	CC	AC	CC	AC	AC
AX-168557321	scaffold128	433246	AA	AA	AA	AA	AG	AG	AA	AA	AA	AA	AG	AA	AA	AA	AA	AA	AA	AA	AA	AG	AA	AA	AG	AA	AA	AA	AA	AG	--	AA	AA	AA	AA	AA	AA	AA	AA	AA	AA	AA	AA	AA	AA	AA	AA	AA	AG
AX-168557487	scaffold230	33237	TT	TT	TC	TC	TT	TT	TT	TT	TC	TT	TT	TC	TC	TC	CC	TT	TC	CC	TT	TT	TT	TT	TT	TC	TT	TT	TC	TC	TC	TT	TT	TT	TT	TC	TT	TT	TT	TC	TC	TT	TT	TT	TT	TT	TT	TT	TT
AX-168558189	scaffold1743	64835	CC	CC	CC	CC	CC	CC	CC	CC	CC	CC	CC	CC	CC	AC	CC	CC	CC	CC	CC	CC	CC	AC	CC	CC	CC	CC	CC	CC	CC	CC	CC	CC	CC	CC	CC	CC	CC	CC	CC	CC	CC	CC	CC	CC	CC	CC	CC
AX-168558198	scaffold1743	51047	TC	CC	TC	CC	CC	TC	TC	TC	TC	TC	CC	CC	TC	CC	CC	CC	TC	CC	CC	CC	TC	CC	TC	CC	CC	TC	TC	TC	TC	TC	CC	CC	TC	TC	TT	TC	TC	TC	TC	TC	TC	TC	TC	TC	TC	TC	CC
AX-168558260	scaffold1329	178887	CC	CC	CC	CC	CC	CC	CC	TC	CC	CC	CC	CC	CC	CC	CC	CC	CC	CC	CC	CC	TC	CC	TC	CC	CC	CC	CC	CC	CC	TC	CC	CC	CC	CC	CC	CC	TC	TC	CC	CC	CC	TC	TC	CC	TC	CC	CC
AX-168558360	scaffold827	106471	TT	TT	TT	TC	TT	TT	TT	TT	TT	TC	TC	TT	TT	TT	TC	TC	TT	TT	TC	TT	TT	TC	TT	TT	TC	TC	TT	TT	TT	TT	TC	TC	TT	TT	TC	TC	TT	TT	TT	TT	TT	TT	TT	TT	TT	TT	TC
AX-168558393	scaffold100	1114508	TT	TC	TT	TC	TT	TT	TT	TT	TT	TC	TT	TT	TT	TC	TT	TT	TT	TC	TT	TC	TT	TT	TT	TC	TC	TT	TT	TT	TT	TT	TC	TT	TT	TT	TT	TT	TT	TT	TT	TT	TT	TT	TT	TT	TT	TT	TC
AX-168558486	scaffold1283	238907	GG	GG	GG	GG	GG	GG	GG	GG	GG	GG	GG	GG	GG	GG	GG	GG	GG	GG	GG	GG	GG	GG	GG	GG	GG	GG	GG	GG	GG	GG	TG	GG	GG	GG	GG	TG	GG	GG	GG	GG	GG	GG	GG	GG	GG	GG	GG
AX-168558558	scaffold179	102115	GG	GG	GG	GG	GG	GG	GG	GG	GG	GG	GG	GG	GG	GG	GG	GG	GG	GG	GG	GG	GG	GG	GG	GG	GG	GG	GG	GG	GG	GG	GG	GG	GG	GG	GG	GG	GG	GG	GG	GG	GG	GG	GG	GG	GG	GG	GG
AX-168558835	scaffold1803	226016	TT	TG	TT	TT	TT	TT	TT	TT	TT	TG	TT	TG	TT	TT	TT	TT	TT	TG	TG	TT	TT	TT	--	TG	TT	TG	TT	TT	TT	TT	GG	TG	TT	TT	TT	TG	TT	TT	TT	TG	TT	TT	TT	TT	TT	TT	TT
AX-168558849	scaffold1803	249347	GG	TG	GG	GG	GG	GG	GG	GG	GG	TG	GG	TG	GG	GG	GG	GG	GG	TG	TG	GG	GG	GG	GG	TG	GG	GG	GG	GG	GG	GG	TG	TG	GG	GG	GG	TG	GG	GG	GG	GG	GG	GG	GG	GG	GG	GG	GG
AX-168558946	scaffold1070	53991	GG	GG	GG	GG	GG	GG	AG	GG	GG	GG	GG	AG	AG	GG	GG	GG	AG	AG	GG	GG	GG	AG	AG	AG	GG	GG	GG	AG	AG	GG	GG	GG	GG	GG	GG	GG	AG	AG	GG	GG	GG	AG	GG	GG	AG	GG	GG
AX-168559320	scaffold43	386149	GG	AG	GG	GG	AG	AG	GG	GG	GG	AG	GG	GG	GG	AA	AA	GG	GG	GG	GG	GG	GG	AG	GG	GG	GG	GG	GG	GG	GG	GG	GG	--	AG	GG	AG	GG	GG	GG	GG	GG	AG	GG	GG	AG	GG	AG	GG
AX-168559588	scaffold100	587938	AC	CC	CC	CC	CC	CC	CC	CC	CC	CC	AC	AA	CC	CC	AA	AC	CC	AC	AC	CC	CC	--	CC	AC	CC	CC	CC	CC	CC	CC	CC	AC	CC	CC	CC	CC	CC	CC	CC	CC	AC	CC	CC	CC	CC	CC	CC
AX-168559669	scaffold1021	237234	TT	TT	TG	TT	TT	TT	TG	TG	TG	TT	TT	TG	TG	TG	TG	TT	TG	TT	TT	TG	TT	TG	--	TT	TG	GG	TG	TG	GG	GG	TG	TT	TT	TG	TT	TG	TG	TT	GG	GG	TG	TG	TG	TT	TT	TG	TT
AX-168560372	scaffold544	147044	CC	TC	CC	CC	CC	CC	CC	CC	CC	TC	CC	CC	CC	TC	TC	CC	CC	TC	CC	CC	CC	TC	CC	TC	CC	CC	CC	CC	CC	CC	TC	TC	TC	CC	CC	CC	CC	CC	CC	CC	CC	CC	--	TC	CC	CC	CC
AX-168560560	scaffold446	83993	AA	AA	AA	AA	AA	AG	AG	AG	AG	AA	AA	AA	AG	AA	AA	AA	GG	AA	AG	AA	AG	AA	GG	AA	AA	AG	AG	GG	AG	AA	AG	GG	AG	AA	AA	AG	GG	AG	AG	AG	AG	AG	AG	AG	GG	AG	AA
AX-168561148	scaffold203	589763	CC	CC	CC	AC	CC	CC	CC	CC	CC	CC	AC	CC	CC	CC	CC	CC	CC	CC	CC	CC	CC	CC	CC	CC	CC	CC	CC	CC	CC	CC	CC	CC	CC	CC	CC	CC	CC	CC	CC	CC	CC	CC	CC	CC	CC	AC	CC
AX-168561183	scaffold1396	87443	TT	TT	TT	TT	TT	TT	TT	TT	TT	TT	TT	GG	TT	TT	TG	TT	TT	TG	TT	TT	TT	TT	TT	GG	TT	TT	TT	TT	TT	TT	TT	TT	TT	TT	TT	TT	TT	TT	TT	TT	TT	TT	TT	TT	TT	TT	TT
AX-168561469	scaffold203	295355	GG	AG	AA	AG	GG	GG	AA	GG	AA	AA	AG	AA	AG	AA	AA	AG	AG	AA	AG	AA	GG	AA	--	AA	AA	AG	AA	AA	AG	AG	AA	AG	AA	AA	AG	AA	AG	AG	AG	AG	GG	GG	GG	AG	AG	AG	AA
AX-168561547	scaffold41212	60067	TT	TC	TC	TC	--	TT	TC	TT	TC	TC	TC	TC	TT	TT	--	CC	TC	TC	TT	TC	TC	TT	TT	CC	TT	TC	TT	TT	TT	TC	--	--	TC	TC	CC	TC	TT	TC	TC	TC	TC	TT	TC	TT	TT	TT	TC
AX-168561655	scaffold337	302129	AG	--	AG	AA	AG	AG	AG	AA	AG	AA	AG	AA	AG	AA	AA	AA	AG	AA	AA	AA	AA	AA	AA	AA	AA	AG	AA	--	AG	AA	AA	AA	AA	AG	AA	AA	AG	AA	AG	AA	AA	AG	AA	AA	AA	AA	AA
AX-168562086	scaffold445	369218	AA	AG	GG	AA	AA	AA	GG	AA	GG	AG	AA	AA	AG	AA	AA	AA	AG	AA	AA	AA	AA	AA	AG	AA	AA	AA	GG	GG	AG	AG	AA	AA	AA	--	AA	AA	AG	AG	AG	AA	AA	AA	AA	AA	AG	AA	AA
AX-168562255	scaffold313	751609	TT	TC	TT	TC	TT	TC	TT	TC	TT	TT	TC	TT	TT	TT	TT	TT	TT	TT	CC	TT	TC	TT	TC	TT	TC	TT	TT	TT	TT	TC	TT	TC	TC	TC	TT	TT	TC	TT	TC	TT	TC	TT	TC	TC	TC	TT	TC
AX-168562510	scaffold146	691453	AG	AG	GG	AA	AA	--	GG	AG	GG	AG	AG	GG	AG	GG	GG	AG	GG	GG	AG	AG	GG	GG	AG	GG	--	GG	GG	AG	GG	AG	GG	--	AG	GG	AG	GG	GG	GG	GG	GG	AA	AG	AG	AG	AG	AA	AG
AX-168562559	scaffold146	781517	GG	GG	GG	GG	GG	GG	GG	GG	GG	GG	GG	GG	GG	GG	GG	GG	GG	GG	GG	GG	GG	GG	GG	GG	GG	GG	GG	GG	GG	GG	GG	GG	GG	GG	AG	GG	GG	GG	GG	GG	GG	GG	GG	AG	GG	GG	GG
AX-168562607	scaffold37396	40471	AA	AA	AA	AA	AG	AA	AA	AA	AA	AA	AA	AA	AA	AA	AA	AA	AA	AA	AA	AA	AA	AA	AA	AA	AA	AA	AA	AA	AA	AA	AA	AA	AA	AA	AA	AA	AA	AA	AA	AA	AG	AA	AA	AA	AA	AG	AA
AX-168562634	scaffold41522	99349	CC	CC	CC	CC	TC	TC	CC	CC	CC	CC	CC	CC	CC	TC	TC	TC	CC	CC	TC	CC	CC	CC	CC	CC	CC	CC	CC	CC	CC	CC	CC	TC	CC	CC	CC	CC	CC	CC	CC	CC	TC	CC	CC	CC	CC	TC	CC
AX-168562795	scaffold461	73125	TT	TT	TT	TT	TT	TT	TT	TT	TT	TT	TT	TT	TT	TT	TT	TT	TT	TC	TT	--	TT	TT	TT	TT	TC	TC	TT	TT	TT	TT	--	--	TT	--	TT	TT	TT	TT	TT	--	TT	TT	TT	TT	TT	TT	TT
AX-168562872	scaffold433	284614	GG	GG	AG	GG	GG	GG	GG	GG	GG	GG	GG	GG	AG	GG	GG	GG	AG	GG	GG	GG	GG	GG	GG	GG	GG	GG	AG	GG	AG	AG	GG	GG	GG	AG	GG	GG	GG	AG	AG	GG	GG	GG	GG	GG	GG	GG	GG
AX-168563451	scaffold773	137311	TG	TG	GG	GG	TG	TG	GG	TG	TG	TG	TG	TT	GG	GG	GG	TG	TG	TT	TG	GG	TG	GG	TG	--	GG	GG	TG	TG	GG	GG	GG	GG	TG	TG	GG	GG	TG	GG	TG	TG	TG	GG	GG	TG	TG	TG	GG
AX-168563670	scaffold672	383074	AA	AA	AG	AA	AA	AG	AA	AG	AA	AA	AA	AA	AA	AA	AA	AG	AA	AA	AA	AA	AA	AA	AG	AA	AA	AA	AA	AA	AA	AA	AA	AA	AA	AA	AA	AA	AG	AG	AG	AA	AG	AA	AA	AA	AG	AG	AA
AX-168564006	scaffold35822	12342	TT	TT	TC	TT	TT	TT	CC	TC	TC	TT	TT	TC	TT	CC	TC	TC	TC	TT	TC	TT	TT	TC	CC	TT	TT	CC	TC	TT	CC	CC	TT	TC	TT	TC	TT	TT	TC	TT	CC	TC	TC	TC	TC	TT	TT	TC	TT
AX-168564298	scaffold100	267070	GG	AG	GG	GG	GG	GG	GG	AG	GG	GG	GG	GG	GG	GG	GG	GG	GG	GG	GG	GG	AG	GG	AG	GG	GG	GG	AG	GG	GG	AG	AG	AG	AG	GG	AG	GG	AG	GG	GG	AG	GG	AG	AG	AG	AG	GG	GG
AX-168564356	scaffold42894	38541	GG	GG	GG	GG	GG	GG	GG	GG	GG	AG	GG	GG	GG	GG	GG	GG	GG	GG	GG	GG	GG	GG	GG	GG	GG	GG	GG	GG	GG	GG	GG	GG	GG	GG	GG	GG	GG	GG	GG	GG	GG	GG	GG	GG	GG	GG	AG
AX-168564401	scaffold42894	94933	CC	CC	CC	CC	CC	CC	CC	CC	CC	CC	CC	CC	CC	CC	CC	CC	CC	CC	CC	CC	CC	CC	CC	CC	CC	CC	CC	CC	CC	CC	CC	CC	CC	CC	CC	CC	CC	CC	CC	CC	CC	CC	CC	CC	CC	CC	CC
AX-168564410	scaffold42894	106886	AA	AG	GG	AA	--	AA	GG	AA	AG	AG	AA	AG	GG	AG	AG	AA	AG	AG	AA	AA	AG	AG	GG	AG	AG	GG	AG	--	GG	--	AG	AA	AG	AG	AG	GG	AG	AG	AA	AG	AA	--	AA	AG	AG	AA	AG
AX-168564568	scaffold513	70955	GG	GG	GG	GG	AG	AG	GG	GG	GG	GG	GG	GG	GG	GG	GG	GG	GG	GG	GG	GG	GG	GG	GG	GG	GG	GG	GG	GG	GG	GG	GG	GG	GG	GG	GG	GG	GG	GG	GG	GG	AA	GG	GG	GG	GG	AA	GG
AX-168564615	scaffold79	321315	AC	AA	AA	AA	AC	AA	AA	AA	AA	AA	AC	CC	AA	AA	AA	AC	AA	CC	AC	AA	AA	AA	AA	CC	AA	AA	AA	AA	AA	AA	AA	AC	AA	AA	AA	AA	AA	AA	AA	AA	AA	AA	AA	AA	AA	AA	AC
AX-168564619	scaffold79	327815	AG	AG	GG	GG	GG	AG	GG	AG	AG	GG	GG	GG	GG	GG	GG	GG	AG	GG	GG	GG	AG	GG	AG	GG	GG	GG	AG	AG	GG	GG	GG	GG	AG	GG	GG	GG	AG	GG	AG	GG	AA	GG	GG	AG	AG	AA	GG
AX-168564857	scaffold962	567439	TT	TT	TT	TT	TT	TC	TT	TT	TT	TT	TC	TT	TT	TC	TC	TC	TT	CC	TT	TT	TT	TC	TT	TT	TT	TT	TT	TT	TT	TT	TT	TT	TT	TT	TT	TT	TT	TT	TT	TT	TC	TT	TT	TT	TT	TC	TT
AX-168564961	scaffold296	154382	AG	GG	AG	AG	AG	AG	AG	GG	AG	GG	AG	GG	AA	AG	AG	AG	AA	GG	AA	AA	GG	AA	AG	GG	AG	AA	AA	AG	AA	AA	AA	AG	GG	AG	AG	AA	AG	AG	AG	AG	AG	AG	GG	GG	GG	AG	GG
AX-168565003	scaffold296	206085	AG	AG	AG	AG	AA	AA	AG	AG	AG	AG	AG	AG	AG	GG	GG	AG	AG	GG	GG	AG	AG	GG	AG	GG	AG	GG	AG	AG	AG	AG	AG	AG	AG	AG	AG	GG	AG	AG	AG	GG	AA	AG	AG	AG	AG	AG	AG
AX-168565063	scaffold156	644674	TC	TT	TT	CC	TT	CC	TC	TC	TT	TC	--	TC	TT	TC	TT	CC	TT	CC	TC	CC	TC	TT	TC	CC	CC	TC	TT	TT	TT	TT	TC	TC	TC	TT	--	TT	TT	TT	TC	TC	TT	TC	TT	TC	TC	TC	CC
AX-168565381	scaffold271	670882	CC	CC	CC	TC	TC	TC	CC	TC	TC	TC	TC	TC	TC	CC	CC	CC	TC	TC	CC	TC	CC	CC	CC	CC	TC	TT	CC	CC	CC	CC	TC	CC	TC	TC	TC	TT	TC	TC	TC	TC	TC	CC	TC	TC	CC	TC	TT
AX-168565578	scaffold191	176608	AA	AC	AA	AA	AA	AA	AA	AC	AA	AA	AC	AA	AA	AA	--	AA	AA	AA	AA	AA	AC	AC	AA	AA	AA	AA	AC	AC	AC	AC	AA	AA	AC	AC	AC	AA	AA	AA	AC	AA	CC	AC	AC	AC	AC	CC	AA
AX-168565630	scaffold1637	173749	GG	GG	GG	GG	GG	GG	GG	GG	GG	GG	GG	GG	GG	GG	GG	GG	GG	GG	GG	GG	GG	TG	GG	GG	GG	GG	GG	GG	GG	GG	GG	GG	GG	GG	GG	GG	GG	GG	GG	GG	GG	GG	GG	GG	GG	GG	GG
AX-168565843	scaffold751	259544	TC	TC	TT	CC	--	CC	TC	TC	TT	CC	CC	CC	TT	CC	TC	TC	TT	TT	CC	TT	TC	TC	TC	CC	CC	TC	TT	TT	TT	TC	TC	CC	TC	--	TC	CC	TT	TT	TC	TC	TT	TC	TC	CC	TC	TT	TT
AX-168566683	scaffold723	300677	AG	AA	AA	AA	AA	AA	AA	AA	AA	AA	AG	AA	AA	AA	AA	AA	AA	AA	AA	AA	AA	AA	AA	AA	AA	AA	AA	AA	AA	AA	AG	AA	AA	AA	AA	AA	AA	AA	AA	AG	AA	AA	AA	AA	AA	AA	AA
AX-168566884	scaffold1231	10984	CC	TC	CC	CC	TC	TC	CC	CC	CC	TC	TC	CC	CC	TC	TC	TC	CC	CC	TC	CC	CC	TC	CC	CC	CC	CC	CC	CC	CC	CC	CC	TC	CC	CC	TC	CC	CC	CC	CC	CC	TC	CC	CC	TC	CC	TC	CC
AX-168566944	scaffold226	797149	AA	AG	AA	AA	AA	AA	AA	AG	AA	AG	AA	AA	AA	AG	GG	AA	AG	AA	AA	AA	AG	AG	AG	AA	AA	AA	AG	AG	AA	AG	AA	AG	AG	AA	AG	AA	AG	AA	AG	AG	AG	AA	AA	AG	AG	AG	AA
AX-168567168	scaffold1397	432773	CC	CC	TC	CC	CC	CC	TC	TC	TC	TC	TC	TC	TC	CC	CC	TT	TC	TC	CC	CC	TC	CC	TC	TC	CC	CC	TC	TC	TC	TC	CC	TC	TC	TC	TC	CC	TC	TC	TC	TC	TC	TC	TC	CC	TC	TC	CC
AX-168567401	scaffold257	953620	TC	TC	TC	TT	TC	TC	TC	TT	TC	TC	TT	TT	TT	TT	TT	TT	TC	TT	TT	TC	TT	TT	TT	TT	TC	TC	TC	TC	TC	TT	TC	TC	CC	TT	TC	TC	TT	TC	TT	TC	TC	TC	TT	TC	TT	TT	TC
AX-168567578	scaffold1901	306829	CC	CC	CC	TC	CC	CC	CC	CC	CC	CC	CC	CC	CC	CC	CC	TC	CC	CC	CC	TC	CC	CC	CC	CC	TC	CC	CC	CC	CC	CC	CC	CC	TC	CC	CC	CC	CC	CC	CC	CC	CC	CC	CC	TC	CC	CC	TC
AX-168567807	scaffold443	764263	AA	AA	AA	AA	AA	AA	AA	AA	AA	AA	--	AA	AA	AG	AA	AG	AA	AA	AA	AA	AA	AA	AA	AA	AA	AA	AA	AA	AA	AA	AA	AA	AA	AA	AA	AA	AA	AA	AA	AG	AA	AA	AA	AA	AA	AA	AA
AX-168567935	scaffold1865	273108	TT	TT	TT	TT	TT	TT	TT	TT	TT	TT	TT	TT	TT	TT	TC	TT	TT	TC	TT	TT	TT	TT	TT	TC	TT	TT	TT	TT	TT	TT	TT	TT	TT	TT	TT	TT	TT	TT	TT	TT	TT	TT	TT	TT	TT	TT	TT
AX-168567956	scaffold1865	310997	CC	CC	CC	CC	CC	CC	CC	CC	CC	CC	CC	CC	CC	CC	CC	CC	CC	TC	CC	CC	CC	CC	CC	TC	CC	CC	CC	CC	CC	CC	CC	CC	CC	CC	CC	CC	CC	CC	CC	CC	CC	CC	CC	CC	CC	CC	CC
AX-168568144	scaffold38274	306	TC	TT	TC	TC	TC	TC	TC	TT	TC	TT	TC	CC	TC	TC	TC	CC	TC	TC	TT	TC	TC	TC	TC	CC	TC	TC	TT	TC	TC	TC	TC	TT	TT	TC	--	TC	TC	TC	TC	TC	CC	TC	TC	--	TT	TC	TC
AX-168568308	scaffold35332	15871	TG	GG	GG	GG	TG	TG	GG	GG	GG	TG	TG	GG	GG	TG	GG	GG	GG	TT	GG	GG	GG	GG	GG	TT	GG	GG	GG	GG	GG	GG	GG	TG	TG	GG	TG	GG	GG	GG	GG	GG	GG	GG	GG	GG	GG	TG	GG
AX-168568376	scaffold1532	568107	AA	AA	AA	AA	AA	AA	AA	AA	AA	AA	AA	AC	AA	AA	AA	AA	AA	AA	AA	AA	AA	AA	AA	AA	AA	AA	AA	AA	AA	AA	AA	AA	AA	AA	AA	AA	AA	AA	AA	AA	AA	AA	AA	AA	AA	AA	AA
AX-168568411	scaffold269	14773	TC	TC	TC	TC	TC	TC	TC	TC	TC	TC	CC	TC	TC	CC	CC	TC	TC	TT	CC	TC	TC	CC	TC	TT	TC	TT	TC	TC	TC	TC	TC	CC	TC	TC	TC	TC	TC	TC	TC	TT	TC	TC	TC	TC	TC	CC	TC
AX-168568416	scaffold269	19400	TT	TT	TT	TT	TT	TT	TT	TT	TT	TT	TT	TT	TT	TT	TG	TT	TT	TT	TT	TT	TT	TT	TT	TT	TT	TT	TT	TT	TT	--	TT	TT	TT	TT	TT	TT	TT	TT	TT	TT	TT	TT	TT	TT	TT	TT	TT
AX-168568782	scaffold532	140428	AA	AG	AG	AG	AG	AG	AG	AG	AG	AG	AG	GG	AG	GG	GG	GG	AG	GG	AA	GG	AG	GG	AG	GG	AG	AG	AG	AG	AG	AG	AG	AA	AG	AG	AG	GG	AG	AG	AG	AG	AG	AG	AG	AG	AG	AG	GG
AX-168569432	scaffold1086	569272	AG	GG	AA	--	AA	GG	AA	AA	AA	AG	AG	AG	AA	AA	AA	GG	AA	AG	--	--	AA	AA	AA	AG	AG	AG	--	AA	AA	AA	AG	AA	AG	AA	AG	AG	AA	AA	AA	GG	AG	AA	AG	AG	--	AA	AA
AX-168569700	scaffold102	1267486	--	TT	TT	CC	CC	CC	CC	TC	TT	TC	TT	TC	CC	TT	TT	TT	TT	TC	TT	CC	CC	TT	TC	TT	CC	TC	TC	CC	CC	TC	TC	TT	TT	TC	TT	TT	CC	CC	CC	TT	CC	CC	CC	TT	CC	CC	TC
AX-168569711	scaffold102	1253560	CC	CC	CC	CC	CC	CC	CC	CC	CC	CC	CC	CC	CC	AC	AC	CC	CC	CC	CC	CC	CC	AC	CC	CC	CC	CC	CC	CC	CC	CC	CC	CC	CC	CC	CC	CC	CC	CC	CC	CC	CC	CC	CC	CC	CC	CC	CC
AX-168569811	scaffold41974	16947	TT	TT	TT	TT	TT	TT	TT	TT	TT	TT	TT	TT	TT	TT	TT	TC	TT	TT	TT	TT	TT	TT	TT	TT	TT	TT	TT	TT	TT	TT	TT	TT	TT	TT	TT	TT	TT	TT	TT	TT	TT	TT	TT	TT	TT	TT	TT
AX-168569822	scaffold41974	32614	GG	AG	AG	GG	GG	GG	AG	GG	GG	AG	GG	GG	AG	GG	GG	AA	GG	GG	GG	GG	GG	AG	GG	GG	GG	AG	GG	GG	AG	AG	AG	GG	AG	AG	AG	AG	GG	AG	GG	AG	GG	AG	AG	AG	GG	GG	GG
AX-168570043	scaffold40950	10169	AG	AG	GG	AG	AG	AA	GG	AG	GG	GG	AG	GG	AG	GG	GG	AA	AG	AA	GG	AG	AG	GG	GG	AA	AG	GG	GG	AG	GG	GG	GG	AG	GG	GG	GG	GG	GG	AG	GG	GG	GG	GG	AG	GG	AG	GG	AG
AX-168570110	scaffold1599	1001380	GG	AG	GG	GG	AG	AG	GG	AG	AG	GG	AG	AG	AG	GG	GG	AG	AG	AG	AA	GG	AA	GG	GG	AG	GG	GG	AG	AG	AA	AG	AA	AA	AG	AA	AG	GG	AG	AG	AA	AG	AA	AG	AA	AG	AG	AA	GG
AX-168570389	scaffold782	168923	AG	AA	AG	GG	AG	GG	GG	GG	AG	AA	GG	GG	AG	GG	GG	AG	AG	GG	GG	AA	GG	GG	GG	GG	GG	GG	AG	AG	AG	GG	--	GG	AG	AG	AG	GG	AG	AG	GG	GG	AG	GG	GG	AG	GG	GG	AA
AX-168570750	scaffold48	49716	GG	GG	GG	GG	GG	GG	GG	GG	GG	AG	AG	GG	GG	GG	GG	AG	GG	GG	GG	GG	GG	GG	GG	GG	GG	AG	GG	GG	GG	GG	GG	GG	GG	GG	GG	GG	GG	GG	GG	AG	GG	GG	GG	AG	GG	GG	GG
AX-168570931	scaffold599	221252	TC	TC	TC	TT	TC	TT	TC	TC	TT	TC	TC	TC	TT	TC	TC	CC	TT	TT	TT	TT	TT	TC	TC	TT	TT	TC	TC	TT	TT	TT	TC	TT	TC	TT	TC	TC	TC	TC	TC	TC	TC	TT	TT	TT	TC	TT	TT
AX-168571150	scaffold675	248533	AG	AG	AG	AA	AG	AG	AG	AA	AG	AG	AG	AA	AG	AA	AA	GG	AG	AA	AG	AA	AA	AA	--	AA	AA	AG	AG	AG	AG	AA	AA	AG	AG	AG	AG	AG	AA	AA	AG	AA	AG	AA	AA	AG	AA	AG	AA
AX-168571164	scaffold675	263762	AG	GG	AG	AA	AG	GG	AA	AG	AG	AG	GG	AA	AG	AG	AG	AG	--	AA	AG	AG	AG	AG	GG	AA	AG	GG	AG	AG	AA	GG	AA	AG	AA	AG	AG	AG	GG	AG	AA	AG	GG	AG	AG	AG	GG	GG	AG
AX-168571173	scaffold675	276336	TC	TC	TC	CC	TC	TT	TC	TC	TC	TC	TT	CC	TC	TC	TC	TT	TC	CC	TC	CC	TC	TC	TC	CC	CC	TC	TC	TC	TC	TC	CC	TC	TC	TC	TC	TC	TC	TC	TC	CC	TT	TC	TC	TC	TC	TT	CC
AX-168571305	scaffold854	566471	TC	TC	CC	CC	CC	CC	CC	TC	CC	TC	TC	TC	TC	CC	CC	TC	TC	TT	CC	TC	TC	CC	CC	TC	TT	CC	CC	CC	TC	CC	CC	CC	TT	--	TT	CC	CC	TC	TC	CC	CC	TC	TC	TT	CC	TC	TC
AX-168571326	scaffold53	472374	GG	GG	GG	TG	GG	GG	GG	GG	GG	GG	GG	TG	GG	TG	TG	GG	GG	TG	GG	TG	TG	TG	GG	TG	TG	GG	TG	GG	GG	TG	GG	GG	GG	GG	GG	GG	TG	TG	GG	GG	GG	GG	TG	GG	TG	GG	GG
AX-168571337	scaffold53	478109	AG	AG	AG	GG	GG	AG	AG	AG	AG	GG	--	AA	AG	AA	AA	AA	AG	AA	GG	GG	GG	AA	AG	AA	GG	GG	GG	AG	AG	GG	GG	GG	GG	AG	GG	GG	GG	GG	AG	--	AG	AG	GG	AG	GG	GG	GG
AX-168571375	scaffold77	963604	AG	GG	GG	AA	AG	AG	GG	AG	GG	GG	--	AA	AG	AG	AG	AG	GG	AA	AG	AA	AG	AA	AG	AG	AA	GG	AG	GG	GG	--	AG	GG	GG	AG	GG	AG	AG	GG	AG	GG	AA	GG	AG	GG	AG	AA	AG
AX-168571716	scaffold1632	177094	CC	CC	CC	CC	CC	AC	CC	CC	CC	AC	CC	AC	CC	AA	CC	CC	CC	CC	CC	CC	CC	CC	CC	CC	CC	AC	CC	CC	CC	CC	AA	AC	CC	CC	CC	AA	CC	CC	CC	AC	AC	CC	--	CC	CC	AC	CC
AX-168571786	scaffold1632	88056	AA	AA	AA	AA	AA	AG	AG	AA	AG	AA	AA	AA	AG	AG	AA	AA	AG	AA	AA	AA	AG	AA	AA	AA	AA	AA	AG	AG	AG	AG	AG	AG	AA	AG	AA	AG	AA	AA	AA	AA	AG	AG	AG	AA	AA	AG	AA
AX-168572147	scaffold40404	82278	GG	AA	AA	AA	GG	GG	AG	AA	AG	AA	AG	GG	AG	AA	AA	AG	AG	AA	AG	GG	AG	AA	AA	AA	AA	AA	AG	AG	AG	AG	AA	AA	AG	AG	AA	AA	AA	AA	AA	AA	GG	AG	AG	AG	AA	GG	GG
AX-168572257	scaffold1521	40564	TC	CC	CC	CC	TC	CC	TC	TC	CC	CC	CC	CC	CC	TC	CC	CC	CC	TC	TT	TT	TC	CC	TC	TC	CC	TT	CC	CC	CC	TC	CC	CC	TC	CC	TC	CC	CC	CC	TC	TT	TC	TC	TC	TC	TC	TC	TT
AX-168572295	scaffold43446	184440	AG	GG	GG	GG	AG	AG	AG	AG	GG	AG	AG	GG	GG	GG	GG	AA	GG	GG	AG	AG	AG	GG	AG	GG	GG	GG	GG	GG	GG	AG	GG	GG	GG	GG	GG	GG	GG	GG	AG	GG	AG	AG	AG	AG	AG	AG	AG
AX-168572301	scaffold1496	1812	TT	TT	TT	TT	TT	TT	TT	TT	TT	TT	TT	TT	TT	TT	TT	TT	TT	TT	TT	TT	TT	TT	TT	TT	TT	TT	TT	TT	TT	TT	TT	TT	TT	TT	TT	TT	TT	TT	TT	TT	TT	TT	TT	TT	TT	TT	TT
AX-168572395	scaffold1086	127593	AA	AA	AA	AG	AA	AG	AG	AG	AA	AA	AG	AA	AA	AA	AA	AA	AA	AA	AG	AA	AG	AA	AG	AA	AG	AG	AA	AA	AA	AG	AG	AG	AG	AA	AG	AA	AA	AA	AG	AG	AA	AG	AG	AG	AG	AG	AG
AX-168572530	scaffold508	207389	CC	CC	CC	CC	CC	CC	TC	CC	CC	CC	CC	CC	TC	CC	CC	TC	TC	CC	CC	CC	CC	CC	TC	CC	CC	CC	CC	TC	TC	CC	CC	CC	CC	CC	CC	CC	TC	TC	CC	CC	CC	TC	CC	CC	TC	CC	CC
AX-168572576	scaffold193	157893	AA	AA	--	AA	AC	AC	AA	AC	AC	AA	AA	AA	AA	AA	AA	AA	AC	AA	AA	AA	AA	AA	--	AA	AA	AA	AA	AA	AA	AA	AA	AA	AA	AA	AA	AA	AC	AC	AC	AA	AC	AA	AC	AA	AA	AC	AA
AX-168572601	scaffold193	199064	CC	TT	CC	CC	TC	TC	CC	TT	TC	TC	TC	CC	CC	TC	CC	TC	TC	TC	TC	CC	TC	TC	CC	CC	CC	TC	TC	TC	TC	TC	CC	TC	TT	TC	TT	TC	TC	TC	TT	TC	TT	TC	TT	TT	TC	TT	CC
AX-168572671	scaffold1603	278061	AA	GG	AA	AG	AG	AG	AA	GG	AG	AG	AG	AA	AA	AG	AG	GG	AG	GG	AG	AG	AG	AG	AA	AG	AG	AG	AG	AG	AG	AG	AG	AG	GG	AG	GG	AG	AG	AG	GG	AG	GG	AG	GG	GG	AG	GG	AA
AX-168573387	scaffold440	293003	TT	TT	TT	TT	TC	TC	TT	TC	TC	TT	TC	TC	TT	TT	TT	TT	TC	TC	CC	TC	TC	TC	TC	TC	TT	TT	TC	TC	TT	TT	TT	TC	TC	TT	TT	TT	TC	TT	TC	TT	TC	TT	TT	TC	TC	TC	TC
AX-168573527	scaffold50	185856	CC	CC	CC	CC	CC	AC	CC	CC	CC	CC	CC	AC	CC	AC	CC	AC	CC	AC	AA	AC	CC	CC	CC	AC	CC	AC	CC	CC	CC	CC	AC	AA	AC	--	AC	AC	CC	CC	CC	AC	CC	CC	CC	AC	CC	CC	CC
AX-168573851	scaffold54	249700	CC	CC	CC	CC	CC	CC	CC	CC	CC	CC	CC	AC	CC	CC	AC	--	CC	CC	AC	--	CC	AC	CC	AC	CC	AC	CC	CC	CC	CC	CC	AC	CC	CC	CC	CC	CC	CC	CC	CC	CC	CC	CC	CC	CC	CC	AC
AX-168573876	scaffold54	210903	AA	AA	AA	AA	AA	AC	AA	AA	AA	AA	AC	AA	AA	AC	CC	AA	AA	AA	AA	AA	AA	AC	AA	AA	AA	AA	AA	AA	AA	AA	AA	AA	AA	AA	AA	--	AA	AA	AA	AA	AA	AA	AA	AA	AA	AC	AA
AX-168573937	scaffold42960	5570	GG	AA	AA	AA	AG	AA	AA	AA	AA	AG	AG	AG	AA	AA	AA	AA	AA	GG	AG	AG	AA	AG	AA	AG	GG	AA	AA	AA	AA	AA	AG	AG	AA	AA	AA	AA	AA	AA	AA	AA	GG	AA	AA	AG	AA	GG	AG
AX-168573995	scaffold42214	113878	TG	TG	GG	GG	GG	TG	GG	TG	TG	TG	GG	TG	GG	TG	TG	GG	TG	TG	GG	GG	TT	TG	TG	TG	GG	GG	TT	TG	GG	TT	GG	TG	GG	GG	GG	GG	TT	TG	TG	GG	TT	GG	TG	TG	TT	TG	GG
AX-168574096	scaffold734	39158	AG	AG	GG	GG	AG	AG	GG	GG	GG	GG	GG	GG	GG	GG	GG	AG	GG	GG	AG	GG	GG	GG	GG	GG	GG	GG	GG	GG	GG	GG	GG	GG	AG	GG	AG	GG	GG	GG	GG	GG	AG	GG	GG	AG	GG	GG	GG
AX-168574354	scaffold140	131063	AG	AG	AG	AG	AA	AG	AG	AG	AG	AA	AG	AG	AG	AG	AA	GG	AG	AG	GG	GG	AG	AG	AG	AG	GG	AA	AG	AG	AG	AG	AA	AG	AA	--	AA	AA	AG	AG	AG	AA	AA	AG	AG	AG	AG	AA	AA
AX-168574588	scaffold634	73141	AA	AC	AC	AA	AA	AA	AC	AC	AC	AC	AA	AA	AA	AC	AA	AA	AC	AA	AA	AA	AC	AA	CC	AA	AA	AA	AC	AA	CC	AC	AC	AA	AC	AA	AC	AC	CC	AC	AA	AA	AA	AC	AA	AC	AC	AA	AA
AX-168574794	scaffold313	995924	AA	AA	AA	AA	AA	AA	AA	AA	AA	AA	AA	AA	AA	AA	AG	AA	AA	AA	AA	AA	AA	AA	AA	AA	AA	AA	AA	AA	AA	AA	AA	AA	AA	AA	AA	AA	AA	AA	AA	AA	AA	AA	AA	AA	AA	AA	AA
AX-168575224	scaffold487	274893	CC	CC	CC	TC	CC	CC	CC	TC	CC	CC	TC	TC	CC	CC	CC	TC	CC	TC	TC	TC	TC	CC	CC	TC	TC	CC	TC	TC	TC	TC	TC	TC	CC	TC	CC	CC	CC	CC	TC	CC	TC	TC	TC	CC	TC	TC	TC
AX-168575604	scaffold22	1257729	GG	GG	AG	AG	AG	GG	AA	AG	AG	GG	AG	AG	GG	AG	AA	GG	AG	GG	GG	AG	GG	AG	--	GG	AG	AG	AA	GG	AA	AA	GG	GG	GG	AG	GG	GG	AG	GG	AA	AG	AA	AG	AG	GG	GG	AA	AA
AX-168575685	scaffold837	162733	TT	TT	TT	TT	TT	TT	TT	TT	TT	TT	TT	TT	TT	TT	TT	TT	TT	TT	TT	TT	TT	TT	TT	TT	TT	TT	TT	TT	TT	TT	TT	TT	TT	TT	TT	TT	TT	TT	TT	TT	TT	TT	TT	TT	TT	TT	TT
AX-168576126	scaffold1900	106188	AA	AA	AA	AA	AA	AA	AA	AA	AA	AA	AA	AA	AA	AA	AA	AA	AA	AA	AA	AG	AA	AA	AA	AA	AA	AG	AA	AA	AA	AA	AA	AA	AA	AA	AA	AA	AA	AA	AA	AG	AA	AA	AA	AA	AA	AA	AG
AX-168576177	scaffold1822	245965	AA	AA	AA	AA	--	AA	AA	AA	AA	AA	AA	AA	AA	AA	AA	AA	AA	AA	AG	AA	AA	AA	AA	AA	AA	AA	AA	AG	AA	AG	AG	AA	AA	AA	AA	AG	AG	AA	AA	--	AA	AA	AA	AA	AA	AA	AA
AX-168576325	scaffold599	534093	GG	AA	GG	GG	GG	GG	GG	GG	GG	AG	GG	GG	GG	GG	GG	AG	GG	AG	AG	GG	GG	GG	GG	AG	AG	AG	GG	GG	GG	GG	GG	GG	AA	GG	AA	GG	GG	GG	GG	AG	GG	GG	GG	AA	GG	GG	GG
AX-168577014	scaffold487	139807	GG	GG	AG	GG	GG	GG	GG	AG	GG	GG	GG	GG	GG	GG	GG	GG	AG	GG	AA	GG	GG	GG	AG	GG	GG	GG	AG	GG	GG	AG	GG	AA	AG	GG	AG	GG	GG	GG	AG	GG	GG	AG	GG	--	AG	GG	GG
AX-168577222	scaffold1357	72995	AA	GG	AA	AG	AA	AA	AA	AA	AA	AG	AA	AG	AA	AA	AA	AG	AA	AA	AG	AG	AA	AA	AA	AA	AA	AA	AA	AA	AA	AA	AA	AG	GG	AA	AG	AA	AA	AA	AA	AA	AA	AA	AA	AG	AA	AA	AG
AX-168577320	scaffold615	41479	TT	CC	TC	TC	TC	TC	TC	TC	TC	TC	TC	TC	TC	TT	TT	TT	TC	TC	TT	TC	TC	TT	TC	TC	TC	TC	TC	TC	TC	TC	TC	TT	TC	TC	TC	TC	TC	TC	TC	TC	CC	TC	TC	CC	TC	CC	TC
AX-168577382	scaffold41136	94398	AG	GG	GG	GG	GG	GG	GG	GG	GG	GG	AG	AG	GG	GG	AG	GG	GG	AG	GG	AG	GG	GG	GG	AG	GG	GG	GG	GG	GG	GG	GG	GG	GG	GG	GG	GG	GG	GG	GG	GG	AG	GG	GG	GG	GG	GG	GG
AX-168577438	scaffold43624	202042	GG	TG	TG	GG	GG	GG	TG	GG	GG	TG	GG	GG	TG	GG	GG	GG	GG	GG	GG	GG	GG	GG	GG	GG	GG	TG	GG	GG	TG	TG	TG	GG	TG	TG	TG	TG	GG	TG	GG	TG	GG	TG	TG	TG	GG	GG	GG
AX-168577612	scaffold323	82218	CC	AA	AA	AA	AA	AC	AA	AA	AA	AA	AC	AA	AA	CC	AC	AC	AA	AA	AA	AA	AA	AC	AA	AA	AA	AC	AA	AA	AA	AA	AC	AA	AC	AA	AA	AC	AA	AA	AA	AC	CC	AA	AA	AA	AA	AC	AA
AX-168577627	scaffold323	110644	GG	GG	AG	GG	GG	GG	GG	GG	AG	GG	GG	AG	GG	GG	AG	GG	GG	AG	AG	GG	AG	AG	GG	GG	GG	AG	GG	GG	GG	AG	AG	AG	GG	AG	GG	AG	GG	GG	GG	GG	GG	AG	AG	GG	GG	GG	GG
AX-168577968	scaffold722	226079	GG	GG	GG	GG	GG	GG	GG	GG	GG	GG	GG	GG	GG	GG	GG	GG	GG	GG	GG	GG	GG	GG	GG	GG	GG	GG	GG	GG	GG	GG	GG	GG	GG	GG	GG	GG	GG	GG	GG	GG	GG	GG	GG	GG	GG	GG	GG
AX-168578118	scaffold128	552049	CC	CC	CC	CC	CC	CC	CC	CC	CC	CC	CC	CC	CC	CC	CC	CC	CC	CC	CC	CC	CC	CC	CC	CC	CC	CC	CC	CC	CC	CC	CC	CC	CC	CC	CC	CC	CC	CC	CC	CC	CC	CC	CC	CC	CC	CC	CC
AX-168578784	scaffold258	541146	TT	TT	CC	TT	CC	CC	TT	TT	TT	TT	CC	TT	TT	TT	TT	TT	TT	TT	CC	CC	CC	TT	TC	TT	CC	TT	TT	TT	TT	TT	TT	CC	TT	CC	TT	TT	TT	TT	TT	TT	TT	CC	CC	TT	TT	CC	TT
AX-168578953	scaffold751	460372	CC	CC	TC	TT	TC	TC	TT	TT	TC	TC	TC	TC	TC	TC	TT	TT	TC	TC	TC	TC	TT	TT	TT	TC	TT	TC	TC	TC	TC	TT	CC	CC	TC	TC	TC	TC	TC	TC	TT	TC	TC	TT	TT	TT	TT	TC	TC
AX-168579070	scaffold1404	64268	CC	TC	TT	TC	TC	TC	TT	TC	TT	TC	CC	TT	TT	TC	TT	CC	TT	TT	TT	TT	TC	TC	TT	TT	TC	TC	TC	TC	TC	TC	TT	TT	TC	TC	TC	TC	TT	TT	TC	TT	TC	TC	TC	TC	TC	TC	TT
AX-168579181	scaffold392	276761	AG	GG	AG	AG	AG	AG	AG	AG	AG	GG	AG	AG	AG	GG	AG	GG	AG	AG	AA	AG	AG	GG	AG	AA	AG	AA	AG	AG	AG	AG	AG	AA	GG	AG	GG	AA	AG	AG	AG	AA	AG	AG	AG	GG	AG	AG	AG
AX-168579323	scaffold509	48827	CC	TT	TT	CC	TC	TC	TT	TC	TT	TT	CC	TT	TT	TC	TC	CC	TT	TT	TC	TC	TC	TT	TT	TT	CC	CC	TC	TC	TC	TC	TT	TC	TC	TC	TC	CC	TT	TT	TC	TC	TC	TC	TC	TC	TC	TC	TC
AX-168579406	scaffold713	258733	AG	GG	AG	GG	AG	AG	AG	AG	AG	GG	AG	AG	AG	GG	GG	GG	GG	GG	GG	GG	AA	GG	AG	GG	GG	GG	AA	AA	AG	AG	GG	GG	GG	AG	GG	GG	GG	GG	AG	GG	AG	AA	GG	GG	AA	AG	GG
AX-168579843	scaffold784	580488	TT	TC	CC	TC	TT	TT	TC	CC	CC	TC	--	TC	TC	TC	TC	TC	TC	CC	TC	TC	CC	TC	TC	TC	TC	TC	CC	TC	TC	CC	TC	TT	TT	CC	TC	TC	TC	TC	CC	TC	TC	TC	TC	TT	TC	TC	TC
AX-168580016	scaffold39366	18429	CC	TC	TC	TC	CC	TC	TT	TT	TC	TC	TC	CC	TC	TC	TT	TC	TC	TC	TT	TT	TT	TT	TT	CC	TC	TC	TC	TC	TC	TT	--	TT	TC	TC	TC	TT	TC	TC	TT	TC	CC	TT	TT	TC	TT	CC	TT
AX-168580250	scaffold443	294278	AA	AG	AG	AA	AA	AG	AG	AG	AG	AG	AA	AA	AG	AA	AA	AG	AG	AA	AA	AA	AG	--	AG	AA	AA	GG	AG	AG	AG	GG	GG	AG	AA	AG	AG	GG	AG	AG	AG	AG	AG	AG	AG	AA	AG	--	AA
AX-168580901	scaffold675	464690	TG	GG	GG	GG	TG	TG	GG	GG	GG	GG	TT	GG	GG	TG	GG	GG	GG	TG	GG	GG	GG	GG	GG	GG	GG	TG	GG	GG	GG	GG	GG	GG	GG	GG	GG	TT	GG	GG	GG	TT	TG	GG	GG	GG	GG	TT	GG
AX-168581361	scaffold748	315526	GG	AG	AA	AA	AG	AA	AA	AA	AA	AG	AG	AA	AA	AG	AG	AG	AA	AA	AG	AA	AA	AG	AA	AA	AG	AA	AA	AA	AA	AA	AA	AG	AG	AG	AA	AA	AA	AA	AA	AA	AG	AA	AA	AG	AA	AG	AA
AX-168581424	scaffold37006	29370	GG	GG	GG	GG	GG	GG	GG	GG	GG	GG	GG	GG	GG	GG	GG	GG	GG	GG	GG	GG	GG	GG	GG	GG	GG	GG	GG	GG	GG	GG	GG	GG	GG	GG	GG	GG	GG	GG	GG	GG	GG	GG	GG	GG	GG	GG	GG
AX-168581959	scaffold40182	24889	AA	AA	AA	AA	GG	AA	AA	AA	AA	AA	GG	AA	AA	GG	AA	AA	AA	GG	AA	AA	AA	AA	AA	GG	AA	AA	AA	AA	AA	AA	--	GG	GG	AA	GG	GG	AA	AA	AA	GG	GG	AA	AA	GG	AA	GG	AA
AX-168582225	scaffold419	447800	AG	AA	AG	AA	AA	AA	AA	AG	AG	AA	AG	AG	AG	AA	AA	AA	AG	GG	AA	AG	AG	AA	AG	AA	AG	AA	AA	AG	AG	AG	AA	AA	AA	AA	AA	AA	AA	AG	AA	AA	AG	AA	AG	AA	AA	AA	AG
AX-168582532	scaffold790	24361	AA	AA	GG	AA	AA	AA	GG	GG	GG	AA	AA	AA	--	AG	AG	AG	GG	AG	AA	AG	GG	AA	GG	AG	AA	AA	--	--	GG	GG	AA	AA	AA	GG	GG	AA	GG	GG	GG	AA	AA	GG	AG	AG	GG	AA	AG
AX-168582537	scaffold790	14097	CC	AA	CC	AA	CC	CC	CC	AC	CC	AC	AC	AC	AC	AC	AC	AA	AC	CC	AC	AA	CC	AC	CC	CC	AA	AC	AC	AC	AC	CC	AA	AA	AA	CC	CC	AC	CC	CC	CC	AC	CC	AC	AC	AC	CC	CC	AA
AX-168583007	scaffold1899	232753	TT	TT	TC	TC	TC	TT	TC	TC	TC	TT	TC	TC	TC	TT	TT	TT	TC	TC	TT	TT	TT	TC	TC	TC	TC	TT	TT	TC	TC	TT	TT	TT	TT	TC	TT	TT	TT	TT	TC	TT	TT	TC	TT	TT	TT	TC	TC
AX-168583242	scaffold1327	83673	AA	AA	AC	AA	AA	AA	AA	AC	AA	AA	AA	AA	AA	AC	AA	AA	AA	AA	AA	AC	AC	AC	AA	AA	AC	AA	AA	AA	AA	AA	AA	AA	AA	AC	AA	AA	AA	AC	AC	AC	AC	AA	AC	AA	AC	AA	AA
AX-168583735	scaffold908	127424	TG	TG	TG	TT	TG	TG	TT	TT	TG	TG	TG	TT	TT	TT	TT	TT	TG	TT	TT	TT	TT	TT	TT	TT	TT	TT	TT	TG	TG	TG	TT	TT	TG	TT	TG	TT	TT	TG	TT	TT	TT	TG	TT	TG	TT	TT	TT
AX-168584017	scaffold609	217055	GG	AA	GG	AG	AG	GG	GG	--	GG	AA	GG	AG	GG	AG	AG	GG	GG	AG	GG	AG	GG	GG	--	AG	AG	GG	GG	AG	GG	AG	AG	AG	AA	AG	AG	GG	AG	GG	GG	AG	GG	GG	GG	AA	GG	GG	AG
AX-168584279	scaffold186	322150	AA	AG	AA	AG	AA	AG	AA	AG	AA	AA	AG	AG	AG	AA	AA	GG	AG	AA	AA	GG	AG	AA	AA	AA	GG	AG	AA	AG	AA	AA	AG	AA	AA	--	AA	AG	AA	AG	AA	AG	AA	AA	AG	AA	AG	AA	AA
AX-168584422	scaffold1349	5466	GG	GG	GG	GG	GG	GG	GG	TG	GG	GG	GG	GG	GG	GG	GG	GG	GG	GG	GG	GG	TG	GG	TG	GG	GG	GG	TG	GG	GG	GG	GG	TG	GG	GG	GG	GG	GG	TG	GG	GG	GG	GG	TG	GG	GG	GG	GG
AX-168584431	scaffold220	44294	GG	TG	GG	TG	GG	GG	GG	GG	GG	TG	GG	GG	GG	TG	TG	GG	GG	GG	GG	TG	GG	TG	GG	GG	TG	TG	GG	GG	GG	GG	TG	GG	--	GG	TG	TG	GG	GG	GG	TG	GG	GG	GG	TG	GG	GG	--
AX-168584518	scaffold1372	163681	CC	AC	CC	AA	CC	CC	AA	AA	CC	CC	CC	AC	CC	AC	AA	AC	AA	CC	AA	AA	CC	AA	--	CC	AA	AC	CC	CC	AA	AA	CC	AC	CC	AC	CC	CC	CC	CC	AA	AC	AC	CC	--	AC	CC	AC	AA
AX-168584755	scaffold675	436652	TT	TT	TT	CC	--	TC	TC	TC	TT	TC	--	TC	TT	TT	--	CC	TT	TC	TC	CC	TC	TC	--	TC	CC	TC	TT	TC	TT	TC	TC	TC	CC	--	CC	TT	TC	TT	TC	TC	TT	--	--	CC	TC	TT	CC
AX-168584912	scaffold481	1129608	TT	TT	TG	TG	TG	TT	TG	TT	TT	TT	TG	TT	TG	TT	TT	TT	TT	TT	TT	TG	TT	TT	TT	TT	TG	TG	TT	TT	TG	TT	TG	TT	TG	TG	TG	TG	TT	TG	TT	TT	TT	TG	TG	TT	TT	TG	GG
AX-168584948	scaffold481	1077997	--	AG	AG	AG	AG	--	AG	GG	GG	GG	AG	AG	AG	GG	GG	AA	GG	AG	AG	AG	GG	GG	GG	AG	AG	AG	GG	GG	AG	GG	AG	AG	AG	AG	AG	AG	GG	AG	GG	AG	GG	AG	AG	AG	GG	GG	AG
AX-168584989	scaffold896	521838	TT	TC	TC	CC	TC	TC	CC	CC	TC	TC	TC	TT	TC	TC	TC	TT	TC	TC	CC	TT	CC	TC	CC	TT	CC	CC	TC	TC	TC	CC	CC	CC	TT	TC	TT	CC	--	TC	CC	CC	TC	CC	CC	TT	CC	CC	TT
AX-168585044	scaffold789	238906	TT	GG	TG	TG	TG	TT	TT	GG	TG	TG	TG	TG	TG	GG	GG	GG	GG	TT	TG	TG	TG	GG	TT	TT	TT	GG	TT	TG	GG	TG	TG	TT	GG	TT	TG	TG	TG	GG	GG	GG	TT	GG	TG	TG	TT	TT	GG
AX-168585076	scaffold789	295663	TC	CC	TC	CC	TC	TC	TC	TC	TC	CC	TC	CC	TC	TC	TC	CC	TC	CC	TC	CC	TC	TC	TC	CC	CC	TT	TC	TC	TC	TC	TC	CC	CC	--	TC	TC	TC	TC	TC	TT	TC	TC	TC	TC	TC	TC	CC
AX-168585476	scaffold1256	23843	TT	TT	TT	TT	TT	TT	TT	TT	TT	TT	TT	TT	TT	TT	TT	TT	TT	TT	TT	TT	TT	TT	TT	TT	TT	TT	TT	TT	TT	TT	TT	TT	TT	TT	TT	TT	TT	TT	TT	TC	TT	TT	TT	TT	TT	TT	TT
AX-168585895	scaffold1343	4423	GG	GG	GG	AG	AG	GG	GG	GG	GG	GG	AG	AG	GG	GG	AG	GG	GG	AG	GG	GG	GG	AG	GG	AG	GG	GG	GG	GG	GG	GG	GG	GG	GG	GG	GG	GG	GG	GG	GG	GG	AG	GG	GG	GG	GG	AG	AG
AX-168585903	scaffold1343	12446	AG	GG	GG	GG	AG	AG	GG	GG	GG	AG	AG	GG	GG	GG	GG	GG	GG	AG	GG	GG	GG	GG	GG	AG	GG	GG	GG	GG	GG	GG	GG	GG	AG	GG	AG	GG	GG	GG	GG	GG	GG	GG	GG	GG	GG	AG	GG
AX-168586254	scaffold140	533538	TT	TT	TT	TC	TT	TT	TT	TT	TT	TT	TT	TT	TT	TC	TC	TC	TT	TT	TC	TC	TT	TC	TT	TT	TC	CC	TT	TT	TT	TT	--	TC	TT	TT	TC	CC	TT	TT	TT	TC	TT	TT	TT	TC	TT	TT	TT
AX-168586362	scaffold471	1146691	TT	TT	TT	TT	TT	TT	TT	TT	--	TT	TT	TC	TT	TT	TT	TT	TT	TC	TT	TT	TT	TT	TT	TC	TT	TT	TT	TT	TT	TT	TT	TT	TT	TT	TT	TT	TT	TT	TT	TT	TT	TT	TT	TT	TT	TT	TT
AX-168586511	scaffold146	237541	AG	AG	AG	GG	GG	AG	AG	AG	AG	AG	AG	AG	AG	GG	AG	GG	AG	AG	GG	GG	AG	AG	AG	AG	GG	GG	AG	AG	AG	AG	AG	GG	GG	AG	GG	AG	AG	AG	AG	GG	GG	AG	AG	GG	AG	GG	GG
AX-168586637	scaffold41744	116532	TT	TT	TC	TT	TC	TC	TC	TC	CC	TC	TT	TT	TC	TT	TT	TT	CC	TT	TT	TT	TT	TT	TC	TT	TT	CC	TT	TT	TC	TT	TC	TT	TT	TT	TC	TC	CC	CC	TC	CC	TC	TT	TC	TT	TT	TC	TT
AX-168587168	scaffold1863	316697	TT	TC	TC	TC	TC	TC	CC	TC	TC	CC	TC	TT	CC	TC	TC	TC	CC	TT	TT	TC	TC	TC	CC	TT	TC	TC	TC	CC	CC	TC	TC	TT	CC	TC	CC	TC	CC	CC	TC	TC	TC	CC	CC	TC	CC	TC	TC
AX-168587309	scaffold311	80404	TT	TT	TT	TT	TT	TT	TT	TT	TT	TT	TT	TC	TT	TC	TT	TT	TT	TT	TC	TC	TT	TC	TT	TT	TC	TT	TT	TT	TT	TT	TT	TT	TT	TT	TT	TT	TT	TT	TT	TT	TT	TT	TT	TT	TT	TT	TT
AX-168587505	scaffold425	898407	TT	TT	TG	GG	TT	TG	TT	GG	GG	TT	TT	TT	TT	TG	TG	TG	TG	TT	TG	GG	GG	TG	TG	TT	TG	TG	GG	TG	TT	TG	TG	GG	TG	TG	TT	TG	TG	TT	GG	TG	TG	TT	TT	TG	TG	TG	GG
AX-168587615	scaffold524	459015	CC	TT	TC	TC	TC	TC	TC	TT	TT	TC	TC	TC	TC	TC	TT	TT	TT	TC	TC	TC	TC	TC	TC	TC	TC	TC	TC	TC	TC	TC	TC	TC	TT	TC	TC	TC	TT	--	TT	TC	TT	TC	TT	TT	TC	TT	TC
AX-168588276	scaffold655	251360	AG	AG	AG	AA	AA	AA	AG	GG	GG	AG	AG	AG	AG	AG	AG	GG	GG	AG	AA	AA	GG	AA	GG	AG	AG	AA	GG	GG	AG	AG	AA	AA	GG	AG	AG	AA	GG	AG	GG	AA	GG	AG	AG	GG	GG	GG	AA
AX-168588297	scaffold655	220864	TG	TT	TT	TT	TG	TG	TT	TT	TT	TT	TG	TT	TT	TT	TT	TT	TT	TT	TT	TT	TT	TT	TT	TT	TT	TG	TT	TT	TT	TT	TG	TG	TT	TT	TT	TG	TT	TT	TT	TG	TT	TT	TT	TT	TT	TT	TT
AX-168588653	scaffold394	441252	TT	TT	TG	TT	TT	TT	TT	TG	TG	TT	TT	TT	TT	TT	TT	TT	TT	TT	TT	TT	TG	TT	TT	TT	TT	TT	TG	TT	TT	TG	TT	TT	TT	TG	TT	TT	TT	TT	TG	TT	TT	TT	TT	TT	TT	TT	TT
AX-168588669	scaffold550	142221	CC	TC	TT	TC	TC	TC	TC	TC	TC	TC	TC	TC	TC	TT	TT	TC	CC	TC	TC	TC	TC	TT	--	TC	CC	TT	TC	CC	TC	TT	TT	TC	TC	TC	TC	TT	CC	TC	TC	TT	CC	TC	TT	TC	CC	CC	TC
AX-168588837	scaffold32688	7960	TG	TT	TT	TG	TG	TG	TT	TG	TT	TG	TG	TG	TT	TT	TT	TT	TG	TG	TT	TG	TG	TG	TG	TG	TG	TT	TG	TG	TT	TG	TT	TG	TT	TT	TT	TT	TG	TT	TG	TT	TT	TT	TT	TG	TG	TT	TG
AX-168588982	scaffold361	461964	TC	TC	TC	TT	CC	TC	TC	TT	TC	TC	CC	TC	TT	TT	TT	CC	TT	TC	CC	TC	TT	TC	TC	TC	TC	TC	TC	TT	TC	TC	TT	TC	TC	TC	TC	TT	TT	TT	TC	TT	TC	TC	TT	TC	TT	TC	TT
AX-168589040	scaffold683	35639	TT	TC	TT	TT	TT	TT	TT	TT	TT	TT	TT	TT	TT	TC	TC	TT	TT	TT	TC	TT	TT	TC	TT	TT	TT	TT	TT	TT	TT	TT	TT	TC	TC	TT	TC	TT	TT	TT	TT	TT	TT	TT	TT	TC	TT	TT	TT
AX-168589162	scaffold955	34752	TT	TT	TT	TT	TT	TT	TT	TT	TT	TT	TT	TT	TT	TT	TT	CC	TT	TT	TT	TC	TT	TT	TT	TT	TT	TT	TT	TT	TT	TT	TT	TT	TT	TT	TT	TC	TT	TT	TT	TT	TT	TT	TT	TT	TT	TT	TC
AX-168589482	scaffold1054	50782	AC	--	AC	AC	AC	AC	AC	AC	AC	AA	AC	AC	AC	AA	AC	AA	AC	AA	CC	AC	AC	AA	AC	AC	AC	AC	AC	AC	AC	AC	--	AC	AA	AC	AA	AC	AC	AC	AC	AC	AC	AC	AC	AA	AC	AC	AC
AX-168589684	scaffold1589	853632	CC	CC	CC	CC	AC	CC	CC	CC	CC	CC	CC	CC	CC	CC	CC	CC	CC	CC	CC	CC	CC	CC	CC	CC	CC	CC	CC	CC	CC	CC	CC	CC	CC	CC	CC	CC	CC	CC	CC	CC	AC	CC	CC	CC	CC	CC	CC
AX-168590008	scaffold1678	250877	CC	CC	CC	TT	TC	TT	TC	TC	TC	CC	TC	CC	TC	TT	TT	TC	TT	CC	CC	TT	TC	TT	--	TC	TC	CC	TC	TT	TC	CC	CC	CC	TC	CC	TC	CC	TT	TC	TC	CC	TC	TC	TC	TC	TT	TC	TT
AX-168590054	scaffold1678	180057	AA	AG	GG	AG	AA	AG	GG	GG	GG	AG	AG	GG	GG	AG	AG	AA	GG	GG	GG	AG	GG	AG	GG	GG	AG	AG	GG	GG	GG	GG	AG	AG	AA	GG	AG	AG	GG	GG	GG	AG	AG	GG	GG	AA	GG	AG	AG
AX-168590149	scaffold1583	20386	AA	AA	AA	AA	AA	AA	AA	AA	AA	AA	AA	AA	AA	AA	AA	AA	AA	AA	AA	AA	AA	AA	AA	AA	AA	AA	AA	AA	AA	AA	AA	AA	AA	AA	AA	AA	AA	AA	AA	AA	AA	AA	AA	AA	AA	AA	AA
AX-168590331	scaffold1174	1015081	TC	TC	CC	TC	CC	CC	CC	CC	CC	CC	--	CC	CC	TC	TC	TT	CC	CC	TT	TC	CC	TC	CC	CC	TT	TC	CC	CC	CC	CC	TC	TT	CC	CC	TC	TC	CC	CC	CC	TC	TC	CC	CC	TC	CC	TC	TC
AX-168590435	scaffold154	39837	AA	AA	AA	AG	AA	AA	AG	AA	AG	AA	AA	AA	AA	AG	GG	AA	AA	AG	AA	AG	AA	AG	--	AA	AG	AA	AG	AA	AG	AG	AA	AA	AA	AA	AG	AA	AG	AG	AA	AA	AA	AA	AA	AG	AA	AA	AG
AX-168590673	scaffold42850	99193	GG	GG	AA	GG	AA	GG	AA	GG	AA	GG	AA	GG	GG	GG	GG	GG	GG	GG	AA	GG	GG	GG	AA	GG	GG	GG	AA	GG	AA	AA	AA	GG	AA	AA	AA	AA	AA	GG	AA	AA	AA	AA	GG	AA	GG	AA	GG
AX-168590741	scaffold1301	337184	CC	AC	AC	CC	CC	CC	AC	AC	AC	AC	CC	AC	AC	AA	AC	CC	AC	CC	CC	CC	AC	AC	AC	CC	CC	AC	AC	AC	AC	AC	AC	CC	CC	AC	CC	AC	AC	AC	AC	AC	AC	AC	AC	CC	AC	AC	AC
AX-168590894	scaffold1177	16050	TT	TT	TT	--	TT	TT	TT	TT	TT	TT	TT	TT	TT	TT	TT	TT	TT	TT	TT	TT	TT	TT	TT	TT	TT	TT	TT	TT	TT	--	TC	TT	TT	TT	--	TT	--	TT	TT	TT	TT	TT	TT	TT	TT	TT	TT
AX-168590897	scaffold1177	22170	CC	CC	CC	CC	CC	CC	CC	CC	CC	CC	CC	TC	CC	TC	TC	TC	CC	TC	TC	TC	CC	TC	CC	TC	TC	CC	CC	CC	CC	CC	TC	TC	CC	CC	CC	TC	CC	CC	CC	CC	CC	CC	CC	CC	CC	CC	TC
AX-168591132	scaffold1589	716297	AG	AG	AG	GG	AG	AA	AG	AG	AG	AG	--	AA	AG	AA	AA	AA	AG	AA	AG	AA	AG	AA	AG	AA	GG	AA	AG	AG	AG	AG	AA	AA	GG	AG	GG	AG	AG	AG	AG	AA	AG	AG	AG	GG	AG	AG	AA
AX-168591183	scaffold1097	492483	AA	AA	AA	AA	AA	AA	AA	AA	AA	AA	AA	AA	AA	AA	AA	AA	AA	AA	AA	AA	AA	AA	AA	AA	AA	AA	AA	AA	AA	AA	AA	AA	AA	AA	AA	AA	AA	AA	AA	AA	AA	AA	AA	AA	AA	AA	AA
AX-168591241	scaffold730	435421	CC	TC	CC	CC	CC	CC	CC	TC	CC	CC	CC	CC	TC	CC	CC	CC	TC	CC	CC	CC	CC	CC	--	CC	CC	TC	TC	TC	TC	CC	CC	CC	TC	CC	CC	CC	CC	CC	CC	TC	CC	TC	TC	TC	CC	CC	CC
AX-168591365	scaffold1404	13446	TT	TT	TT	TG	TT	TG	TG	TG	TG	TT	TT	GG	TG	TG	TG	TG	GG	GG	GG	TG	TG	TG	GG	TG	TG	TG	TG	GG	TG	TT	TG	GG	TG	TG	TT	TG	GG	TG	TG	TG	TG	TG	TG	TG	GG	TG	TG
AX-168591455	scaffold1497	138898	GG	GG	GG	GG	GG	GG	GG	GG	GG	GG	GG	AG	GG	GG	GG	GG	GG	GG	AG	GG	GG	GG	GG	GG	GG	AG	GG	GG	GG	GG	AG	AG	GG	GG	GG	GG	GG	GG	GG	AG	GG	GG	GG	GG	GG	GG	GG
AX-168591472	scaffold1497	123141	CC	CC	CC	CC	CC	CC	CC	CC	CC	CC	CC	CC	CC	CC	CC	AA	CC	CC	AC	AC	CC	CC	CC	CC	CC	AC	CC	CC	CC	CC	AC	AA	CC	CC	CC	CC	CC	CC	CC	AC	CC	CC	CC	CC	CC	CC	AC
AX-168591521	scaffold1867	31985	CC	CC	CC	CC	CC	CC	CC	CC	CC	CC	CC	CC	CC	CC	CC	CC	CC	TC	CC	CC	CC	CC	--	CC	CC	CC	CC	CC	CC	CC	CC	CC	CC	CC	CC	TC	CC	CC	CC	CC	CC	CC	CC	CC	CC	CC	CC
AX-168591631	scaffold513	557565	GG	AG	GG	AG	AG	AG	AG	AG	GG	AA	AG	AA	GG	AG	AG	AG	GG	AG	AA	AA	AG	AG	AG	AA	AG	AA	GG	GG	GG	AG	AA	AA	AG	GG	AG	AG	GG	GG	AG	AA	AG	AG	AG	AG	AG	AA	AA
AX-168591851	scaffold896	590364	AA	AA	AA	AA	AA	AA	AA	AA	AA	AA	AA	AA	AA	AG	AA	AA	AA	AG	AG	AA	AA	AA	AA	AA	AA	AG	AA	AA	AA	AA	AG	AG	AA	AA	AA	AA	AA	AA	AA	AG	AA	AA	AA	AA	AA	AA	AA
AX-168591892	scaffold896	643279	TT	TC	TT	TC	TT	TC	TT	TT	TT	TC	TC	TT	TT	TT	TT	TT	TT	TT	TT	TT	TT	TT	TT	TT	TC	TT	TT	TT	TT	TT	TC	TT	TC	TT	TC	TT	TT	TT	TT	TT	TT	TT	TT	TC	TT	TC	TT
AX-168592232	scaffold41732	45081	TC	--	CC	CC	CC	CC	CC	CC	CC	CC	TC	CC	CC	CC	CC	CC	CC	TC	CC	CC	CC	--	CC	TC	CC	CC	CC	CC	CC	CC	CC	CC	CC	CC	CC	CC	CC	CC	CC	CC	CC	CC	CC	CC	CC	CC	CC
AX-168592370	scaffold847	367118	CC	CC	TC	CC	CC	CC	TC	TC	TC	CC	CC	CC	CC	CC	CC	CC	TC	CC	CC	CC	CC	CC	TC	CC	CC	CC	TC	CC	TC	CC	TC	CC	TC	CC	CC	TC	TC	TC	CC	CC	CC	CC	CC	CC	TC	CC	CC
AX-168592450	scaffold20	782013	CC	CC	CC	CC	CC	AC	CC	AC	AC	CC	CC	CC	CC	CC	CC	CC	AC	CC	CC	CC	AC	CC	AC	CC	AC	CC	AC	AC	CC	CC	CC	CC	AC	CC	CC	CC	AC	CC	AC	CC	AC	CC	CC	AC	AC	AC	CC
AX-168592684	scaffold242	44000	TT	TT	TT	TT	TT	TT	TT	TT	TT	TT	TT	TG	TT	TT	TG	TT	TT	TG	TT	TT	TT	TG	TT	TG	TT	TT	TT	TT	TT	TT	TT	TT	TT	TT	TT	TT	TT	TT	TT	TT	TT	TT	TT	TT	TT	TT	TT
AX-168592786	scaffold1528	66406	GG	TG	GG	GG	TG	TG	GG	GG	GG	TG	TG	GG	GG	GG	GG	GG	GG	GG	GG	GG	GG	GG	GG	GG	GG	GG	GG	GG	GG	GG	GG	GG	GG	GG	TT	GG	GG	GG	GG	GG	TT	GG	GG	TG	GG	TG	GG
AX-168592898	scaffold950	407244	GG	GG	GG	GG	GG	GG	GG	GG	GG	GG	GG	GG	GG	GG	GG	GG	GG	GG	GG	GG	GG	GG	GG	GG	GG	GG	GG	GG	GG	GG	GG	GG	GG	GG	GG	GG	GG	GG	GG	GG	GG	GG	GG	GG	GG	GG	GG
AX-168593111	scaffold36774	2181	TC	TC	TC	TC	TT	TC	TT	TT	TC	TC	TT	TT	TC	TT	TT	TT	TC	TC	TT	TC	TT	TC	TC	TT	TT	TC	TC	TT	TC	TT	TC	TT	TC	TC	TC	TC	TT	TC	TC	TC	TC	TC	TT	TC	TT	TT	TT
AX-168593507	scaffold413	724900	CC	CC	CC	CC	CC	CC	CC	CC	CC	CC	TC	CC	CC	CC	CC	CC	CC	CC	TT	CC	CC	CC	--	CC	CC	CC	CC	CC	CC	CC	TT	CC	TT	CC	TT	TT	CC	CC	CC	TT	CC	CC	CC	TT	CC	CC	TT
AX-168593542	scaffold146	43160	TC	CC	CC	CC	CC	TC	CC	CC	CC	CC	TC	TT	CC	CC	CC	TC	CC	TC	TC	TC	CC	CC	CC	TT	CC	TC	CC	CC	CC	CC	TC	TT	CC	CC	CC	CC	CC	CC	CC	TC	CC	CC	CC	CC	CC	CC	TC
AX-168593604	scaffold1021	468343	AC	CC	CC	CC	AC	AC	--	CC	CC	--	CC	AC	AC	CC	AC	AC	CC	AC	AC	AC	AC	AC	CC	AA	CC	AA	CC	--	AC	CC	AA	AC	CC	CC	CC	AA	AC	AC	AC	AC	AC	AC	AC	CC	AC	CC	CC
AX-168593849	scaffold43772	280136	GG	GG	GG	GG	GG	GG	GG	GG	GG	GG	GG	GG	GG	GG	GG	GG	GG	GG	GG	GG	GG	GG	GG	GG	GG	GG	GG	GG	GG	GG	GG	GG	GG	GG	GG	GG	GG	GG	GG	GG	GG	GG	GG	GG	GG	GG	GG
AX-168594022	scaffold36286	8606	AA	AA	AA	AA	AG	AG	AA	AG	AG	AA	AG	AG	AA	AA	AA	AA	AG	AG	GG	AG	AG	AG	AG	AG	AA	AA	AG	AG	AA	AA	AA	AG	AG	AA	AA	AA	AG	AA	AG	AA	AG	AA	AA	AG	AG	AG	AG
AX-168594222	scaffold53	1135420	TC	CC	CC	TC	TT	TC	TC	TC	CC	TC	TT	TT	CC	TT	TT	TC	TC	TT	CC	TC	CC	TT	TC	TT	TC	TC	TC	CC	TC	TC	CC	TC	TC	CC	TC	CC	CC	CC	TC	TC	TT	CC	TC	CC	CC	TT	TT
AX-168594252	scaffold53	1092400	GG	AA	AA	AA	GG	GG	AA	AA	AA	GG	GG	AA	AA	AA	AA	AA	AA	GG	AA	AA	AA	AA	AA	GG	AA	AA	AA	AA	AA	AA	AA	AA	GG	AA	GG	AA	AA	AA	AA	AA	AA	AA	--	AA	AA	GG	AA
AX-168594295	scaffold43988	328754	AG	AA	AG	AG	AG	AA	AA	AA	AA	AG	AG	AA	AG	GG	GG	AG	AG	AG	AG	AG	AA	AG	AA	AG	AG	AA	AG	AA	AG	AG	AG	AG	AA	AG	AG	AG	AG	AG	AG	AA	AA	AA	AA	AA	AA	AG	AG
AX-168594462	scaffold1264	94024	GG	AG	GG	GG	GG	GG	GG	AG	GG	AG	GG	AG	AG	AG	AG	AG	AG	GG	GG	GG	AG	AG	GG	GG	GG	--	GG	AG	AG	GG	AG	GG	AG	GG	GG	AG	GG	AG	AG	--	GG	AG	AG	GG	GG	GG	GG
AX-168594532	scaffold193	261615	GG	GG	GG	GG	GG	GG	GG	GG	GG	GG	GG	GG	GG	GG	GG	GG	GG	GG	GG	GG	GG	GG	GG	GG	GG	GG	GG	GG	GG	GG	GG	GG	GG	GG	GG	GG	GG	GG	GG	GG	GG	GG	GG	GG	GG	GG	GG
AX-168594656	scaffold1794	539556	AG	AG	AG	GG	GG	GG	AG	AA	AG	AG	AG	AA	AG	GG	GG	GG	AG	AA	AG	GG	AA	AG	AA	AA	AG	AG	AA	AG	AG	AA	AG	GG	AG	AG	AG	AG	AG	AA	AG	AA	AG	AG	AA	AG	AG	AG	AG
AX-168594872	scaffold1786	179019	AG	AG	AA	AA	AA	AG	AA	GG	GG	AA	AA	AA	AA	AG	AG	AG	GG	AA	AA	AA	GG	AG	GG	AA	AA	AG	GG	GG	AA	AA	AG	AG	AG	AA	AA	AG	GG	AA	GG	AG	GG	AG	AA	AG	GG	GG	AA
AX-168594916	scaffold1610	261797	AG	AG	AG	AG	--	AA	AG	AG	AG	AG	AG	AA	AG	AA	GG	AG	AG	AA	AG	AG	AG	AG	AG	AA	AA	AA	AG	AG	AG	AG	AA	AA	AG	AG	AG	AA	AG	AG	AG	AA	AA	AG	AG	AG	AG	AA	AG
AX-168595410	scaffold43648	6992	CC	TT	TC	TT	TC	CC	TC	TT	TT	TC	TC	TC	TC	TT	TT	CC	TT	TC	TC	TT	TC	TT	TT	TC	TT	CC	TC	TT	TC	TC	CC	TT	CC	TC	CC	CC	TC	CC	TT	CC	TC	TC	CC	TT	TC	TT	TT
AX-168596171	scaffold43868	58428	TT	TT	TC	TC	TT	TT	TC	TT	TT	TT	TT	TC	TC	TT	TT	TT	TT	TC	TC	TC	TT	TC	TT	TC	TC	CC	TT	TT	TC	--	TC	TT	TT	TC	TT	CC	TT	TC	TT	TC	--	TC	TC	TT	TT	TT	TT
AX-168596188	scaffold43868	36207	TT	TC	TC	TC	TC	TT	TC	CC	CC	CC	TC	TC	TC	CC	CC	TT	CC	TC	TC	TC	TC	CC	CC	TC	TC	TT	TC	CC	TC	TC	TT	CC	CC	TC	CC	TT	TC	TT	CC	TT	TC	TC	TT	TC	TC	CC	CC
AX-168596225	scaffold599	631193	AG	AG	AG	AG	GG	GG	AA	AG	AA	AG	AG	AG	AG	AA	AG	GG	AA	GG	GG	AG	AA	AA	AA	AG	AA	GG	AA	AG	AA	--	AG	AG	AG	AA	AG	AG	AG	AG	AG	GG	GG	AG	AA	AG	AG	GG	AG
AX-168596574	scaffold733	519921	GG	GG	AG	AG	GG	GG	GG	GG	GG	GG	GG	GG	AG	GG	GG	GG	AG	AG	AG	GG	GG	GG	GG	AG	GG	AG	AG	GG	AG	AG	AG	AG	GG	AG	GG	AG	GG	AG	AG	AG	GG	GG	GG	GG	GG	GG	AG
AX-168596784	scaffold683	104884	AA	AA	AA	AA	AA	AA	AA	AA	AA	AA	AA	AA	AA	AA	AA	AA	AA	AA	AA	AA	AA	AA	AA	AA	AA	AA	AA	AA	AA	AA	AA	AA	AA	AA	AA	AA	AA	AA	AA	AA	AA	AA	AA	AA	AA	AA	AA
AX-168596892	scaffold42592	10558	AA	CC	AC	CC	AC	AC	AC	AC	AC	CC	CC	CC	AC	AC	CC	AC	AC	CC	AC	CC	AC	AC	AC	AC	CC	AA	AC	AC	AC	AC	AA	AC	CC	--	CC	AA	AC	AC	AC	AA	AC	AC	AC	CC	AC	AC	CC
AX-168597486	scaffold105	205077	AG	AG	AA	AG	AA	AA	AA	AA	AA	AA	--	GG	AA	AG	AG	AA	--	GG	GG	AG	AA	AG	AA	AG	AA	AA	AA	AA	AA	AA	AA	AG	AG	AA	AA	AA	--	AA	AA	AA	AG	AA	AA	AG	AA	AG	AG
AX-168597512	scaffold36820	29845	TC	CC	CC	CC	CC	TC	CC	TC	TC	CC	TC	TC	TT	CC	TC	TC	TC	TC	CC	CC	TT	TC	TC	TC	CC	TC	TC	TT	TT	TC	TC	CC	TC	TC	CC	TC	TC	CC	CC	TC	TC	TC	TC	TC	TC	TC	CC
AX-168597962	scaffold439	4237	TT	TT	TT	TT	TT	TT	TT	TT	TT	TT	TT	TT	TT	TT	TT	TT	TT	TT	TT	TT	TT	TT	TT	TT	TT	TT	TT	TT	TT	TT	TT	TT	TT	TT	TT	TT	TT	TT	TT	TT	TT	TT	TT	TT	TT	TT	TT
AX-168598323	scaffold211	1205140	AA	GG	AG	AG	--	AA	GG	AG	AG	AG	AG	AG	GG	GG	GG	AG	--	AG	AG	AG	GG	GG	GG	AG	AG	AG	GG	GG	AG	GG	GG	GG	GG	GG	AG	AG	--	AG	AG	AG	AA	AG	GG	GG	GG	AA	AG
AX-168598639	scaffold42402	79741	GG	TG	TG	GG	GG	GG	GG	TG	TG	TG	GG	TG	GG	GG	GG	GG	TG	GG	GG	GG	GG	GG	TG	TG	GG	GG	TG	GG	GG	TG	GG	GG	GG	TG	TG	GG	GG	GG	GG	GG	GG	GG	GG	GG	GG	GG	GG
AX-168599243	scaffold1149	168976	GG	GG	GG	TG	GG	GG	GG	TG	GG	GG	GG	GG	GG	TT	TT	GG	GG	GG	GG	TG	TG	TT	TG	GG	TG	GG	GG	GG	GG	--	TG	GG	GG	GG	GG	TG	TG	GG	GG	GG	GG	TG	TG	GG	TG	TG	TG
AX-168599907	scaffold793	146265	TT	TT	TT	TT	TT	TT	TC	TT	TT	TT	TT	TT	TT	TC	TT	TT	TT	TT	TT	TT	TC	TT	TT	TC	TT	TT	TT	TC	TC	TC	TT	TT	TT	TT	TT	TT	TC	TT	TT	TT	TT	TT	TC	TT	TC	TT	TT
AX-168600038	scaffold766	29035	TT	TC	TT	TC	TC	TC	TC	TT	TC	TC	TT	CC	TT	CC	CC	TC	TT	CC	TC	TC	TT	CC	TC	CC	CC	TC	TC	TT	TC	TC	CC	TC	CC	--	TC	TC	TC	TC	TT	TC	CC	TT	TT	CC	TT	TC	TC
AX-168600874	scaffold1743	244994	TG	TG	GG	GG	GG	GG	GG	GG	GG	GG	GG	GG	GG	GG	GG	GG	GG	GG	GG	GG	GG	GG	GG	GG	GG	GG	GG	GG	GG	--	GG	GG	TG	GG	GG	GG	GG	GG	GG	GG	TG	GG	GG	TG	GG	TG	GG
AX-168601360	scaffold934	75304	TT	TG	TG	TG	TG	TT	GG	TT	GG	GG	TT	GG	TT	TT	TG	--	--	TG	TG	TG	TT	TT	TG	TG	TG	TG	GG	TT	TG	TG	TG	GG	TG	GG	TG	TG	GG	TG	TG	TT	TT	GG	TT	GG	TG	TT	GG
AX-168601873	scaffold242	134053	CC	CC	CC	CC	CC	CC	CC	CC	CC	CC	CC	CC	CC	TT	CC	TC	CC	CC	CC	CC	CC	CC	CC	CC	CC	CC	CC	CC	CC	CC	CC	CC	CC	CC	CC	CC	CC	CC	CC	CC	CC	CC	CC	CC	CC	CC	CC
AX-168602023	scaffold419	1560298	AG	GG	AG	AG	AG	GG	GG	AG	GG	GG	AG	AG	AG	AG	AA	GG	AG	AA	AA	GG	AG	AG	AG	AA	GG	AA	GG	AG	AG	AG	AG	AA	AG	GG	AG	AG	AG	GG	AG	AA	AA	GG	AG	GG	GG	AA	AG
AX-168602194	scaffold1598	8078	AA	AA	AA	AG	AA	AA	AA	AA	AA	AG	AA	AA	AA	AA	AA	AA	AA	AA	AA	AA	AA	AA	AA	AA	AG	AA	AA	AA	AA	AA	AA	AA	AA	AA	--	AA	AA	AA	AA	AA	AA	AA	AA	AG	AA	AA	AA
AX-168602559	scaffold664	267751	GG	GG	GG	GG	GG	GG	GG	AG	GG	GG	GG	GG	GG	AA	AA	GG	GG	GG	GG	GG	AG	AA	AG	GG	GG	GG	GG	GG	GG	AG	GG	GG	GG	GG	GG	GG	AG	AG	GG	GG	GG	AG	AG	GG	AG	GG	GG
AX-168602865	scaffold1521	206464	AG	AG	AA	AA	AG	AG	AG	AA	AA	AG	AG	AA	AG	AG	AG	AG	AG	AA	AA	AA	AA	AG	AG	AA	AA	AG	AA	AG	AG	AA	AG	AG	AG	AA	AG	AG	AG	AG	AA	AG	AG	AG	AG	AG	AG	AG	AA
AX-168603156	scaffold1652	19865	GG	AG	GG	GG	GG	GG	GG	GG	GG	AG	GG	GG	GG	GG	GG	AG	GG	GG	GG	GG	GG	GG	GG	GG	GG	GG	GG	GG	GG	GG	GG	AG	AA	GG	AA	GG	GG	GG	GG	GG	GG	GG	GG	GG	GG	GG	GG
AX-168603351	scaffold3	103006	TT	TT	TT	TT	TT	TC	TT	TC	TC	TT	TT	TT	TT	TT	TT	TT	TC	TT	TC	TT	TC	TT	TC	TT	TT	TT	TC	TC	TT	TT	TT	TC	TT	TT	TT	TT	TC	TT	TC	TT	TC	TT	TT	TT	TC	TC	TT
AX-168603533	scaffold43130	185621	CC	CC	CC	TC	CC	CC	CC	TC	TC	CC	CC	CC	CC	CC	CC	CC	TC	--	--	TC	TC	CC	TC	CC	CC	CC	TC	TC	CC	CC	CC	CC	TC	CC	CC	CC	TC	CC	TC	CC	TC	CC	CC	TC	TC	TC	TC
AX-168603764	scaffold237	158059	AG	GG	GG	GG	AG	AA	GG	AG	GG	GG	--	GG	GG	AG	AG	GG	GG	GG	GG	GG	AG	AG	AG	GG	GG	GG	GG	GG	GG	AG	GG	GG	AG	GG	AA	GG	AG	AG	GG	GG	AA	AG	AG	AA	AG	AA	GG
AX-168604106	scaffold43940	196957	CC	CC	CC	CC	CC	CC	CC	CC	CC	CC	CC	TT	CC	TC	TC	CC	CC	TT	TC	CC	CC	TC	CC	TC	CC	CC	CC	CC	CC	CC	CC	CC	CC	CC	CC	CC	CC	CC	CC	CC	CC	CC	CC	CC	CC	CC	CC
AX-168604123	scaffold44006	145428	GG	TG	TG	GG	GG	GG	TG	GG	TG	TG	GG	GG	GG	GG	GG	GG	GG	GG	GG	GG	GG	GG	GG	GG	GG	TG	TG	GG	GG	GG	TT	GG	GG	TG	GG	TT	TG	TG	GG	TG	GG	TG	GG	TG	TG	GG	TG
AX-168604209	scaffold1858	157276	AG	GG	AA	AG	AA	AG	AG	GG	AA	AG	AG	AA	GG	AG	AG	--	GG	AG	AA	AG	GG	AG	AG	AG	AG	AA	AG	GG	GG	AA	AA	AG	GG	AG	AG	AG	AA	GG	GG	AA	AG	GG	GG	AG	AG	AG	AG
AX-168604730	scaffold77	1434432	CC	TC	TC	TC	CC	CC	TC	CC	CC	TC	TC	TC	CC	TC	TC	TC	TC	TC	CC	TT	TC	TC	CC	--	TT	TC	TC	CC	CC	CC	TC	TC	TC	TC	CC	TC	CC	TC	TC	TC	CC	CC	CC	CC	TC	CC	TC
AX-168604811	scaffold36324	28045	TC	TC	TC	CC	TT	TT	TT	TT	TT	TC	TC	TC	TT	TC	TC	TT	TC	TT	TC	TC	TT	TC	TT	TC	TC	TC	TC	TT	TT	TT	CC	CC	TC	TC	TC	TC	TC	TC	TT	TT	TC	TT	TT	TC	TT	TC	CC
AX-168604842	scaffold1179	161058	TT	TT	TT	TT	TT	TT	TT	TT	TT	TT	TT	TC	TT	TT	TT	TT	TT	TC	TC	TT	TT	TT	TT	TT	TT	TT	TT	TT	TT	TT	TC	TT	TT	TT	TT	TC	TT	TT	TT	TT	--	TT	TT	TT	TT	TT	TT
AX-168605125	scaffold1159	103127	GG	AG	GG	AG	GG	GG	GG	GG	GG	AG	GG	GG	GG	GG	GG	GG	GG	GG	GG	GG	GG	GG	GG	GG	AG	AG	GG	GG	GG	GG	AG	AG	GG	GG	AG	AG	GG	GG	GG	AG	GG	GG	GG	GG	GG	GG	GG
AX-168605440	scaffold592	13609	GG	GG	GG	GG	GG	TG	GG	GG	GG	GG	TG	TG	GG	GG	GG	GG	GG	TG	TG	GG	GG	GG	GG	TG	GG	TT	GG	GG	GG	GG	TG	TG	TG	GG	TG	TG	GG	GG	GG	TT	TG	GG	GG	TG	GG	TG	GG
AX-168605478	scaffold962	604622	TC	TT	CC	TC	TC	CC	TT	--	TT	TT	TC	CC	CC	CC	CC	TC	CC	CC	CC	--	CC	CC	TC	CC	CC	CC	TT	CC	CC	CC	TC	CC	CC	CC	TC	TC	CC	CC	TC	CC	CC	CC	CC	CC	CC	CC	--
AX-168605593	scaffold150	337617	TC	TC	TT	TC	TC	TC	TC	TC	TC	TC	TC	TC	TT	TT	TT	TT	TT	TT	TC	TC	TC	TC	TC	TT	TC	TT	TT	TC	TT	TT	TT	CC	TC	TT	TC	TT	TC	TT	TT	TT	TC	TC	TC	TC	TC	TC	TC
AX-168605703	scaffold38546	25359	GG	GG	GG	GG	GG	GG	GG	GG	GG	GG	GG	GG	GG	GG	GG	GG	GG	GG	GG	GG	GG	GG	GG	GG	GG	GG	GG	GG	GG	GG	GG	GG	GG	GG	GG	GG	GG	GG	GG	GG	GG	GG	GG	GG	GG	GG	GG
AX-168605755	scaffold1711	206190	CC	CC	CC	CC	CC	CC	CC	TC	CC	CC	CC	CC	TC	CC	CC	CC	TC	CC	CC	CC	TC	CC	CC	CC	CC	TC	TC	TC	TC	CC	CC	CC	CC	CC	CC	CC	CC	CC	CC	TC	CC	TC	TC	CC	CC	CC	CC
AX-168605843	scaffold39364	41912	CC	TC	TC	CC	CC	CC	CC	CC	CC	TC	CC	CC	CC	CC	CC	TC	CC	CC	TC	TC	TC	CC	CC	CC	TT	TC	CC	CC	CC	--	TC	TC	TC	TC	CC	TC	CC	CC	CC	TC	CC	TC	TC	TC	CC	CC	TC
AX-168605888	scaffold1282	77447	--	GG	--	AA	--	AA	--	AA	AA	AA	AA	GG	AA	AG	AG	AG	--	GG	GG	AA	AG	AG	AA	GG	AG	AG	AA	AA	AA	AG	--	AA	AG	AG	AG	AA	--	AA	AG	AG	AA	AA	AA	GG	AG	AA	AA
AX-168606091	scaffold43116	58319	AC	AC	CC	AC	AC	AC	AC	CC	AC	AC	AC	CC	AC	CC	CC	AC	AC	CC	AC	AC	AC	CC	CC	AC	AA	AC	AC	AC	AC	AC	AC	AC	AA	AC	AA	AC	CC	CC	CC	AC	AC	AC	AC	AC	CC	AC	AC
AX-168606431	scaffold1886	225391	TT	TT	TT	TG	TT	TT	TT	TT	TT	TT	TT	TT	TT	TG	TG	TT	TT	TT	TT	TG	TT	TT	TT	TT	TG	TT	TT	TT	TT	TT	TT	TT	TT	TT	TT	TT	TT	TT	TT	TT	TT	TT	TT	TT	TT	TT	TT
AX-168606747	scaffold1651	76114	GG	GG	GG	GG	GG	GG	GG	GG	GG	GG	GG	GG	GG	GG	GG	GG	GG	GG	TG	GG	GG	GG	GG	GG	GG	GG	GG	GG	GG	GG	TT	GG	TG	GG	TG	TG	GG	GG	GG	TG	GG	GG	GG	--	GG	GG	GG
AX-168607264	scaffold33960	13066	AG	GG	AG	AG	AG	AG	AA	GG	AG	GG	GG	AG	AA	GG	GG	AA	--	AA	AG	AA	AG	AG	AG	AG	AG	AA	AG	AA	AA	AG	AA	AG	AG	AG	GG	AA	AG	AA	AG	AG	AG	AA	AG	GG	AG	GG	AG
AX-168607497	scaffold40380	8508	AA	AA	AA	AG	AA	AA	AA	AA	AA	--	AA	AG	AA	AA	AA	AA	--	AG	AA	AA	AA	AA	AA	AG	AA	AA	AA	AA	AA	AG	AG	AA	AA	AA	AA	AA	--	--	AA	AA	AA	AA	AA	AA	AA	AA	GG
AX-168607783	scaffold41008	11797	AA	GG	GG	AA	AG	AG	GG	AA	GG	AG	AA	AA	GG	GG	GG	AA	AG	GG	AG	AA	AG	AG	--	AG	AA	AA	AA	AG	AG	AA	AG	AG	AG	AG	AG	AA	GG	GG	AA	AA	AG	AA	AG	AG	AA	AG	AA
AX-168607956	scaffold1857	184893	GG	GG	AG	AA	GG	AG	AA	AA	AG	GG	AG	GG	AG	GG	AG	GG	AG	GG	AA	GG	AA	AG	AA	GG	AA	AG	AG	AG	AG	AA	AG	AA	AG	AG	AG	GG	AG	AG	AA	AG	GG	AA	AA	AG	AA	AG	GG
AX-168608344	scaffold1514	40079	CC	TC	TT	CC	TC	TC	TC	TC	TC	TC	TC	TT	CC	TC	TC	CC	TC	TT	TC	TC	TT	TC	TC	TT	TC	TC	TC	CC	TC	TC	TC	TC	TC	TT	CC	TC	TC	TC	CC	TC	CC	TC	TT	TC	TC	TC	CC
AX-168608369	scaffold419	1073422	GG	GG	TT	GG	TG	GG	TT	TG	TG	GG	TG	TG	TT	GG	GG	TG	TG	TG	TG	GG	TG	GG	TG	TG	GG	TT	TG	TG	TT	TG	TT	GG	GG	TT	GG	TT	TG	TT	TG	TT	GG	TT	TT	GG	TG	TG	TT
AX-168608494	scaffold1017	96629	GG	GG	GG	GG	GG	GG	GG	GG	GG	GG	GG	GG	GG	TG	TG	TG	GG	GG	GG	GG	GG	TG	GG	GG	GG	TG	GG	GG	GG	GG	GG	TG	GG	GG	GG	TG	GG	GG	GG	TG	GG	GG	GG	GG	GG	GG	GG
AX-168608641	scaffold39574	39041	CC	TC	CC	TT	CC	TC	CC	TC	CC	CC	TC	TC	TC	TC	CC	TT	TC	TC	CC	TC	TC	TC	CC	TC	TC	CC	CC	TC	CC	CC	CC	TC	CC	CC	CC	CC	CC	TC	CC	CC	CC	CC	TC	CC	TC	CC	TC
AX-168608747	scaffold304	256867	AA	AA	AC	AA	AA	AA	AA	AC	AC	AA	AA	AA	AA	AC	AC	AA	AA	AA	AA	AC	AA	CC	AC	AA	AC	AA	AA	AA	AA	AC	AC	AA	AA	AC	AA	AC	AA	AC	AA	AC	AC	AA	AC	AA	AC	AA	AA
AX-168608802	scaffold894	33580	TT	--	TT	TT	TT	TT	TT	TC	TT	TT	TT	TT	TC	TT	TT	TT	TT	TT	TT	TT	TC	TT	--	TT	TT	--	TC	TC	TC	TT	TT	TT	--	TT	--	TT	TC	TT	TT	TT	TT	--	TT	TC	TC	TT	TT
AX-168609286	scaffold41206	110803	AA	AG	AG	AA	AA	AA	AG	AA	AG	AA	AA	AA	AG	AA	AA	AG	AG	AA	AA	AA	AA	AA	AG	AA	AA	AA	AA	AA	AA	AA	AA	AG	AA	AA	AA	AG	AG	AG	AA	AG	AA	AA	AA	AA	AA	AA	AA
AX-168609674	scaffold459	428332	AG	GG	--	AG	GG	AG	GG	AA	GG	GG	AG	AG	AG	GG	AG	GG	GG	AG	GG	GG	AG	AG	--	GG	AG	AA	AG	AG	AG	GG	AG	--	GG	GG	GG	AG	AG	GG	GG	GG	AG	AG	GG	GG	AG	AG	AG
AX-168610054	scaffold42530	133767	GG	AG	GG	GG	AA	GG	GG	GG	GG	AG	AG	AG	GG	GG	GG	GG	GG	AA	AG	GG	GG	AG	GG	AA	GG	--	GG	GG	GG	GG	GG	GG	AG	GG	GG	AG	GG	GG	GG	AG	GG	GG	GG	GG	GG	GG	GG
AX-168610249	scaffold1532	1295930	AA	AA	AG	AG	AG	AG	AG	AG	AG	AG	AG	AG	AG	AG	GG	AA	AG	AG	AG	AG	AG	AG	AG	AA	AG	AG	AG	AG	AG	AG	AG	AG	AA	AG	AA	AG	AG	AG	AG	AG	AG	AG	AG	AA	AG	AG	GG
AX-168610333	scaffold563	120633	GG	GG	GG	GG	AG	GG	GG	GG	GG	GG	AG	GG	GG	GG	GG	GG	GG	GG	GG	GG	GG	GG	GG	GG	GG	GG	GG	GG	GG	GG	GG	GG	GG	GG	GG	GG	GG	GG	GG	AG	AG	GG	GG	GG	GG	AA	AG
AX-168610474	scaffold86	373369	TT	TT	TT	TT	TT	TT	TT	TG	TT	TG	TT	TG	TT	TT	TT	TG	TG	TT	TT	TG	TT	TT	TG	TG	TT	TT	TG	TT	TT	TG	TT	TT	TT	TT	TT	TT	TT	TT	TG	TT	TT	TG	TT	TT	TT	TT	TG
AX-168610718	scaffold1232	5535	AA	AA	AA	AA	AA	AA	AA	AA	AA	AA	AA	AA	AA	AA	AA	AC	AA	AA	AA	AC	AA	AA	AA	AA	AA	AA	AA	AA	AA	AA	AA	AA	AA	AA	AA	AA	AA	AA	AA	AA	AA	AA	AA	AA	AA	AA	AC
AX-168611261	scaffold363	566813	TT	TT	TT	TT	TT	TT	TT	TT	TT	TT	TT	TT	TT	TT	TC	TT	TT	TT	TT	TT	TT	TT	TT	TT	TT	TT	TT	TT	TT	TT	TT	TT	TT	TT	TT	TT	TT	TT	TT	TT	TT	TT	TT	TT	TT	TT	TT
AX-168611262	scaffold363	567927	TT	TC	CC	TC	TC	TT	CC	TC	CC	TC	TC	TC	TC	TC	TC	CC	TC	CC	--	TT	TC	TC	TC	CC	TT	CC	CC	TC	CC	TC	TC	CC	TC	TC	TC	CC	TC	TC	CC	CC	CC	CC	TC	TC	TC	CC	CC
AX-168611310	scaffold445	545906	TG	TT	GG	GG	TG	TG	GG	--	GG	TG	TG	TG	GG	TG	GG	TG	GG	GG	TG	GG	GG	TG	GG	GG	GG	TG	--	TG	GG	GG	TT	GG	TT	GG	GG	TT	GG	GG	GG	TG	TG	GG	GG	TG	GG	TG	GG
AX-168611493	scaffold1651	102311	AG	AG	AG	AA	GG	AG	AA	AA	AG	GG	GG	AG	AG	AG	AA	AG	AA	GG	AG	AG	AG	AG	AA	GG	AG	AA	AA	AG	AA	AA	GG	AG	GG	AA	GG	GG	AG	AG	AA	AG	AG	AG	AA	AG	AG	GG	AA
AX-168611532	scaffold501	793809	CC	CC	CC	CC	CC	CC	CC	CC	CC	CC	CC	CC	CC	CC	CC	CC	CC	CC	CC	CC	CC	CC	CC	CC	CC	AC	CC	CC	CC	CC	AC	CC	AC	CC	CC	AC	CC	CC	CC	CC	CC	CC	CC	AC	CC	CC	CC
AX-168611605	scaffold583	191745	GG	GG	GG	AG	GG	GG	GG	AG	GG	GG	AG	GG	GG	GG	GG	AA	GG	GG	AG	GG	AG	GG	GG	GG	AG	GG	AG	AG	AG	AG	GG	AG	GG	AG	GG	GG	GG	GG	AG	GG	AG	AG	AG	GG	AG	AG	GG
AX-168611739	scaffold36102	21818	AC	AC	CC	AA	AA	AA	CC	AC	CC	CC	AC	AA	CC	AA	AA	CC	CC	AC	AA	AA	AC	AA	AC	AC	AC	AC	CC	CC	CC	AC	AA	AA	CC	CC	AC	AC	AC	CC	CC	AA	AA	AC	AC	AC	AC	AA	AA
AX-168611850	scaffold43122	186710	TT	TC	TT	TT	TT	TT	TC	TT	TC	CC	TT	TC	TT	TC	TC	TT	TT	TC	TT	TT	TT	TC	TT	TC	TT	TC	TC	TT	TT	TT	CC	TT	TC	TC	TC	CC	TC	TC	TT	TC	TT	TC	TT	CC	TT	TT	TT
AX-168611915	scaffold500	170882	CC	CC	CC	CC	CC	CC	TC	CC	CC	CC	CC	CC	TC	TC	TC	TC	TC	CC	TC	CC	CC	TC	CC	CC	CC	CC	CC	TC	TC	CC	CC	TC	CC	CC	CC	--	TC	TC	CC	CC	CC	TC	CC	--	TC	CC	CC
AX-168612061	scaffold40894	42875	AG	AA	GG	AA	AG	GG	AG	AG	AG	AA	AG	AG	GG	AG	AA	AA	GG	AG	GG	AA	GG	AG	AG	AG	AG	GG	AG	GG	GG	GG	GG	GG	AG	--	AG	GG	GG	GG	AG	GG	GG	GG	GG	AG	GG	GG	AA
AX-168612412	scaffold1286	184472	TC	TC	TC	TC	TC	TC	TC	TT	TT	TC	TC	CC	TC	TC	TC	TC	TT	CC	TC	TC	TC	TC	TT	CC	TC	CC	TC	TT	TC	TC	CC	TC	TC	TC	TC	CC	TC	CC	TT	CC	TC	TC	CC	TC	TC	TC	TC
AX-168612452	scaffold43536	166130	TT	TC	TT	TC	TT	TC	TT	TC	TT	TT	TT	TT	TC	TT	TT	TC	TC	TT	TT	TC	TC	TT	TT	TT	TC	TC	TT	TC	TT	TT	TC	TT	TT	TT	TT	TC	TC	TC	TT	TC	TT	TT	TC	TT	TC	TT	TT
AX-168613035	scaffold760	695069	CC	TC	CC	TC	TC	TC	CC	CC	CC	TC	TC	CC	CC	TT	TT	TC	CC	CC	TC	TC	CC	TT	CC	CC	TC	--	CC	CC	CC	CC	TT	TC	TC	CC	TC	TT	CC	CC	CC	CC	TC	CC	CC	TC	CC	TC	TC
AX-168613070	scaffold1791	126548	AA	AA	AG	GG	AG	AG	AA	AG	AG	AA	AG	AA	AA	AG	AG	AA	AA	AA	AG	GG	AG	GG	AA	AA	AG	AA	AG	AA	AA	AG	AA	AG	AA	AG	AA	AA	AA	AA	AG	AA	AA	AA	AG	AA	AA	AA	GG
AX-168613528	scaffold39998	74107	TT	TT	TT	TT	TT	TT	TT	TT	TT	TT	TT	TT	TT	TT	TT	TC	TT	TC	TT	TT	TT	TT	TT	TC	TC	TT	TT	TT	TT	TT	TT	TT	TT	TT	TT	TT	TT	TT	TT	TT	TT	TT	TT	TT	TT	TT	TT
AX-168613823	scaffold34	147140	GG	GG	TG	GG	GG	GG	TG	TG	TG	GG	GG	GG	GG	GG	GG	GG	GG	GG	TG	TG	GG	GG	GG	TG	GG	TG	GG	GG	TG	TG	TG	TG	GG	GG	GG	--	GG	TG	GG	TG	GG	--	GG	GG	GG	GG	GG
AX-168613955	scaffold723	47946	TT	TC	TT	TT	TT	TT	TT	TT	TT	TT	--	TT	TT	TT	TT	TC	TT	TT	TT	TT	TT	TT	TT	TT	TT	TC	TT	TT	TT	TT	TT	TT	TC	TT	TC	TT	TT	TT	TT	TC	TT	TT	--	TC	TT	TT	TT
AX-168614235	scaffold29334	1881	AA	AG	AA	AA	AA	AA	AA	AA	AA	AG	AA	AA	AA	AA	AA	AG	AA	AA	AA	AA	AA	AA	AA	AA	AA	AA	AA	AA	AG	AA	AG	AA	AG	AA	AA	AG	AA	AA	AA	AA	AA	AA	AA	AA	AA	AA	AA
AX-168614397	C34884	13753	--	AC	AA	AC	AC	CC	AA	AA	AA	AC	--	CC	AA	AA	AA	AC	AA	CC	CC	AC	AA	--	AA	CC	AC	--	AA	AA	AA	AA	AC	CC	AC	AC	AC	AC	AA	AA	AA	AC	--	AA	AA	AC	AA	--	CC
AX-168614768	scaffold38818	44649	CC	CC	CC	CC	CC	TC	CC	CC	CC	CC	TC	CC	CC	TC	TC	CC	CC	CC	CC	CC	CC	TC	CC	CC	CC	CC	CC	CC	CC	CC	CC	CC	CC	CC	CC	TC	CC	CC	CC	CC	CC	CC	CC	CC	CC	CC	CC
AX-168614920	scaffold109	623171	AA	AA	AA	AA	AA	AA	AA	AA	AA	AA	AA	AA	AA	AA	AA	AA	AA	AA	AA	AA	AA	AA	AA	AA	AA	AA	AA	AA	AA	AA	AA	AA	AA	AA	AA	AA	AA	AA	AA	AA	--	AA	AA	AA	AA	AA	AA
AX-168615990	scaffold705	230364	TT	CC	TT	TT	TT	TT	TT	TT	TT	TT	TT	CC	TT	CC	CC	TT	TT	CC	TT	TT	TT	CC	TT	CC	TT	TT	TT	TT	TT	TT	TT	TT	TT	TT	TT	TT	TT	TT	TT	TT	TT	TT	TT	CC	TT	TT	TT
AX-168616120	scaffold1301	1435754	TC	TC	TC	TT	TC	CC	TC	CC	CC	TC	TC	CC	TC	CC	CC	TC	CC	CC	CC	TT	CC	CC	CC	CC	TC	TC	CC	CC	TC	TC	TC	CC	CC	TC	TC	TC	CC	TC	CC	TC	CC	TC	TC	CC	CC	CC	TT
AX-168616197	scaffold44006	1127	AG	AG	AA	AG	AA	AG	AA	GG	AA	AA	AA	AA	GG	AA	AA	AA	GG	AA	AG	AG	GG	AA	AA	AA	AG	AA	AA	GG	AA	AA	AA	AA	AA	AA	AA	AA	AA	AG	AA	AA	AG	AA	GG	AG	AG	AA	AA
AX-168616670	scaffold1512	195737	TC	TC	CC	TC	TC	TC	CC	TC	CC	CC	TC	TC	TC	TC	CC	CC	TC	CC	CC	TC	TC	CC	CC	CC	TC	CC	CC	TC	CC	CC	CC	CC	TC	CC	TC	CC	CC	TC	CC	CC	TC	CC	TC	TT	TC	TC	CC
AX-168616679	scaffold1589	683152	GG	AG	GG	GG	GG	GG	GG	GG	GG	GG	GG	AG	GG	AA	AA	GG	GG	GG	GG	GG	GG	AA	--	GG	GG	GG	GG	GG	GG	AG	--	GG	AG	GG	GG	AG	GG	GG	GG	AG	GG	GG	GG	AG	GG	GG	GG
AX-168616833	scaffold705	169476	TC	CC	TC	CC	CC	CC	CC	TC	TC	TC	CC	CC	CC	CC	CC	CC	TC	CC	TC	CC	TT	CC	TC	CC	CC	CC	TT	TC	CC	TC	CC	TC	TT	CC	TC	CC	TC	CC	TC	CC	TT	CC	TC	TC	TC	TT	CC
AX-168616901	scaffold160	172471	AA	AC	AA	AA	AA	AA	AA	AA	AA	CC	AA	AC	AA	AC	CC	AC	AA	AA	AC	AC	AA	CC	AA	AC	AA	AC	AA	AA	AA	AA	AC	AC	AA	AA	AA	AC	AA	AA	AA	AC	AA	AA	AA	AC	AA	AA	AC
AX-168617444	scaffold43116	115674	TC	CC	TC	TC	TC	TC	CC	TC	CC	TT	CC	TC	CC	TT	CC	TC	CC	CC	CC	TC	CC	CC	TC	CC	CC	TC	CC	CC	CC	CC	--	TC	TC	CC	TC	TT	TC	TC	TC	TC	TC	CC	CC	CC	TC	CC	TC
AX-168617585	scaffold705	196304	AA	AG	AA	AG	AG	AG	AA	AG	AG	AG	AG	GG	AA	GG	GG	AG	AG	GG	AG	AG	AG	AG	AG	GG	AG	AA	AG	AG	AA	AA	AA	AA	GG	--	AG	AA	AG	AA	AG	AG	AG	AA	AA	GG	AG	AG	AG
AX-168617914	scaffold150	1346529	GG	GG	GG	AG	GG	GG	GG	AG	GG	GG	AG	GG	GG	--	GG	--	GG	AA	AG	GG	AG	AA	GG	AA	AG	AG	AG	AG	AG	AG	GG	AG	AG	AG	AG	AG	GG	GG	AG	AG	AG	AG	AG	AG	AG	AG	GG
AX-168618028	scaffold670	164041	TC	TC	TC	TT	TC	TC	CC	CC	CC	TC	TC	TT	CC	TT	TT	TT	CC	TT	TT	TT	TC	TC	CC	TT	TT	TC	TC	CC	CC	TC	TC	TC	TC	CC	TC	TC	TC	CC	CC	TT	TC	CC	TC	TC	CC	TC	TT
AX-168618119	scaffold42048	139903	AA	AA	AA	AA	AA	AA	AA	AA	AA	AA	AA	AA	AA	AA	AA	AA	AA	AA	AA	AA	AA	AA	AA	AA	AA	AA	AA	AA	AA	AA	AA	AA	AA	AA	AA	AA	AA	AA	AA	AA	AA	AA	AA	AA	AA	AA	AA
AX-168618215	scaffold1267	642977	AG	AA	GG	GG	AG	AA	AA	GG	AA	AA	AG	AA	AG	AA	GG	AG	AA	AA	AA	GG	AG	GG	GG	AA	AG	AG	AG	AG	AG	AG	GG	AA	AA	--	AA	AG	GG	GG	AG	AG	AG	AA	AG	AA	GG	AA	AG
AX-168618485	scaffold1237	82904	CC	TT	TC	TT	TC	TC	TC	TC	CC	TT	CC	TC	CC	CC	TC	TC	CC	TC	TC	CC	CC	TC	TC	TC	TC	CC	TC	CC	CC	CC	CC	TC	CC	CC	TT	CC	TC	TC	TC	CC	CC	TC	CC	TC	TC	TC	TC
AX-168618823	scaffold1897	554547	AG	AG	AA	AG	AG	AG	AA	AG	AA	AA	AA	AG	AA	AG	AA	GG	AG	GG	AG	AA	AA	GG	AG	AG	AA	AG	AG	AA	AA	AG	AG	AG	AG	AA	AG	AG	AA	AA	AG	AG	AG	AG	AA	AG	AA	AG	AG
AX-168619106	scaffold173	177967	CC	AA	AC	CC	CC	CC	AC	AC	AC	CC	CC	AC	AC	CC	CC	AA	AA	AC	AA	CC	CC	AC	AC	AC	CC	AA	AC	CC	CC	CC	AC	AC	AC	CC	AC	AA	CC	AC	AC	AA	AC	AC	CC	AC	CC	AC	CC
AX-168619183	scaffold1652	71389	AA	AA	AA	AA	AA	AA	AA	AA	AA	AA	AA	AA	AA	AG	AG	AA	AA	AA	AA	AA	AA	AG	AA	AA	AA	AA	AA	AA	AA	AA	AA	AA	AA	AA	AA	AA	AA	AA	AA	--	AA	AA	AA	AA	AA	AA	AA
AX-168619202	scaffold963	140198	AA	AA	AA	AA	AA	AA	AA	AA	AA	AA	AA	AA	AA	AA	AA	AA	AA	AA	AG	AA	AA	AA	AA	AA	AA	AA	AA	AA	AA	AA	AA	AG	AA	AA	AA	AA	AA	AA	AA	AA	AA	AA	AA	AA	AA	AA	AA
AX-168619234	scaffold481	259941	AG	AA	GG	AA	AG	AG	GG	AG	GG	GG	AG	AG	GG	AG	AG	GG	GG	AG	AG	AA	GG	AG	AG	AG	AA	AG	GG	GG	AG	GG	AG	AA	GG	GG	AG	GG	AG	GG	GG	AG	GG	AG	GG	AG	GG	GG	GG
AX-168619351	scaffold1767	256059	TC	CC	CC	CC	TC	TC	CC	CC	CC	CC	TC	TT	CC	CC	TC	CC	CC	TC	CC	CC	CC	TC	CC	TC	CC	CC	CC	CC	CC	CC	CC	CC	CC	CC	CC	CC	CC	CC	CC	CC	TC	CC	CC	CC	CC	TC	CC
AX-168619446	scaffold44064	251993	AA	AA	AA	AA	AA	AA	AA	AA	AA	AA	AA	AA	AA	AA	AA	AG	AA	AA	AG	AA	AA	AA	AA	AA	AA	AG	AA	AA	AA	AA	AG	AG	AA	AA	AA	AA	AA	AA	AA	AG	AA	AA	AA	AA	AA	AA	AA
AX-168619561	scaffold760	229867	CC	TC	CC	TC	CC	CC	CC	CC	CC	TC	CC	CC	CC	TC	TC	TT	CC	TC	TC	TC	CC	TC	CC	TC	TC	CC	CC	CC	CC	CC	CC	TC	TC	CC	TT	CC	CC	CC	CC	CC	CC	CC	CC	TC	CC	CC	CC
AX-168619714	scaffold1155	66351	AG	GG	AG	AG	AG	AG	AG	AG	AG	AG	AG	GG	AG	GG	GG	AG	AG	AG	GG	GG	AG	AG	AG	AG	AA	GG	AG	AG	AG	AG	GG	GG	GG	AG	AG	GG	AG	AG	AG	GG	AG	AG	AG	GG	AG	AG	GG
AX-168619861	scaffold1382	283317	GG	AG	AG	--	GG	GG	AG	GG	AG	AG	GG	GG	GG	AG	AG	GG	GG	AG	GG	GG	GG	AG	AG	AG	AG	GG	AG	AG	GG	AG	--	GG	GG	AG	GG	GG	AG	GG	GG	GG	GG	GG	GG	GG	AG	GG	GG
AX-168619994	scaffold1219	487585	GG	TG	GG	GG	GG	GG	GG	GG	GG	TG	GG	GG	GG	GG	GG	GG	GG	GG	GG	GG	GG	GG	GG	GG	GG	GG	GG	GG	GG	GG	GG	GG	TG	GG	GG	GG	GG	GG	GG	GG	GG	GG	GG	GG	GG	GG	GG
AX-168619999	scaffold70	972456	AG	AA	AA	AG	AA	AG	AA	AA	AA	AA	AA	AA	AA	AG	AG	AG	AA	AA	AG	AA	AA	AA	AA	AA	AG	AG	AA	AA	AA	AA	AA	AA	AA	AA	AA	GG	AA	AA	AA	AG	AG	AA	AA	AA	AA	AG	AA
AX-168620197	scaffold532	303071	CC	CC	AC	CC	CC	CC	CC	CC	AC	AC	CC	AC	AC	AA	AC	AC	CC	AC	CC	CC	AC	AC	CC	AC	CC	AC	AC	CC	CC	AC	AC	AC	AC	AC	AC	AC	AC	AA	AC	CC	CC	AC	AA	CC	AC	CC	CC
AX-168620235	scaffold973	510627	AG	GG	AA	AG	AA	AG	AG	AG	AA	AG	--	GG	AA	AG	AG	AG	AG	GG	AA	AG	AG	AG	AG	GG	AG	AG	AG	AG	AG	AG	AG	AG	AG	AA	AG	AG	AG	AA	AA	GG	GG	AA	AA	GG	AG	AG	AA
AX-168620265	scaffold1584	299478	TT	TT	TT	TT	TT	TT	TT	TC	TT	TT	TT	TT	TT	TT	TT	TC	TT	TT	TT	TT	TC	TT	TC	TT	TT	TT	TT	TT	TT	TC	TC	TT	TT	TT	TT	TC	TC	TT	TT	TT	TT	TC	TC	--	TC	TT	TT
AX-168620289	scaffold1503	25766	AG	AA	AA	AA	AA	AA	AA	AA	AA	AG	AG	AG	AA	AA	AA	AA	AA	AA	AG	AA	AA	AA	AA	AA	AA	AA	AA	AA	AA	AA	AA	AG	AA	AA	AG	AA	AA	AA	AA	AA	AA	AA	AA	AA	AA	AA	AA
AX-168620300	scaffold1503	182401	AG	AG	AG	AG	AG	AG	AG	--	GG	AA	AG	AG	AG	AG	AG	AG	GG	AG	AG	AG	AG	AG	AG	AG	GG	GG	AG	AG	AG	AG	AA	AG	AG	AG	AG	AG	GG	GG	GG	AG	AG	AG	GG	AG	AG	AG	AA
AX-168620342	scaffold501	189150	GG	GG	GG	GG	GG	GG	GG	GG	GG	GG	GG	GG	GG	AG	AG	AG	GG	GG	GG	GG	GG	GG	GG	GG	GG	GG	GG	GG	GG	GG	GG	GG	GG	GG	GG	GG	GG	GG	GG	GG	GG	GG	GG	GG	GG	GG	GG
AX-168620365	scaffold1032	407138	AC	CC	CC	CC	AC	CC	CC	CC	CC	--	CC	CC	CC	CC	CC	CC	CC	CC	CC	CC	CC	CC	AC	CC	--	CC	CC	CC	CC	--	AC	CC	CC	--	CC	CC	--	CC	CC	CC	CC	CC	CC	CC	CC	AC	CC
AX-168620451	scaffold1896	39714	AG	AG	AA	AG	GG	AG	AG	AG	AA	AG	AG	GG	GG	AG	AG	AG	AG	GG	AG	GG	GG	GG	AG	GG	AG	AG	GG	GG	AG	AA	GG	GG	AG	AG	AA	AG	AA	AA	AA	AG	AG	AG	GG	AA	AG	AG	GG
AX-168620663	scaffold406	797737	AA	AC	CC	AC	AA	AA	CC	AC	CC	CC	AA	AC	AC	CC	CC	AC	AC	AC	AC	AA	AC	CC	CC	AC	AA	AC	CC	CC	AC	CC	AC	AC	CC	AC	AC	AC	CC	AC	AC	AC	AA	AC	AC	AC	CC	AA	AA
AX-168620727	scaffold419	1195904	CC	TC	CC	CC	CC	TC	TC	TT	TT	CC	TC	CC	CC	CC	CC	CC	CC	CC	TC	CC	TC	CC	TC	CC	TC	CC	CC	TC	CC	CC	CC	TC	TC	CC	CC	CC	TC	CC	CC	CC	TC	TC	--	TC	TC	TC	TC
AX-168620811	scaffold102	1492925	GG	AG	AG	GG	GG	GG	AG	GG	GG	GG	GG	GG	AG	AG	AG	GG	AG	GG	GG	GG	GG	AG	--	GG	AG	AA	GG	GG	AG	AG	GG	GG	AG	--	AG	AA	AG	AG	GG	AG	GG	GG	AG	AG	GG	GG	AG
AX-168620872	scaffold1818	69180	TC	TC	TT	TT	TC	TC	TC	TT	TC	TC	TC	TC	TT	TC	TT	TC	TT	TC	TT	TT	TT	TC	TT	TC	TT	TC	TC	TT	TC	TC	TC	TT	CC	TT	TT	TC	TC	TC	TT	TC	TC	TT	TT	TC	TT	TC	TT
AX-168621183	scaffold43680	49325	AA	AA	AA	AA	AA	AA	AA	AA	AA	AA	AA	AA	AA	AA	AA	AA	AA	AA	AA	AA	AA	AA	AA	AA	AA	AA	AA	AA	AA	AA	--	AA	AA	AA	AA	AA	AA	AA	AA	AA	AA	AA	AA	AA	AA	AA	AA
AX-168621242	scaffold1222	287495	GG	AG	GG	AA	AG	AG	AG	AG	GG	AA	AG	AG	GG	AA	AG	AA	GG	AA	AA	AA	AG	AG	AG	AA	AA	AA	GG	GG	GG	AG	AA	AA	AG	AG	AG	AG	GG	GG	AG	AA	AG	AG	AG	AA	AG	AG	AA
AX-168621608	scaffold1898	192201	AG	AG	AG	AA	AG	GG	GG	AG	AG	AA	AG	GG	GG	AA	AG	AG	AG	AG	AG	AA	GG	AG	AG	AG	AG	AG	GG	GG	GG	AG	AG	AG	AG	AG	AG	AG	GG	GG	GG	AA	GG	GG	AG	AG	GG	AG	AG
AX-168621684	scaffold156	1043648	TT	TT	TT	TT	TT	TT	TT	TT	TT	TT	TT	TT	TT	TT	TT	TT	TT	TT	TT	TT	TT	TT	TT	TT	TT	TT	TT	TT	TT	TT	TT	TT	TT	TT	TT	TT	TT	TT	TT	TT	TT	TT	TT	TT	TT	TT	TT
AX-168621847	scaffold120	428720	AG	GG	GG	AG	AG	AG	GG	AG	GG	GG	AG	GG	AG	GG	GG	GG	GG	GG	GG	AG	AG	GG	AG	GG	AG	GG	AG	GG	GG	AG	--	GG	GG	AG	GG	GG	AG	GG	AG	GG	AA	GG	AG	GG	AG	AA	AG
AX-168621859	scaffold120	313801	AG	GG	AG	AG	AG	AG	GG	AG	AG	AG	GG	AG	GG	AG	AG	GG	AG	AG	GG	AG	GG	GG	AG	GG	AG	GG	AG	GG	GG	AG	GG	GG	AG	AG	AG	AG	GG	GG	GG	AG	AA	GG	GG	AG	GG	AA	AG
AX-168621872	scaffold120	171299	AG	GG	AG	AG	AG	AG	GG	AG	AG	GG	GG	GG	GG	AG	AG	GG	AG	GG	GG	AG	GG	GG	AG	GG	AG	GG	AG	GG	GG	AG	GG	GG	GG	AG	GG	AG	GG	GG	GG	AG	AA	GG	GG	GG	GG	AA	AG
AX-168621911	scaffold1262	96027	TC	TC	TC	CC	CC	TC	TC	TC	TC	TC	CC	CC	TC	TC	CC	TC	TC	CC	TC	CC	TC	CC	TC	CC	CC	CC	TC	TC	TC	TC	CC	TC	TC	TC	TC	CC	TC	TC	TC	CC	TC	TC	TC	TC	TC	CC	CC
AX-168621916	scaffold143	146898	TC	TC	CC	CC	--	TC	CC	CC	CC	CC	CC	CC	CC	CC	CC	CC	CC	CC	CC	CC	CC	CC	CC	CC	CC	CC	CC	TC	CC	TC	TC	CC	CC	CC	CC	CC	TC	CC	CC	CC	TC	CC	CC	TC	CC	CC	CC
AX-168622313	scaffold1144	93523	AG	AG	AA	AA	AA	AG	AA	AA	AA	AG	AA	AA	AA	AG	AG	AA	AA	AG	AA	AA	AA	AG	AA	AA	AA	AG	AA	AA	AA	AA	GG	AA	AG	AA	AG	AG	AA	AA	AA	AG	AG	AA	AA	AG	AA	AG	AA
AX-168622357	scaffold1056	192920	AA	AA	AA	AA	--	AA	AA	AA	AA	AA	AA	AA	AA	AA	AA	AA	AA	AA	AA	AA	AA	AG	--	AA	AA	AA	AA	AA	AA	AA	AG	AG	AA	AA	AA	AA	--	AA	AA	AA	AA	AA	AA	AA	AA	AA	AA
AX-168622364	scaffold1056	70762	CC	TC	CC	TT	CC	CC	CC	TC	CC	TC	CC	TC	CC	TT	TT	TC	CC	TC	TC	TT	CC	TT	TC	TC	TT	CC	CC	CC	TC	CC	CC	CC	CC	CC	TC	CC	TC	TC	CC	CC	TC	TC	CC	TC	CC	TC	TC
AX-168622459	scaffold43184	16481	GG	AG	GG	GG	GG	GG	GG	GG	GG	GG	--	GG	GG	AG	GG	AG	GG	GG	GG	GG	GG	AG	GG	GG	GG	GG	GG	GG	GG	AG	GG	AG	AG	GG	AG	AA	GG	GG	GG	GG	GG	GG	GG	AG	GG	GG	GG
AX-168622492	scaffold1017	354550	TC	TC	TC	CC	TC	TC	TT	TC	TT	TT	TC	CC	TC	TT	TC	TC	TC	CC	TC	CC	TC	TT	TC	CC	CC	CC	TT	TC	TT	TT	TC	TC	TT	TC	TC	CC	TT	TT	TC	CC	TC	TT	TC	TT	TC	TC	CC
AX-168622616	scaffold547	395788	GG	GG	GG	GG	GG	GG	GG	GG	GG	GG	GG	TT	GG	TG	--	TG	GG	TT	GG	GG	GG	TG	GG	TT	GG	GG	GG	GG	GG	GG	GG	GG	GG	GG	GG	GG	GG	GG	GG	GG	GG	GG	GG	GG	GG	GG	GG
AX-168622760	scaffold1703	617784	CC	TC	TC	CC	CC	CC	TC	TC	TC	TT	CC	TT	TC	TC	TC	TC	TC	TT	TT	CC	TT	CC	TC	TT	CC	TT	TT	TC	TC	TT	TT	TC	TT	TC	TT	TT	TT	TT	TC	TT	TC	TC	TT	TC	TT	TC	CC
AX-168623039	scaffold107	643566	TC	TT	TT	TT	TC	TT	TT	TT	TT	TC	TC	TT	TT	TC	TT	TT	TT	TC	TT	TT	TT	TT	TT	TT	TT	TC	TT	TT	TT	TT	TT	TT	TC	TT	TC	CC	TT	TT	TT	TC	TC	TT	TT	TC	TT	TC	TC
AX-168623210	scaffold1800	229356	GG	AG	AA	AG	GG	AG	AG	AA	AG	GG	AG	GG	AG	AG	AG	AG	AG	GG	AG	AG	AA	GG	AA	GG	AG	AG	AG	AG	AG	AG	GG	AG	AG	AA	GG	AG	AG	AA	AG	AA	AG	AG	AA	AG	AA	AG	AG
AX-168623480	scaffold54	704606	AA	--	AA	AA	AG	AG	AA	AA	AG	AA	AA	AA	AG	AA	AA	AA	AA	AA	AA	AA	AA	AA	AG	AA	AG	AA	AA	AG	AG	AG	AG	AA	AA	AA	AA	AA	AG	AA	AA	AA	AG	AG	AG	AA	AA	AG	AA
AX-168623512	scaffold1736	381753	CC	CC	CC	CC	CC	CC	CC	CC	CC	CC	CC	CC	CC	TC	TC	CC	CC	CC	CC	TC	CC	CC	CC	CC	CC	CC	CC	CC	CC	CC	CC	CC	CC	CC	CC	CC	CC	CC	CC	CC	CC	CC	CC	CC	CC	CC	CC
AX-168623538	scaffold614	319646	TT	TT	TG	TT	TT	TT	TT	TG	TT	TT	TT	TT	TG	TT	TT	TT	TG	TT	TT	TT	TG	TT	TG	TT	TT	TG	TT	TG	TT	TT	TT	TT	TT	TG	TT	TT	TT	TT	TG	TG	TT	TT	TG	TT	TG	TT	TT
AX-168623608	scaffold1680	40576	CC	CC	AC	CC	CC	CC	AA	AA	AA	CC	--	CC	AC	CC	AC	AC	AA	CC	CC	CC	AC	CC	AA	CC	CC	AC	AA	CC	AA	AC	AC	CC	CC	AC	CC	AC	--	AA	AC	AC	AC	CC	AC	CC	AA	CC	CC
AX-168623665	scaffold1599	167745	TC	CC	CC	TC	TC	TC	TC	TC	CC	TC	TC	CC	CC	TC	CC	CC	TC	CC	CC	TC	TC	CC	TC	CC	TC	CC	TC	TC	TC	TC	CC	TC	CC	CC	CC	CC	TC	CC	CC	TC	TC	CC	CC	TC	TC	TC	TC
AX-168623686	scaffold388	600182	TT	TC	TC	TT	TC	TT	TT	CC	TC	TC	TC	TT	TC	TT	TT	TC	CC	TC	TC	TT	TC	TT	TC	TC	TC	TT	TC	TC	CC	TC	TT	TC	TC	--	TT	TT	TC	TC	CC	TT	TT	CC	TC	TT	TT	TT	TT
AX-168623947	scaffold759	151635	AA	AA	AG	AA	AA	AA	AA	AA	AA	AA	AA	AA	AA	AG	AG	AA	AA	AA	AA	AG	AA	AA	AA	AA	AG	AA	AA	AA	AA	AA	AA	AA	AA	AG	AA	AA	AA	AA	AA	AA	AA	AA	AA	AA	AA	AA	AG
AX-168623983	scaffold1637	106917	AA	AG	AA	AG	AA	AA	AG	AG	AA	AA	AA	GG	AA	AA	AA	AA	AA	AG	AA	AA	AG	AA	AA	GG	AA	AG	AA	AA	AA	AG	AG	AA	AA	AA	AA	AG	AG	AA	AA	AA	AA	AA	AG	AG	AG	AA	AG
AX-168624027	scaffold41812	89053	CC	TC	TC	CC	TC	TC	TC	CC	CC	TC	CC	CC	TC	TC	TC	TC	TC	TT	TC	CC	CC	TC	TC	TT	TC	TT	CC	CC	TC	TC	CC	TC	TC	TC	CC	TC	TC	TC	CC	TC	TC	CC	TC	TC	CC	TC	TC
AX-168624061	scaffold496	170795	CC	TC	CC	TT	CC	TC	CC	TC	CC	CC	TC	TC	TC	CC	CC	TT	TC	TC	CC	TC	TC	CC	CC	TC	TC	CC	CC	TC	CC	CC	CC	TC	CC	CC	CC	CC	CC	TC	CC	CC	CC	CC	TC	CC	TC	--	TC
AX-168624079	scaffold481	629350	GG	AA	AG	AA	AG	AG	AG	AG	AG	AA	AG	AA	AG	AA	AA	AA	AA	AA	AA	AA	GG	AA	AG	AA	AA	AA	GG	GG	AG	AG	AG	AA	AA	AG	AA	AA	AA	AA	AG	AG	AG	GG	AA	AA	GG	AG	AA
AX-168624089	scaffold425	745384	AA	AA	AG	AG	AA	AA	GG	GG	AG	AA	AG	AG	AG	AG	AG	AG	AG	AA	AA	AA	GG	AG	GG	AG	AG	AA	AG	AG	AG	GG	AA	AA	AA	AG	AA	AA	AG	AG	GG	AA	AA	GG	GG	AA	GG	AA	AA
AX-168624119	scaffold1445	238344	TG	GG	GG	GG	GG	TG	GG	GG	GG	TG	GG	GG	GG	GG	GG	TG	GG	GG	GG	GG	GG	GG	GG	GG	GG	GG	GG	GG	GG	GG	--	GG	TG	GG	TG	TG	GG	GG	GG	TG	TG	GG	GG	TG	GG	TG	GG
AX-168624164	scaffold1788	418686	GG	GG	GG	GG	GG	GG	GG	GG	GG	GG	GG	GG	GG	GG	GG	GG	GG	GG	AG	GG	GG	GG	GG	GG	GG	AG	GG	GG	GG	GG	AG	GG	GG	GG	GG	AG	GG	GG	GG	AG	GG	GG	GG	GG	GG	GG	GG
AX-168624358	scaffold1041	296794	CC	CC	CC	CC	CC	CC	CC	CC	CC	CC	CC	CC	CC	CC	CC	CC	CC	CC	CC	CC	CC	CC	CC	CC	CC	CC	CC	CC	CC	CC	CC	CC	TC	CC	CC	CC	CC	CC	CC	CC	CC	CC	CC	CC	CC	CC	CC
AX-168624429	scaffold43954	117349	AG	AA	AG	AG	AG	AG	AG	GG	GG	AA	AG	AG	AG	AA	AG	AA	GG	AG	AG	AG	GG	AA	AG	AG	AG	GG	AG	GG	AG	AG	AG	GG	AA	AG	AA	GG	AG	GG	AG	GG	AG	AG	GG	AA	GG	AG	AG
AX-168624491	scaffold433	135251	CC	CC	AA	AA	CC	AC	AA	AA	AA	AC	--	AA	AC	AC	AC	AC	AA	AA	AC	AA	AC	AC	--	AA	AA	AC	AA	AC	AA	AC	AA	AC	AA	AC	AC	AA	AA	AA	AC	AC	AC	AC	AC	AC	AA	AC	AA
AX-168624965	scaffold1451	63561	CC	TC	CC	TC	CC	CC	TC	CC	TC	TC	CC	TC	CC	CC	TC	CC	CC	CC	TC	TC	CC	CC	CC	CC	TC	TC	TC	CC	CC	CC	TT	TC	TC	CC	CC	TT	TC	TC	CC	TC	CC	TC	CC	TC	CC	CC	TC
AX-168625168	scaffold1244	499255	GG	GG	GG	GG	GG	GG	GG	--	GG	GG	GG	GG	GG	GG	GG	--	GG	GG	GG	GG	GG	GG	GG	GG	GG	GG	GG	GG	GG	GG	GG	AG	GG	GG	GG	GG	GG	GG	GG	GG	GG	GG	GG	GG	GG	GG	GG
AX-168625238	scaffold1574	287729	TG	TG	TG	GG	TG	TG	TG	TG	TG	GG	TG	GG	TT	TG	TG	TT	TG	GG	TG	GG	TT	TG	GG	GG	GG	TG	TG	TT	GG	TT	TG	TG	GG	--	GG	TG	GG	GG	TT	TG	GG	TG	TT	GG	TG	GG	GG
AX-168625299	scaffold1808	18122	AG	AG	--	AG	AG	GG	AG	AA	AG	AG	AG	GG	AA	GG	GG	AG	AA	AG	AG	AG	AA	GG	--	GG	GG	AG	AG	AA	AG	AG	GG	AG	GG	--	GG	AG	AG	AG	AA	AG	GG	AA	AA	GG	AA	GG	AG
AX-168625480	scaffold672	655722	AG	GG	AG	GG	AG	AG	AG	GG	AG	GG	AG	GG	GG	AG	GG	GG	AG	GG	GG	AG	GG	GG	GG	GG	GG	AG	GG	GG	GG	AG	AG	GG	GG	AG	GG	AG	GG	AG	AG	AA	AG	GG	AG	GG	GG	AG	AG
AX-168625547	scaffold304	373860	AA	AA	AA	AA	AA	AA	AA	AG	AA	AA	AA	AA	AG	AA	AA	AA	AG	AA	AA	AG	AG	AA	AA	AA	AA	AA	AG	AG	AG	AA	AA	AA	AA	AA	AA	AA	AA	AA	AG	AA	AA	AG	AG	AA	AA	AA	AG
AX-168625554	scaffold794	485570	AA	AA	AA	AA	AA	AA	AA	AA	AA	AA	AA	AA	AA	AA	AA	AA	AA	--	AA	AA	AA	AA	AA	AA	AA	AA	AA	AA	AA	AA	AA	AG	AA	AA	AA	AA	AA	AA	AA	AA	AA	AA	AA	AA	AA	AA	AA
AX-168625695	scaffold1838	346779	TC	TC	TT	TC	TC	TC	TT	TC	TT	TC	TC	TC	TC	CC	CC	CC	TT	TT	CC	CC	TT	CC	TT	TC	CC	TC	TC	TC	TT	TC	TT	TC	TC	TC	CC	TT	TT	TT	TT	TC	TC	TC	TC	CC	TC	TC	TC
AX-168626212	scaffold280	816575	GG	GG	GG	GG	GG	GG	GG	GG	GG	AG	GG	GG	GG	GG	GG	AG	GG	GG	AG	GG	GG	AG	GG	GG	GG	GG	GG	GG	GG	GG	GG	AG	AA	GG	AG	GG	GG	GG	GG	GG	GG	GG	GG	AG	GG	GG	GG
AX-168626316	scaffold737	52528	CC	CC	CC	CC	CC	CC	CC	CC	CC	CC	CC	CC	CC	CC	CC	CC	CC	CC	CC	CC	CC	CC	CC	CC	CC	CC	CC	CC	CC	CC	TC	CC	CC	CC	CC	CC	CC	CC	CC	TC	CC	CC	CC	CC	CC	CC	CC
AX-168626464	scaffold1842	39912	AA	AA	AG	GG	AG	AG	AG	AA	AG	AA	AA	AA	AA	AA	AG	AA	AG	AG	AA	AG	AG	AA	AG	AA	AA	GG	AA	AA	AG	AA	AG	AA	AA	AG	AA	AG	AG	AG	AG	GG	AG	AA	AA	AA	AA	AG	GG
AX-168626574	scaffold34696	14493	TC	TC	TC	TC	TC	TC	TC	TC	TC	TC	TC	TC	TC	TC	TC	TC	TC	CC	TC	TC	TC	TC	TC	TC	TT	TC	TC	TC	TC	TC	TC	TC	TC	TC	TC	TC	TC	TC	TC	TC	TC	TC	TC	TC	TC	TC	TC
AX-168626694	scaffold1670	283703	GG	GG	AA	GG	GG	GG	AG	AG	AA	GG	GG	GG	GG	GG	GG	GG	AG	GG	GG	GG	GG	GG	AG	GG	GG	GG	GG	GG	AG	AA	AG	GG	GG	AG	AG	GG	AA	AA	AG	GG	GG	AG	GG	AG	AG	GG	GG
AX-168626790	scaffold950	644447	GG	GG	GG	GG	GG	GG	GG	GG	GG	GG	GG	GG	GG	GG	GG	GG	GG	AG	GG	GG	GG	GG	GG	GG	GG	GG	GG	GG	GG	GG	GG	AG	GG	GG	GG	GG	GG	GG	GG	GG	GG	GG	GG	GG	GG	GG	GG
AX-168626932	scaffold1104	359282	AA	AA	AG	AA	AA	AA	AG	AA	AG	AA	AA	AG	AA	AA	AA	AA	AA	AG	AG	AG	AA	AA	AG	AG	AG	AA	AG	AA	AG	AG	AA	AG	AA	AG	AA	AA	AG	AA	AG	AA	AA	AG	AA	AA	AA	AA	AG
AX-168626954	scaffold40856	1543	TG	TT	TG	TG	TT	TT	TG	TG	TT	TT	TG	TT	TT	TG	GG	TT	TG	TT	TT	TG	TG	GG	--	TT	TT	TT	TG	TT	TT	TG	TG	TG	TT	TG	TT	TG	TT	TG	TG	TT	TT	TT	TT	TT	TG	TT	TG
AX-168627175	scaffold1599	706952	TT	TT	TC	TC	TT	TT	TC	TC	TC	TC	TT	TT	TC	TC	TC	TT	TC	TC	TT	TT	TC	TC	TC	TT	TC	TT	TC	TC	TC	TC	TT	TT	TT	TC	TT	TT	TC	TC	TC	TT	TT	TC	TC	TC	TC	TT	TT
AX-168627283	scaffold1838	95454	AA	AA	AA	GG	AA	AA	AG	AA	AA	AA	AA	AG	AG	GG	GG	AG	AG	GG	AG	GG	AA	GG	AG	AG	AG	AG	AA	AG	AG	AA	AG	AG	AG	AA	AA	AG	AG	AG	AA	AG	AA	AG	AG	AG	AG	AA	GG
AX-168627288	scaffold1838	176701	AG	AG	AA	AG	AG	AG	AG	AA	AA	AG	AG	AG	AG	GG	GG	AG	AG	AA	AG	AG	AA	GG	AG	AG	AA	AG	AA	AG	AG	AG	GG	GG	AG	AA	AG	AG	AG	AG	AA	AG	AG	AG	AG	AG	AG	AG	AG
AX-168627353	scaffold1293	269248	TT	TT	TT	TT	TT	TT	TT	TT	TT	TT	TT	CC	TT	CC	TT	TT	TT	TT	CC	TT	TT	TT	TT	TT	TT	CC	TT	TT	TT	TT	TT	TT	TT	TT	TT	TT	TT	TT	TT	CC	TT	TT	TT	TT	TT	TT	TT
AX-168627607	scaffold86	752626	TT	TT	TT	TT	TT	TT	TT	TT	TT	TT	TT	TT	TT	TT	TT	TT	TT	TT	TC	TT	TT	TT	TT	TT	TT	TT	TT	TT	TT	TT	TT	TT	TT	TT	TT	TT	TT	TT	TT	TT	TT	TT	TT	TT	TT	TT	TT
AX-168627721	scaffold534	90095	CC	CC	TC	CC	CC	CC	TC	CC	TC	TC	TC	CC	TC	TC	TC	TT	TC	CC	TC	TC	CC	TC	CC	CC	TC	TC	TC	TC	TC	CC	CC	TC	TC	TC	CC	TC	CC	TC	TC	CC	CC	CC	CC	CC	CC	TC	TC
AX-168627940	scaffold204	94927	CC	CC	AC	AC	CC	CC	CC	AC	CC	CC	CC	CC	CC	AC	CC	CC	CC	AC	CC	AC	AC	AC	AC	AC	AC	CC	CC	CC	CC	CC	CC	CC	CC	AC	CC	CC	CC	AC	AC	AC	CC	CC	AC	CC	AC	CC	AC
AX-168627962	scaffold1891	25175	TT	TT	TT	TC	TT	TT	TT	TT	TT	TT	TT	TT	TT	TT	TT	TT	TT	TT	TT	CC	TT	TC	TT	TT	TC	TT	TT	TT	TT	TT	TT	TT	TT	TT	TT	TT	TT	TT	TT	TT	TT	TT	TT	TT	TT	TT	TC
AX-168628256	scaffold587	111393	CC	TC	TT	TC	TC	CC	TC	TC	TT	CC	TC	CC	CC	TC	TC	TC	TC	TT	TC	TC	CC	TC	--	TT	TC	CC	TC	CC	TC	--	TC	--	TC	--	TT	TC	TT	TC	TC	CC	CC	TC	CC	--	TC	CC	TC
AX-168628268	scaffold980	7325	TG	TG	GG	TG	TG	TG	--	TG	GG	TG	TG	TT	TG	TT	TT	TG	TG	GG	TT	TG	TG	TT	GG	GG	GG	TT	GG	TG	TG	GG	--	TT	TG	--	--	GG	GG	TG	TG	TT	TG	TG	TG	GG	GG	TG	TG
AX-168628382	scaffold1375	59345	CC	CC	CC	TC	CC	CC	CC	CC	CC	CC	CC	TC	CC	CC	TC	CC	CC	CC	CC	CC	CC	TC	CC	CC	CC	CC	CC	CC	CC	CC	CC	CC	CC	CC	CC	CC	CC	CC	CC	CC	CC	CC	CC	CC	CC	CC	TC
AX-168628569	scaffold835	226756	CC	CC	TC	CC	TC	TC	TC	TC	TC	TC	--	CC	TC	TC	TC	CC	TC	TC	CC	TC	TC	TC	TC	TC	CC	CC	TC	TC	TC	TC	TC	CC	TC	--	TC	CC	TC	TC	TC	CC	TC	TC	TC	TC	TC	TC	TC
AX-168628614	scaffold192	164849	TC	TT	TT	TT	TT	TC	TT	TT	TT	TT	TC	TT	TT	TT	TT	TC	TT	TT	TT	TC	TT	TT	TT	TT	TT	TT	TT	TT	TT	--	TT	TT	TT	TT	TT	TT	TT	TT	TT	TT	TT	TT	TT	TT	TT	TT	TC
AX-168628691	scaffold1583	246557	TT	TC	CC	TC	TC	TT	CC	TC	CC	TC	TC	TC	TC	TC	CC	TT	TC	TT	TC	TT	TC	CC	--	TT	TT	TC	CC	TC	CC	CC	CC	TC	TC	CC	TC	--	CC	TC	CC	CC	CC	CC	TC	TC	TC	CC	CC
AX-168628730	scaffold1889	493534	CC	CC	CC	CC	CC	TC	CC	TC	CC	CC	CC	CC	CC	TC	TC	CC	CC	CC	CC	CC	CC	TT	TC	CC	CC	CC	CC	CC	TC	CC	CC	CC	CC	CC	CC	CC	TC	TC	CC	CC	CC	TC	CC	CC	CC	CC	CC
AX-168628832	scaffold410	257255	TC	CC	CC	--	TC	TC	CC	TT	CC	CC	--	CC	TT	CC	CC	CC	CC	CC	CC	CC	CC	CC	TT	CC	TC	CC	TT	TT	TT	CC	CC	CC	CC	CC	CC	CC	TT	CC	CC	CC	CC	TT	CC	CC	TT	TC	TT
AX-168628918	scaffold1601	229133	TT	TG	TT	--	TT	TT	TT	TT	TT	--	TT	TT	TT	TT	TT	TT	TT	TG	TT	TT	TT	TG	TT	TG	TG	TT	TT	TT	TT	TT	TT	--	TG	TT	TT	TT	TT	TT	TT	TT	TT	TT	TT	TG	TT	TT	TG
AX-168628930	scaffold1860	195451	CC	CC	AC	AA	CC	AC	AA	AA	AC	AA	AC	AC	AC	CC	AA	CC	AC	AC	AC	AA	AA	AA	AA	AC	AA	AC	AC	AC	AC	AA	AA	AC	AA	AC	AA	AC	AC	AC	AC	AC	CC	AA	AC	AA	AA	AC	AA
AX-168629252	scaffold332	366432	AG	AG	AA	AA	AG	AA	AA	AA	AA	--	GG	AA	AA	AA	AA	AG	AA	AA	AA	AA	AA	AA	AA	AA	AA	AA	AA	AA	AA	AA	AA	AA	AA	AA	GG	AA	AA	AA	AA	AG	AG	AA	AA	AG	AA	GG	AA
AX-168629286	scaffold1889	298596	TC	TT	TT	TC	TC	TC	TT	TT	TT	TC	TC	CC	TT	TC	TC	TC	TT	CC	CC	TC	TT	TC	TT	CC	TC	TC	TT	TT	TT	TT	TT	TC	TC	TC	TC	TT	TT	TT	TT	TC	CC	TT	TT	TC	TT	CC	TC
AX-168629321	scaffold896	355989	TT	TG	TT	TT	TG	TG	TG	TT	TG	TT	TT	TG	TG	TG	TG	TT	TT	TG	TT	TT	TG	TG	TT	TG	TT	GG	TT	TG	TG	TT	TG	TT	GG	TG	GG	GG	TG	TG	TT	GG	TG	TT	TG	GG	TT	TG	TT
AX-168629400	scaffold663	58302	AA	AA	GG	AA	AA	AA	GG	AA	GG	AA	--	AA	GG	AA	AA	GG	GG	AA	AA	AA	GG	AA	AA	AA	AA	AA	GG	GG	AA	GG	AA	AA	AA	GG	AA	AA	AA	AA	GG	AA	AA	AA	GG	AA	GG	AA	AA
AX-168629688	scaffold1315	391458	TT	TT	TT	TT	TT	TT	TT	TC	TT	TT	TT	TT	TC	TT	TT	TT	TC	TT	TT	TT	TC	TT	TT	TT	TT	TT	TT	TC	TC	TT	TT	TT	TT	TT	TT	TT	TT	TC	TC	TT	TT	TC	TC	TT	TT	TT	TT
AX-168629735	scaffold492	481202	TC	TC	CC	TT	TC	TC	CC	TC	CC	CC	TC	TT	TC	TC	TC	TT	TC	CC	TT	TT	TC	TC	CC	CC	TT	CC	CC	TC	CC	CC	CC	TT	TC	TC	TC	CC	CC	TC	CC	CC	TC	CC	TC	TC	TC	TC	TT
AX-168629864	scaffold983	227545	CC	AC	CC	CC	CC	CC	AC	AC	CC	CC	CC	AC	CC	AA	AA	AA	CC	AC	CC	CC	AC	AA	AC	AC	CC	CC	AC	AC	CC	AC	AC	CC	AC	CC	AA	CC	CC	CC	CC	AC	CC	CC	AC	AC	AC	CC	CC
AX-168629993	scaffold37844	44994	GG	GG	AG	AA	AG	AG	AG	AA	AG	GG	AG	AA	AG	AA	AA	AA	AG	AG	GG	AA	AA	AA	AG	AA	AA	AG	AA	AA	AA	AA	AA	GG	GG	AG	GG	AG	AG	AG	AA	AA	AA	AA	AA	GG	AA	AA	AG
AX-168630102	scaffold43608	33330	TT	TT	TC	TT	--	TT	TC	TC	--	TC	TT	TT	TC	TT	TT	TC	TT	TT	TT	TT	TT	TT	TT	TT	TT	TT	TC	TC	TC	TC	TT	--	TC	TC	TT	TT	--	TT	TC	TT	TT	TT	TT	TT	TT	TT	TT
AX-168630205	scaffold383	633674	GG	AG	AA	AA	GG	GG	AA	AA	AG	AA	AA	AG	AG	AG	AA	AA	AA	AA	AA	AA	AA	AA	AG	AA	AG	AA	AA	AG	AG	AA	AA	AA	AA	AA	AG	AA	AG	AA	AA	AA	GG	AG	AG	AG	AA	--	AA
AX-168630232	scaffold86	1358902	TT	TT	TT	TT	TC	TT	TT	TC	TT	TT	TC	--	TT	CC	CC	CC	TC	TC	CC	TT	TT	CC	TC	TC	--	TC	TT	TT	TC	--	TT	TC	TC	TT	TC	TT	TT	TT	--	TC	CC	TT	TC	TC	TT	CC	TC
AX-168630510	scaffold914	30120	AG	GG	GG	AA	AG	AG	GG	AG	AG	AG	AG	GG	GG	--	--	AG	AG	GG	AG	AA	AA	AG	AG	GG	AA	AG	AA	AG	GG	AA	AG	--	GG	AG	GG	AG	AA	AG	AG	AG	AG	GG	AG	AG	--	AG	AG
AX-168630809	scaffold38348	42882	AG	AG	AG	AA	AG	GG	GG	GG	GG	AA	AG	AA	GG	AA	AA	GG	AG	AA	GG	AA	GG	AA	GG	AA	AG	--	AG	GG	GG	GG	AG	GG	AA	AG	AG	AA	AG	AG	GG	GG	AG	GG	GG	AA	GG	AG	GG
AX-168630853	scaffold1608	83123	CC	CC	CC	CC	CC	CC	CC	CC	CC	CC	CC	CC	CC	CC	CC	CC	CC	CC	CC	CC	CC	CC	CC	CC	CC	CC	CC	CC	CC	CC	CC	CC	CC	CC	CC	CC	CC	CC	CC	CC	CC	CC	CC	CC	CC	CC	CC
AX-168630865	scaffold1836	543602	AA	AC	AC	CC	AC	AC	AA	AA	AC	AA	AC	AA	AC	AC	AA	AA	AC	AA	AA	AA	AA	AA	AA	AA	CC	AC	AC	AC	AC	AA	AA	AA	AC	AC	AC	AA	AC	AC	AA	AC	AC	AA	AA	AA	AA	AC	AA
AX-168631445	C33128	4484	GG	GG	GG	GG	GG	GG	GG	GG	GG	GG	GG	GG	GG	GG	GG	GG	GG	GG	GG	GG	GG	GG	GG	GG	GG	GG	GG	GG	GG	GG	GG	GG	GG	GG	GG	GG	GG	GG	GG	GG	GG	GG	GG	GG	GG	GG	GG
AX-168631515	scaffold1476	108523	AA	AA	AA	GG	AA	AA	AA	GG	AA	AA	--	AA	AA	GG	AA	AA	AA	GG	GG	GG	GG	GG	AA	GG	GG	GG	GG	GG	GG	GG	GG	GG	AA	GG	AA	AA	AA	AA	GG	AA	--	GG	GG	--	GG	GG	GG
AX-168631657	scaffold172	221111	GG	GG	GG	GG	GG	GG	GG	GG	GG	GG	GG	GG	GG	GG	GG	GG	GG	GG	AG	GG	GG	GG	GG	GG	GG	AG	GG	GG	GG	GG	AG	GG	GG	GG	GG	AG	GG	GG	GG	AG	GG	GG	GG	GG	GG	GG	GG
AX-168631793	scaffold388	49987	TT	TT	TT	TT	TT	TT	TT	TT	TT	TT	TT	TT	TT	TT	TT	TT	TT	GG	GG	TT	TT	TT	--	GG	TT	TT	TT	TT	TT	TT	TT	TT	TT	TT	TT	TT	TT	TT	TT	TT	TT	TT	TT	TT	TT	TT	GG
AX-168632058	scaffold43932	126855	TT	TT	TT	TT	TT	TT	TT	TT	TT	TT	TT	TT	TT	TT	TT	TT	TT	TT	TT	TT	TT	TT	TT	TT	TT	TT	TT	TT	TT	TT	TT	TT	TT	TT	TT	TT	TT	TT	TT	TT	TT	TT	TT	TT	TT	TT	TT
AX-168632116	scaffold53	276394	AA	AA	AA	AA	AA	AA	AA	AA	AA	AA	AA	AA	AA	AA	AA	AA	AA	AA	AA	AA	AA	AA	AA	AA	AA	AA	AA	AA	AA	AA	AA	AA	AA	AA	AA	AA	AA	AA	AA	AA	AA	AA	AA	AA	AA	AA	AA
AX-168632225	scaffold1258	827909	CC	CC	TC	TT	CC	CC	TC	CC	CC	CC	CC	TC	CC	--	TC	TC	TC	CC	TC	TT	TC	TC	--	TT	TT	CC	TC	TC	TC	TC	CC	TC	CC	TC	CC	CC	TT	TC	CC	TC	CC	TC	TC	CC	TC	CC	TT
AX-168632277	scaffold383	381736	AA	AA	AG	GG	AA	AA	AG	AG	AG	AA	AA	AA	AG	AA	AA	AA	AG	AA	AA	GG	AG	AA	AG	AA	GG	AA	AG	AG	AG	AG	AA	AA	AG	AG	AA	AA	AG	AG	AG	AA	AA	AG	AG	AG	AG	AA	GG
AX-168632555	scaffold1627	94648	TT	TG	TT	TG	TT	TT	TT	TT	TT	TT	TT	TT	TT	TG	TG	TT	TT	TT	TT	TG	TT	TG	TT	TT	TG	--	TT	TT	TT	TT	TT	TT	TG	--	TG	TT	TT	TT	TT	TT	TT	TT	TT	TG	TT	TT	TG
AX-168632637	scaffold544	161544	CC	TC	CC	CC	CC	CC	CC	CC	CC	TC	CC	CC	CC	TC	TC	CC	CC	CC	CC	CC	CC	TC	CC	CC	CC	CC	CC	CC	CC	CC	TC	TC	TC	CC	CC	CC	CC	CC	CC	CC	CC	CC	CC	TC	CC	CC	CC
AX-168632976	scaffold672	307621	AA	AA	AA	CC	AA	AA	AA	AA	AA	AC	AC	AA	AA	AA	AA	AA	AA	AA	AC	CC	AA	AA	AA	AC	--	AC	AA	AA	AA	AC	AA	AC	AC	AC	AC	AA	AA	AA	AA	AC	AA	AA	AA	AC	AA	AC	CC
AX-168633094	scaffold419	300424	CC	CC	CC	CC	CC	TC	CC	TC	TC	CC	CC	CC	CC	TT	TT	TC	TC	CC	CC	CC	TC	TT	TC	TC	CC	TC	TC	TC	CC	CC	TC	TC	CC	CC	CC	TC	TC	CC	TC	TC	TC	CC	CC	CC	TC	TC	CC
AX-168633120	scaffold296	184734	CC	CC	TC	CC	CC	CC	CC	CC	CC	CC	CC	TC	--	CC	CC	CC	TC	TC	CC	--	CC	CC	CC	TC	CC	TC	TC	CC	TC	TC	CC	CC	CC	TC	CC	CC	CC	TC	TC	CC	CC	CC	CC	CC	CC	CC	CC
AX-168633402	scaffold1018	310602	AA	AC	AC	AC	AA	AA	AC	AA	AA	AC	AA	AA	AC	AC	AC	AC	AA	AA	AA	AC	AA	AC	AA	AA	AC	AC	AA	AA	AC	AC	AC	AA	AA	AC	AC	AC	AA	AC	AA	AC	AA	AC	AC	AC	AA	AA	AC
AX-168633699	scaffold1337	94206	AG	AG	AG	GG	AA	AA	GG	AG	GG	AG	--	GG	GG	GG	GG	GG	GG	GG	AG	AA	AG	GG	AG	AA	AG	GG	GG	GG	GG	AG	--	AG	GG	AG	AG	GG	GG	GG	GG	GG	GG	AG	AG	AG	GG	AA	--
AX-168633944	scaffold237	481902	CC	CC	CC	CC	CC	CC	CC	CC	CC	CC	CC	CC	CC	TC	TC	CC	CC	CC	TC	CC	CC	TC	CC	CC	CC	CC	CC	CC	CC	CC	CC	TC	CC	CC	CC	CC	CC	CC	CC	CC	CC	CC	CC	CC	CC	CC	CC
AX-168633991	scaffold42214	100716	GG	GG	AG	GG	AG	GG	AG	AG	AG	GG	AG	GG	AG	AG	AG	GG	AG	GG	GG	GG	GG	AG	AG	GG	GG	GG	GG	AG	AG	GG	GG	GG	GG	AG	GG	GG	GG	GG	AG	GG	GG	AG	GG	GG	GG	AG	AG
AX-168634142	scaffold42040	22748	GG	GG	GG	GG	GG	GG	GG	GG	GG	GG	GG	GG	GG	GG	GG	GG	GG	GG	AG	GG	GG	GG	GG	GG	GG	AG	GG	GG	GG	AG	AG	GG	GG	GG	GG	AG	GG	GG	GG	AG	GG	GG	GG	GG	GG	GG	GG
AX-168634174	scaffold1897	19383	TG	TT	TT	TG	TG	TG	TT	TT	TT	TT	TG	TG	TT	TT	TT	TG	TT	TG	TT	TG	TT	TT	TT	TG	TG	TT	TT	TT	TT	TT	TT	TT	TT	TT	TT	TT	TT	TT	TT	TT	TT	TT	TT	TT	TT	TT	TG
AX-168634269	scaffold39740	5053	CC	AC	CC	AC	CC	AC	CC	AC	CC	CC	AC	CC	AC	CC	CC	AA	AC	AC	AC	AC	AC	CC	CC	AC	AC	AC	CC	AC	CC	CC	AC	AA	CC	CC	CC	AC	CC	AC	CC	AC	CC	CC	AC	CC	AC	CC	AC
AX-168634480	scaffold751	456673	GG	GG	GG	GG	GG	GG	GG	GG	GG	GG	GG	GG	GG	AG	GG	AG	GG	AG	GG	AG	GG	GG	GG	GG	GG	GG	GG	GG	GG	GG	GG	AG	GG	GG	GG	GG	GG	GG	GG	GG	GG	GG	GG	GG	GG	GG	AG
AX-168634562	scaffold1155	5526	TC	TT	CC	TT	TC	TC	TC	TC	TC	TT	TC	TC	TC	TT	TT	TT	TC	TT	TC	TT	TC	TT	CC	TT	TT	TC	TC	TC	CC	CC	TT	TC	TT	TC	TT	TT	TC	TT	CC	TC	TC	TC	TC	TT	TC	TC	TT
AX-168634685	scaffold1518	165128	GG	GG	GG	GG	GG	GG	GG	AG	GG	GG	GG	AG	GG	GG	GG	GG	GG	AG	GG	GG	GG	GG	AG	--	GG	AG	GG	GG	AG	GG	AG	AG	GG	GG	GG	AG	AG	AG	GG	AG	GG	AG	GG	GG	GG	GG	AG
AX-168634804	scaffold737	271900	TG	TG	TG	TG	TG	TG	TG	TT	TT	TT	TT	TT	TT	TT	TT	TT	TG	TT	TT	TT	TG	TT	TT	TT	TG	TT	TT	TT	TT	TG	TG	TT	TT	TG	TT	TT	TT	TT	TG	TT	TG	TT	TT	TT	TT	TT	TT
AX-168634883	scaffold1728	62468	AG	AG	GG	AG	GG	GG	GG	GG	GG	AG	AG	AG	AG	AG	AG	GG	AG	AG	AG	AG	AG	AG	AG	AG	GG	AG	AG	AG	GG	GG	AG	GG	AG	AG	AG	AG	AG	GG	GG	AG	GG	GG	AG	AG	AG	GG	GG
AX-168634884	scaffold1728	26048	TT	TT	TT	TT	TT	TT	TT	TT	TT	TT	TT	TT	TT	TT	TT	CC	TT	TT	TT	TT	TT	TT	TT	TT	TT	TT	TT	TT	TT	TT	TT	TC	TT	TT	TC	TT	TT	TT	TT	TT	TT	TT	TT	TT	TT	TT	TT
AX-168634938	scaffold1579	284863	AA	AG	GG	AA	AA	AA	GG	AG	AG	GG	AA	AA	GG	GG	GG	GG	AG	AA	AG	AA	AG	GG	AG	AA	GG	GG	AG	AG	GG	GG	GG	GG	GG	GG	GG	GG	AG	GG	AG	GG	AA	GG	GG	AG	AG	AA	AA
AX-168634950	scaffold772	90501	TT	TG	TG	TG	GG	TG	GG	TG	TG	TG	TG	GG	TG	TG	TG	TG	TG	TT	TG	TG	GG	TG	--	GG	GG	GG	TG	GG	GG	GG	GG	TG	TG	TG	TG	GG	GG	TG	TG	GG	TT	TG	GG	TG	GG	TG	GG
AX-168635422	scaffold1227	164510	AA	AA	AA	AA	AA	AA	AA	AA	AA	AA	AA	AC	AA	AA	AA	AA	AA	AC	AA	AC	AA	AC	AA	AA	AA	AA	AA	AA	AA	AA	AA	AA	AA	AA	AA	AA	AA	AA	AA	AA	AA	AA	AA	AA	AA	AA	AA
AX-168635526	scaffold564	331285	GG	GG	AG	AG	GG	GG	AG	AG	AG	AG	GG	AG	AG	GG	GG	AG	AG	GG	AG	AA	AG	GG	AG	GG	AG	AG	AG	AG	AG	AG	GG	AG	AG	AG	GG	AG	AG	AG	AG	GG	GG	AG	AG	GG	AG	AG	AA
AX-168635557	C28722	3018	AA	AC	AA	CC	AA	AC	AC	AC	AA	AA	AC	AA	CC	AA	AA	CC	AA	AA	CC	AC	CC	AC	AC	AA	AC	CC	AA	AC	AC	AC	CC	CC	AC	AC	AA	CC	CC	AC	CC	AC	AC	AC	CC	AC	CC	AA	AC
AX-168635650	scaffold575	131917	GG	GG	GG	GG	GG	GG	GG	GG	GG	GG	GG	GG	GG	GG	GG	GG	GG	GG	GG	GG	GG	GG	GG	GG	GG	GG	GG	GG	GG	GG	GG	GG	GG	GG	GG	GG	GG	GG	GG	GG	GG	GG	GG	GG	GG	GG	GG
AX-168635679	scaffold43878	171923	AG	AA	AA	AA	AG	AA	AA	AA	AA	AG	AG	AG	AA	AG	AA	AG	AA	AG	AA	AA	AA	AG	AA	AG	AA	AA	AA	AA	AA	AA	AA	AA	AA	AA	GG	AA	AA	AA	AA	AA	AA	AA	AA	AG	AA	AG	AA
AX-168635769	scaffold664	561407	TT	TT	TC	CC	TT	TT	TC	TC	TT	TT	TT	TC	TT	TT	TT	CC	TT	TC	CC	CC	TC	TT	TC	TC	TC	TC	CC	TT	TC	CC	TC	CC	TT	TC	TT	TC	TT	TC	TC	TC	TC	TC	TC	TT	TC	TC	TC
AX-168635929	scaffold37740	24456	GG	GG	GG	GG	TG	GG	GG	GG	GG	GG	GG	GG	GG	TG	TG	GG	GG	GG	TG	GG	GG	TG	GG	GG	GG	GG	GG	GG	GG	GG	GG	TG	GG	GG	GG	GG	GG	GG	GG	GG	TG	GG	GG	GG	GG	TG	GG
AX-168636204	scaffold1213	137156	TG	TG	TG	TT	GG	TG	TG	TG	TG	GG	GG	TG	TG	GG	GG	GG	TG	TG	TG	TT	TG	GG	TG	TG	TT	GG	TG	TG	TG	TG	GG	GG	GG	TG	GG	GG	TG	TG	TG	GG	GG	TG	TG	TG	TG	GG	TG
AX-168636624	scaffold354	991717	CC	CC	CC	CC	CC	CC	CC	CC	CC	CC	CC	CC	CC	CC	CC	CC	CC	CC	CC	CC	CC	AC	CC	CC	CC	AC	CC	CC	CC	CC	CC	CC	CC	CC	CC	AC	CC	CC	CC	AA	CC	CC	CC	CC	CC	CC	CC
AX-168636948	scaffold43940	240351	AA	AG	AG	AG	AA	AA	AG	AA	AA	AG	AA	GG	AG	AG	AG	AA	AA	GG	AG	AA	AA	AG	AA	AG	AA	AG	AA	AA	AG	AG	AG	AA	AA	AG	AG	AG	AA	AG	AA	AG	AA	AG	AG	AA	AA	AA	AG
AX-168636955	scaffold248	157575	TT	TT	TT	TT	TT	TT	TT	TT	TT	TT	TT	TT	TT	TT	TT	TT	TT	TT	TT	TT	TT	TT	TT	TT	TT	TT	TT	TT	TT	TT	TT	TT	TT	TT	TT	TT	TT	TT	TT	TT	TT	TT	TT	TT	TT	TT	TT
AX-168637116	scaffold880	557765	GG	GG	GG	GG	GG	GG	GG	GG	GG	GG	GG	GG	GG	AG	AA	GG	GG	GG	AA	GG	GG	AG	GG	GG	GG	AG	GG	GG	GG	GG	AG	AA	AG	GG	GG	AG	GG	GG	GG	GG	GG	GG	GG	GG	GG	GG	GG
AX-168637149	scaffold1579	37961	AA	AA	AG	AG	AA	AA	AG	AG	AG	AG	AG	AA	AG	AG	AG	GG	AG	AA	AA	--	AG	AG	AG	AA	GG	AG	AG	AG	AG	AG	AG	AG	AG	AG	AG	AG	AG	AG	AG	AG	AA	AG	AG	AA	AG	AA	--
AX-168637205	scaffold1719	246164	CC	CC	CC	CC	CC	CC	CC	AC	CC	CC	CC	CC	AC	CC	CC	CC	CC	CC	CC	AC	AC	CC	AC	AC	AC	CC	AC	AC	AC	CC	CC	CC	CC	CC	CC	CC	AC	CC	CC	CC	CC	AC	CC	CC	AC	CC	AC
AX-168637305	scaffold948	182122	CC	TC	CC	TT	CC	CC	CC	CC	CC	CC	TC	CC	CC	TC	TC	CC	CC	CC	TC	TT	CC	TC	CC	CC	TC	TT	CC	CC	CC	CC	TT	TC	TC	--	CC	TT	CC	CC	CC	CC	CC	CC	CC	TC	CC	CC	TC
AX-168637352	scaffold1646	86352	AA	GG	GG	GG	GG	AA	AA	AA	GG	GG	AA	GG	GG	GG	GG	GG	GG	GG	GG	GG	AA	GG	AA	GG	GG	AA	AA	--	AA	GG	AA	GG	GG	GG	GG	GG	AA	GG	GG	GG	AA	AA	GG	GG	AA	AA	GG
AX-168637379	scaffold42402	123949	GG	GG	GG	GG	GG	GG	AG	GG	GG	GG	GG	GG	AG	GG	GG	GG	GG	GG	GG	GG	AG	AG	GG	GG	GG	AG	GG	AG	AG	GG	AG	GG	GG	GG	GG	GG	AG	AG	AG	GG	GG	AG	AG	GG	AG	GG	GG
AX-168637839	scaffold206	54077	CC	TC	TT	TC	CC	TC	TT	TT	TT	CC	TT	CC	TT	TT	TC	TC	TT	CC	TC	TT	TT	TT	TT	CC	TT	TT	TT	TT	TT	TT	--	TC	TC	TT	TC	TT	TT	TT	TT	TT	TC	TT	TT	TC	TT	TT	TC
AX-168638059	scaffold499	42647	CC	AC	AC	CC	CC	CC	AC	AC	AC	AC	CC	AC	AC	CC	AC	AC	AC	AC	AC	CC	AC	CC	AC	AC	CC	AC	AC	AC	AC	AC	AA	AC	AC	AC	AC	AA	AC	AC	AC	AC	CC	AC	AC	AC	AC	CC	CC
AX-168638182	scaffold173	187301	TG	TT	TG	TT	TG	TG	TG	TT	TG	TT	TG	TT	TG	TT	TT	TT	TT	TT	TT	TT	TG	TT	TT	TT	TT	TT	TT	TG	TG	TT	TT	TT	TT	TG	TT	TT	TG	TG	TT	TT	TT	TT	TG	TT	TG	TT	TT
AX-168638392	scaffold186	159614	AG	AA	AA	AG	AG	AG	AG	AA	AA	AA	--	AA	AG	GG	GG	AG	AA	AG	AA	AG	AG	GG	--	AA	AA	AG	AA	AG	AG	AA	AG	AA	AA	AA	AA	AG	AG	AG	AG	AA	AG	AG	AG	AA	AG	AA	AA
AX-168638840	scaffold625	119230	CC	CC	CC	CC	CC	CC	CC	CC	CC	CC	TC	CC	CC	CC	CC	CC	CC	CC	TC	CC	CC	CC	CC	CC	CC	CC	CC	CC	CC	CC	TC	CC	CC	CC	CC	TT	CC	CC	CC	TC	CC	CC	CC	CC	CC	CC	CC
AX-168638928	scaffold563	591661	CC	CC	CC	CC	TT	TC	CC	CC	CC	CC	CC	CC	CC	CC	TC	CC	CC	CC	CC	TC	CC	CC	CC	CC	TT	CC	CC	CC	CC	CC	CC	TC	CC	CC	CC	CC	CC	CC	CC	CC	TC	CC	CC	CC	CC	TC	CC
AX-168639589	scaffold113	656325	TT	CC	TC	CC	TC	TT	TC	TC	TC	TC	TC	TC	TC	TC	CC	TC	TC	TT	TC	CC	TC	TC	TC	TC	CC	TT	TC	TC	TC	TC	TC	TC	TC	TC	TT	TT	TC	TC	TC	TT	TT	TC	TC	TC	TC	TT	CC
AX-168639710	scaffold42128	74572	GG	AG	GG	GG	GG	GG	GG	GG	GG	AG	GG	AG	GG	AG	AG	GG	--	GG	GG	GG	GG	AG	GG	GG	GG	GG	GG	GG	GG	--	GG	GG	AG	GG	GG	GG	AG	GG	GG	AG	GG	GG	GG	AG	GG	GG	GG
AX-168639732	scaffold487	276625	CC	AC	AC	AC	AC	AC	AC	AA	AC	AC	AC	--	AC	AC	AC	AC	AC	AC	AC	AC	AA	AC	AC	AC	--	AA	AA	AA	AA	AA	--	AC	AC	AA	AC	AA	AC	AC	AA	AC	--	AA	AA	AC	AA	AA	AC
AX-168639803	scaffold43064	106875	CC	CC	CC	CC	CC	CC	AC	CC	CC	CC	CC	AA	AC	AC	AC	CC	CC	AC	CC	CC	AC	CC	CC	CC	CC	AC	CC	AC	AC	CC	AC	CC	CC	CC	CC	CC	AC	AC	AC	CC	CC	AC	AC	CC	AC	CC	CC
AX-168639815	scaffold1014	477100	AC	CC	AC	AC	AC	AC	AC	AC	AC	CC	AC	AC	AC	CC	AC	CC	AC	AC	AA	AC	AC	CC	AC	AA	AC	AA	AC	AC	AC	AC	AC	AA	CC	AC	CC	AA	AC	AC	AC	AA	AC	AC	AC	CC	AC	AC	AC
AX-168639843	scaffold1157	60606	AA	AC	AC	AA	AA	CC	AC	AC	AC	AC	--	AA	AC	AA	AC	CC	AC	AA	AA	AC	AC	AC	AC	AA	AA	AA	AC	AC	AC	AC	AC	AA	AA	AC	AA	CC	AC	AC	AC	AA	AA	AC	AC	AA	AC	AA	AC
AX-168639846	scaffold550	64271	CC	CC	AC	CC	CC	CC	CC	AC	AC	AC	CC	AC	CC	AA	AA	AC	AC	AC	AA	CC	AC	AC	AC	AC	CC	--	AC	AC	CC	CC	AC	AA	AA	CC	AC	AC	AC	CC	AC	AC	AC	CC	CC	AC	AC	AC	CC
AX-168639912	scaffold211	305327	GG	GG	GG	AG	GG	GG	AG	AG	GG	GG	GG	AG	GG	AG	AA	AG	AG	GG	AG	GG	GG	AA	AG	GG	GG	AG	GG	GG	AG	AG	GG	GG	GG	GG	GG	GG	GG	GG	AG	AG	AG	GG	AG	GG	GG	AG	AG
AX-168639948	scaffold41828	35942	AA	--	AA	AA	AC	AA	AA	AA	AA	AC	AC	AC	AA	AC	AC	AA	AA	--	AA	AA	AA	AC	AA	AC	AA	AA	AA	AA	AA	AA	AA	AA	AA	AA	AC	AA	AA	AA	AA	AA	AA	AA	AA	--	AA	CC	AA
AX-168640104	scaffold42046	48405	TT	CC	TC	TC	TT	TT	TT	TT	TC	TC	TT	TC	TC	TC	TC	TC	TT	TT	TC	TT	TC	TC	TT	TT	TT	TT	TT	TC	TT	TT	--	CC	TT	--	--	TC	TC	TC	TT	TT	TT	TC	TT	TC	TC	TT	CC
AX-168640303	scaffold42518	61441	AG	AA	AG	AG	GG	GG	AG	GG	GG	AG	GG	GG	AG	AA	AA	AA	GG	GG	AG	AG	GG	AA	GG	GG	AA	AA	GG	GG	AG	AG	AA	AA	AG	AG	AG	AA	GG	AG	GG	AA	AG	AG	AG	AA	GG	AG	AG
AX-168640397	scaffold1476	159266	AG	AA	AA	AG	AG	AG	AA	GG	AA	GG	AG	GG	AA	AA	AG	AA	AG	AA	AG	GG	AG	AG	AG	AG	GG	GG	GG	AG	AG	GG	AG	GG	AG	AG	AG	--	AA	AA	GG	GG	AG	GG	AG	AG	AG	AG	AG
AX-168640405	scaffold448	645581	AG	GG	AG	AG	AG	AG	GG	AG	AG	GG	AG	GG	AG	GG	AG	GG	AG	GG	GG	AG	GG	AG	AG	AG	GG	GG	AG	GG	GG	GG	GG	GG	GG	AG	GG	GG	GG	AG	AG	GG	AG	AG	GG	GG	GG	AG	GG
AX-168640437	scaffold43290	1255	TT	TG	GG	GG	TG	TG	GG	TG	TG	GG	TG	GG	GG	GG	GG	GG	TG	GG	GG	GG	TG	GG	TG	GG	TG	GG	TG	TG	GG	GG	GG	GG	TG	GG	GG	GG	TG	GG	TG	GG	TT	GG	GG	TG	TG	TT	GG
AX-168640480	scaffold1766	36218	CC	TC	--	CC	CC	CC	TC	CC	TC	CC	CC	CC	TC	CC	CC	CC	TC	CC	CC	CC	CC	CC	TC	TC	CC	CC	CC	CC	CC	CC	CC	CC	TC	CC	CC	TC	TC	TC	CC	TC	CC	CC	CC	CC	CC	CC	CC
AX-168640515	scaffold728	176267	CC	CC	CC	CC	CC	CC	CC	TC	CC	CC	CC	CC	CC	CC	CC	CC	TC	CC	TT	CC	CC	CC	TC	CC	CC	TC	TC	CC	CC	TC	CC	TT	TC	CC	TC	TC	CC	CC	TC	TC	CC	TC	CC	TC	TC	CC	CC
AX-169156448	scaffold42618	73295	TT	TT	TT	TT	--	TC	TT	TT	TT	TT	TT	TT	TT	TT	TT	TT	TT	TT	TT	TT	TT	TT	TT	TT	TC	TT	TT	TT	TT	TT	--	TT	TT	TT	TT	TT	TT	TT	TT	TT	TT	TT	TT	TT	TT	TC	TT
AX-169156449	scaffold563	139287	AA	AA	AA	AA	AC	AA	AA	AA	AA	AA	AC	AA	AA	AA	AA	AA	AA	AA	AA	AA	AA	AA	AA	AA	AA	AA	AA	AA	AA	AA	AA	AA	AA	AA	AA	AA	AA	AA	AA	AA	AA	AA	AA	AA	AA	AC	AC
AX-169156451	scaffold1357	67905	AA	AA	AA	--	AC	AA	AA	AA	AA	AA	--	AA	AA	AA	AA	AA	AA	AA	AC	AA	AA	AA	AA	AA	AA	AA	AA	AA	AA	AA	AA	AC	AA	AA	AA	AA	AA	AA	AA	AA	AA	AA	AA	AA	AA	AA	AA
AX-169156453	scaffold1900	135171	AA	AA	AG	AA	AA	AA	AG	AG	AG	AA	AA	AA	AG	AG	AA	AA	AG	AA	GG	AA	AG	AA	--	AA	AA	AG	AG	AG	AG	AG	AA	GG	AA	--	AG	AG	AG	AG	AG	AG	AA	AG	AG	AG	AG	AA	AA
AX-169156455	scaffold393	323248	AA	AA	AG	AG	AG	GG	AG	GG	GG	AA	GG	GG	AG	GG	GG	AA	GG	GG	GG	AG	GG	GG	GG	AG	AA	AA	GG	GG	AG	AG	AG	GG	AG	GG	AG	AA	GG	AG	GG	AA	AG	AG	AG	AG	GG	AG	AG
AX-169156456	scaffold34	428155	AA	AA	AA	AA	AG	AA	AA	AA	AA	AA	AG	AA	AA	AA	AA	AA	AA	AA	AA	AA	AA	AA	AA	AA	AA	AA	AA	AA	AA	AA	AA	AA	AG	AA	AG	AA	AA	AA	AA	AA	AG	AA	AA	AA	AA	AG	AA
AX-169156460	scaffold43676	269194	AC	AA	AA	AC	AC	AC	AA	AA	AA	--	--	AA	AA	AA	AA	AA	AA	AA	AA	AC	AA	AA	AA	AA	AA	AA	AA	--	AA	AA	AA	AA	AA	AA	AA	AA	AA	AA	AA	AA	--	AA	AA	AA	AA	CC	AC
AX-169156462	scaffold601	647546	AA	AG	AG	AA	AA	AA	AG	AG	AG	AG	AG	AA	AA	AA	AA	AA	AA	AA	AA	AA	AG	AA	--	AA	AA	AA	AG	AG	AA	GG	AA	AA	AG	AG	AG	AA	GG	AA	AA	AA	AA	AG	AG	AG	GG	AA	AA
AX-169156465	scaffold40820	28959	TG	TG	TG	TG	TG	TG	TG	GG	TG	TG	TG	TG	TG	GG	GG	TG	TG	GG	GG	TG	GG	GG	GG	GG	GG	GG	TG	TG	TG	TG	--	GG	TT	TG	TT	GG	GG	GG	TG	GG	TG	GG	GG	TT	GG	TG	TG
AX-169156470	scaffold1307	496344	TT	TT	TT	TT	TT	TC	TT	TC	TC	TT	TT	TT	TT	TT	TT	TT	TC	TT	TT	TT	TC	TT	TC	TT	TT	TT	TC	TC	TT	TT	TT	TT	TT	TT	TT	TT	TC	TT	TC	TT	TC	TT	TT	TT	TC	TC	TT
AX-169156471	scaffold602	498302	AA	AA	AA	AA	AA	AA	AA	AA	AA	AA	AA	AA	AA	AA	AA	AA	AA	AA	AA	AA	AA	AA	AA	AA	AA	AA	AA	AA	AA	AA	AA	AA	AA	AA	AA	AA	AA	AA	AA	AA	AA	AA	AA	AC	AA	AA	AA
AX-169156476	scaffold43608	144896	CC	CC	CC	CC	CC	AC	CC	CC	CC	CC	AC	AA	CC	AC	--	CC	CC	AA	AC	AA	CC	--	CC	AA	AA	AC	CC	CC	CC	CC	AC	AC	CC	AC	CC	AC	CC	CC	CC	AC	AC	CC	CC	CC	CC	AC	AA
AX-169156477	scaffold485	651887	AA	AC	CC	CC	AA	AA	AC	AC	CC	CC	AA	CC	AC	AA	AA	CC	AC	AC	AC	AC	AC	AA	CC	AC	AA	CC	CC	CC	AC	CC	AC	AC	AC	CC	AA	AC	CC	AC	AC	CC	AA	AC	AC	AA	CC	AA	AC
AX-169156482	scaffold1803	100230	GG	GG	GG	TG	GG	TG	GG	GG	GG	TG	TG	TG	GG	GG	GG	GG	GG	GG	TG	GG	GG	GG	GG	TG	TG	GG	GG	GG	GG	GG	GG	TG	TT	GG	TG	TG	GG	GG	GG	GG	GG	GG	GG	TT	GG	TG	GG
AX-169156486	scaffold189	221180	TG	GG	TG	GG	TG	TG	TG	TG	TT	GG	TG	TG	TG	GG	GG	TG	TG	TG	GG	GG	TG	TG	TG	TG	GG	TG	TG	TG	TT	TT	TG	GG	TG	TG	GG	TG	TG	TG	TG	GG	TG	TG	TG	TG	TG	TG	GG
AX-169156487	scaffold1004	623601	CC	CC	CC	CC	CC	CC	CC	CC	CC	CC	CC	TT	CC	TC	CC	TC	CC	TT	TC	CC	CC	CC	CC	TT	CC	CC	CC	CC	CC	TC	TC	TC	CC	CC	CC	TC	CC	CC	CC	CC	CC	CC	CC	CC	CC	CC	CC
AX-169156489	scaffold1740	182944	AG	GG	GG	AG	GG	AG	GG	GG	GG	AG	GG	GG	GG	GG	GG	GG	GG	GG	AG	AG	GG	GG	GG	GG	--	GG	GG	GG	GG	GG	GG	AG	GG	GG	GG	GG	GG	GG	GG	GG	AG	GG	GG	GG	GG	AG	GG
AX-169156490	scaffold485	94894	AG	AG	AG	GG	AG	AG	AG	AG	AG	AG	AG	AG	AG	AA	AG	AG	AG	AA	AG	GG	AG	AA	AG	AG	AG	AG	AG	AG	AG	AG	AG	AG	AG	AG	GG	AG	AG	AG	AG	AG	AG	AG	AG	AG	AG	AG	GG
AX-169156491	scaffold678	249554	TC	TC	CC	CC	CC	TC	CC	CC	CC	TC	TC	CC	CC	CC	CC	CC	CC	CC	CC	CC	CC	CC	CC	CC	CC	CC	CC	CC	CC	CC	TC	CC	CC	CC	CC	TC	CC	CC	CC	CC	CC	CC	CC	CC	CC	CC	CC
AX-169156493	scaffold784	22389	TT	TT	TT	TT	TT	TT	TT	TT	TT	TT	TT	TT	TT	TT	TT	TC	TT	TT	TT	TT	TT	TT	TT	TT	TT	TT	TT	TT	TT	TT	TT	TT	TT	TT	TT	TT	TT	TT	TT	TT	TT	TT	TT	TT	TT	TT	TT
AX-169156494	scaffold547	391788	AA	AA	AA	AA	AA	AA	AA	AA	AA	AA	AA	GG	AA	AA	AA	AA	AA	GG	AG	AA	AA	AA	AA	GG	AA	AA	AA	AA	AA	AA	AA	AA	AA	AA	AA	AA	AA	AA	AA	AA	AA	AA	AA	AA	AA	AA	AA
AX-169156498	scaffold1024	1350779	CC	TC	TC	TC	CC	CC	TC	TC	TC	TC	--	CC	TC	TC	TC	TC	TC	CC	CC	TC	TC	TC	TC	CC	TC	TT	TC	TC	TC	TT	TT	TC	CC	TC	TC	TT	TC	TC	TC	TT	TC	TC	TC	CC	TC	TC	TC
AX-169156499	scaffold224	76271	TT	TT	TT	TT	TT	TT	TT	TT	TT	TT	TT	TC	TT	TT	TT	TT	TT	TC	TC	TT	TT	TT	TT	TC	TC	TT	TT	TT	TT	TT	TT	TC	TT	TT	TT	TT	TT	TT	TT	TT	TT	TT	TT	TT	TT	TT	TC
AX-169156500	scaffold4	19224	TT	CC	TT	TT	TT	TT	TT	CC	CC	CC	TT	TT	TT	TT	TT	TT	CC	TT	TT	TT	CC	TT	CC	TT	TT	--	CC	CC	TT	CC	--	CC	TT	TT	TT	TT	CC	TT	CC	TT	CC	TC	TT	CC	CC	CC	TT
AX-169156502	scaffold43340	44634	AA	AA	AA	AA	AA	AA	AA	AA	AA	AA	AA	AG	AA	AA	AA	AA	AA	AG	AG	AA	AA	AA	AA	AG	AA	AA	AA	AA	AA	AA	AG	AG	AA	AA	AA	AA	AA	AA	AA	AG	AA	AA	AA	AA	AA	AA	AA
AX-169156503	scaffold160	350038	--	TC	TC	TC	TT	TT	TT	CC	TC	TC	TT	CC	TT	TT	TT	TT	TC	CC	TC	--	TT	TC	TC	TC	TC	TT	TC	TT	TT	TC	--	TT	TT	TC	TC	CC	TC	TT	TT	TT	TT	TT	TT	TT	TT	TT	TT
AX-169156507	scaffold150	1490569	TC	TT	TT	--	TC	TC	TT	TC	CC	TC	TC	CC	TT	TC	TT	CC	TC	TC	TT	--	TC	TC	TT	TT	--	TC	TT	TT	TT	TT	TC	TT	TC	TT	TC	TC	TT	CC	TT	TC	TC	TT	TC	TC	TC	TC	--
AX-169156509	scaffold469	666896	AA	GG	AG	AG	AA	AA	AA	AG	AG	AG	AG	AA	AA	AA	AA	GG	AG	AG	AA	GG	AA	AG	AA	AG	AG	AG	AA	AA	AG	AG	AG	AA	GG	AA	AA	AG	AG	AG	AG	AG	AA	AG	AA	AG	AA	AA	GG
AX-169156511	scaffold581	204171	GG	GG	GG	TG	GG	GG	TG	GG	GG	GG	GG	GG	TG	GG	GG	TG	GG	GG	--	GG	TG	GG	TG	GG	GG	GG	GG	TG	GG	TG	GG	--	GG	TG	GG	GG	GG	TG	TG	TG	TG	GG	TG	GG	TG	GG	GG
AX-169156513	scaffold1033	12821	TT	TC	TC	CC	TC	TC	TC	TC	TC	TC	TC	TT	TC	TC	TC	TT	TC	TT	TC	TT	TC	TC	TC	TT	CC	TC	TC	TC	TC	TC	TC	TC	TT	TC	TC	TC	TC	TC	TC	TC	TT	TC	TC	TC	TC	TC	TC
AX-169156515	scaffold424	187468	AA	--	AA	CC	AA	AA	AA	AA	AA	--	AC	CC	AA	AC	AA	AC	AA	AC	AA	AC	AA	AC	AA	AA	AC	--	AA	AA	AA	AA	--	AA	AC	AA	AC	AA	AA	AA	AA	AA	AA	AA	AA	--	AA	AA	AC
AX-169156517	scaffold1736	482041	GG	AA	AA	AA	GG	AG	AG	AA	AA	AG	AG	AG	AG	AA	AA	AA	AA	AG	AG	AG	AG	AA	AG	AG	AG	AG	AG	AG	AG	--	GG	AG	AA	AA	AG	GG	--	AG	AG	AA	AG	AG	AA	AA	AG	AG	AA
AX-169156520	scaffold42640	115663	GG	GG	AG	AG	GG	GG	GG	AG	GG	GG	GG	GG	AG	GG	GG	AG	GG	AG	GG	AG	GG	GG	AG	AG	GG	AG	GG	GG	GG	GG	--	GG	GG	GG	GG	AG	AG	AG	AG	AG	GG	GG	GG	GG	AG	GG	AG
AX-169156523	scaffold784	640580	GG	GG	GG	GG	GG	GG	GG	GG	GG	GG	GG	GG	GG	GG	GG	GG	GG	GG	GG	GG	GG	GG	GG	GG	GG	GG	GG	GG	GG	GG	GG	GG	GG	GG	GG	GG	GG	GG	GG	GG	GG	GG	GG	GG	GG	GG	GG
AX-169156524	scaffold35538	22105	GG	GG	AG	GG	GG	GG	GG	GG	GG	GG	GG	GG	AG	GG	GG	GG	AG	GG	AG	GG	AG	GG	GG	GG	GG	GG	GG	AG	AG	AG	GG	AG	GG	AG	GG	GG	AG	AG	GG	GG	GG	AG	AG	GG	AG	GG	GG
AX-169156525	scaffold1009	392597	AA	AA	AA	AG	AA	AG	AA	AA	AA	AA	AG	AA	AA	AA	AA	AG	AA	AA	AA	AG	AA	AA	AA	AA	AG	AA	AA	AA	AA	AA	AA	AA	AA	AA	AA	AA	AA	AA	AA	AA	AA	AA	AA	AA	AA	AA	AG
AX-169156527	scaffold1258	539455	AA	AA	AA	GG	AA	AA	AA	AA	AA	AA	AA	AA	AA	AG	AG	AG	AA	AA	AA	GG	AA	AG	AA	AA	AG	AA	AA	AA	AA	AA	AA	AA	AA	AA	AA	AA	AA	AA	AA	AA	AA	AA	AA	AA	AA	AA	AA
AX-169156528	scaffold1870	48757	AA	AG	AG	AA	AA	AA	AG	AA	AG	AA	AA	AA	AG	AA	AA	AA	AG	AA	AA	AA	AA	AA	AG	AA	AA	AA	AA	AA	AA	AA	AA	AA	AA	AA	AA	AA	AG	AG	AA	AA	AA	AA	AA	AA	AA	AA	AA
AX-169156529	scaffold172	131469	TG	GG	GG	GG	TG	TG	GG	GG	GG	GG	GG	GG	GG	TG	--	GG	GG	GG	TG	GG	GG	GG	TG	GG	GG	TG	GG	--	GG	TG	TG	GG	GG	TG	GG	TG	TG	--	GG	TG	TG	GG	GG	GG	GG	GG	GG
AX-169156535	scaffold43244	119461	AA	AA	AA	AA	AA	AA	AA	AA	AA	AG	AA	AA	AA	AA	AA	AG	AA	AA	AA	GG	AA	AA	AA	AA	AA	AA	AA	AA	AA	AA	AA	AA	AG	AA	AG	AA	AA	AA	AA	AA	AA	AA	AA	AG	AA	AA	GG
AX-169156536	scaffold1210	133028	CC	TC	TC	CC	TC	CC	TC	CC	TC	CC	TC	TC	CC	CC	CC	TT	CC	CC	TC	CC	CC	TC	TC	CC	CC	TC	TC	CC	TC	TC	CC	TC	CC	TC	CC	CC	TC	CC	TC	CC	TC	TC	CC	TT	CC	TC	TC
AX-169156537	scaffold588	340113	AA	GG	AG	AG	AG	AG	AG	GG	AG	GG	AG	AG	AG	GG	GG	GG	AG	AG	GG	AG	GG	GG	AG	AA	AG	AG	GG	--	GG	AG	AG	GG	GG	--	GG	GG	AG	AG	GG	--	GG	GG	GG	GG	GG	GG	AG
AX-169156539	scaffold1423	1056347	GG	GG	GG	GG	GG	GG	GG	GG	GG	GG	GG	GG	GG	GG	GG	GG	GG	GG	GG	--	GG	GG	GG	GG	GG	GG	GG	GG	GG	GG	AG	AG	GG	GG	--	AG	GG	GG	GG	AG	GG	GG	GG	GG	GG	GG	GG
AX-169156540	scaffold1293	172806	AA	GG	GG	GG	AG	AG	AG	GG	AA	AG	AG	AG	AA	AG	AG	GG	AG	AG	GG	GG	AG	AG	AG	AA	AG	GG	AG	AA	AA	AG	AG	GG	AG	AG	AG	GG	AG	AG	GG	GG	AG	AA	AA	GG	GG	GG	GG
AX-169156542	scaffold1829	97609	GG	GG	GG	GG	AG	AG	GG	GG	GG	GG	AG	GG	GG	GG	GG	GG	GG	GG	GG	AG	GG	GG	GG	GG	GG	GG	GG	GG	GG	GG	GG	GG	GG	GG	GG	GG	GG	GG	GG	GG	GG	GG	GG	GG	GG	GG	AG
AX-169156543	scaffold1288	213188	TT	TT	TC	TT	TT	TT	TC	TT	TC	TC	TT	TC	CC	TT	TT	TT	TC	TC	TT	TT	CC	TT	TT	TC	TT	TT	TC	CC	TT	CC	TT	TT	TC	TC	TC	TT	TT	TT	CC	TT	TT	TT	TC	TC	TC	TT	TC
AX-169156545	scaffold930	174643	GG	GG	GG	GG	GG	GG	GG	GG	GG	GG	GG	GG	GG	GG	GG	GG	GG	TG	TG	GG	GG	GG	GG	TG	GG	GG	GG	TG	GG	GG	TG	GG	GG	GG	GG	GG	TG	--	GG	GG	--	GG	GG	GG	GG	GG	GG
AX-169156546	scaffold804	398509	CC	CC	CC	CC	CC	CC	CC	CC	CC	CC	CC	CC	CC	CC	AC	AC	CC	CC	CC	AC	CC	CC	CC	CC	AC	AC	CC	CC	CC	CC	CC	CC	CC	CC	CC	CC	CC	CC	CC	AC	CC	CC	CC	CC	CC	CC	AC
AX-169156548	scaffold1210	50357	AA	AA	AG	AG	AA	AA	AA	AA	AA	AA	AA	AA	AG	AA	AA	AG	AG	AA	AA	GG	AA	AG	AA	AA	AG	AA	AG	AA	AG	AG	AA	AA	AA	AG	AA	AA	AA	AG	AG	AA	AA	AA	AA	AA	AA	AA	AG
AX-169156550	scaffold602	813964	CC	CC	CC	CC	CC	CC	TC	CC	CC	CC	TC	TC	TC	CC	CC	CC	CC	TC	CC	CC	TC	TC	CC	CC	CC	TT	CC	TC	TC	CC	--	TC	CC	CC	CC	TC	TC	TC	TC	TT	CC	TC	TC	--	TC	CC	CC
AX-169156552	scaffold591	424584	GG	GG	TG	GG	GG	GG	TT	TG	TG	GG	GG	GG	TT	TG	TG	GG	TG	GG	GG	GG	TT	GG	--	GG	GG	GG	TT	TT	TG	TG	GG	GG	GG	TG	TG	GG	TG	TG	TG	GG	GG	TG	TT	TG	TT	GG	GG
AX-169156554	scaffold38298	39286	CC	AA	AA	AA	AC	AC	AC	AC	AA	AA	AC	AA	AA	AC	AC	AA	AA	AC	AC	AA	AC	CC	AC	AC	AA	AC	AC	AC	AC	AA	AA	AC	AC	AA	AA	AC	AC	AA	AA	AC	AC	AC	AA	AA	AC	AC	AA
AX-169156555	scaffold394	439972	AA	AA	AG	AA	AA	AA	AA	AG	AG	--	AA	AA	AA	AA	AA	AA	AA	AA	AA	AA	AG	AA	AA	AA	AA	AA	AG	AA	AA	AG	AA	AA	AA	AG	AA	AA	AA	AA	AG	AA	AA	AA	AA	AA	AA	AA	AA
AX-169156557	scaffold492	647969	AG	GG	GG	GG	AG	AG	GG	AG	GG	AG	AG	GG	AG	AG	AG	AG	AG	AG	AG	GG	GG	AG	AG	AG	GG	AG	GG	AG	AG	AG	GG	--	AG	GG	AG	GG	GG	GG	AG	AG	AG	GG	AG	GG	GG	AG	GG
AX-169156560	scaffold383	156372	GG	AG	GG	AG	GG	GG	GG	GG	GG	AA	AG	GG	GG	AG	AA	GG	GG	GG	AG	AA	GG	GG	GG	GG	AG	GG	GG	GG	GG	GG	AG	AG	AG	GG	AG	GG	--	GG	GG	GG	GG	GG	GG	AG	GG	GG	AA
AX-169156561	scaffold41228	44570	GG	GG	AA	GG	GG	GG	AA	AG	AA	GG	GG	GG	GG	GG	GG	GG	AA	GG	GG	GG	GG	GG	AG	GG	GG	GG	AA	GG	AG	GG	AG	GG	AA	AG	GG	AG	AG	AG	GG	GG	GG	GG	--	GG	AA	GG	GG
AX-169156566	scaffold483	28799	GG	GG	GG	TG	TG	GG	TG	TG	GG	GG	GG	GG	GG	TG	TG	TG	GG	TT	TT	TT	TG	TG	TG	TT	TG	TT	GG	GG	GG	TG	TG	TG	GG	GG	GG	GG	GG	GG	TG	TT	TG	TG	TG	GG	TG	TG	TT
AX-169156567	scaffold67	446247	GG	GG	AG	AG	GG	GG	GG	AG	AG	AG	GG	GG	GG	AG	GG	GG	AG	GG	GG	AA	GG	GG	GG	GG	AG	AG	GG	GG	AG	AG	GG	GG	GG	GG	AG	GG	AG	AG	AG	AG	GG	AG	GG	GG	GG	GG	AA
AX-169156568	scaffold44008	392024	CC	CC	CC	TC	CC	TT	CC	CC	CC	TC	TC	TC	CC	TT	TT	TT	CC	TC	TT	TC	CC	TT	CC	TC	TC	TC	CC	CC	CC	CC	TC	TT	TT	CC	TT	TC	CC	CC	CC	TC	CC	CC	CC	TT	CC	TC	TT
AX-169156569	scaffold728	186470	AA	CC	CC	AC	AC	AC	CC	AA	CC	CC	--	CC	CC	CC	CC	AA	AC	AC	AA	CC	AC	AC	AC	AC	AC	AC	AA	AC	AC	AA	CC	AA	AC	AC	AC	AC	CC	CC	AA	AC	AC	AA	AC	AC	AA	AC	CC
AX-169156570	scaffold1262	274885	CC	CC	TT	TT	CC	CC	CC	CC	TT	CC	TC	CC	CC	TC	TC	CC	TT	CC	CC	CC	CC	TC	TT	CC	TT	CC	TT	CC	TT	CC	CC	CC	CC	CC	CC	CC	TT	TT	CC	CC	CC	CC	CC	CC	TT	CC	TC
AX-169156574	scaffold48	692854	CC	AC	AA	AC	AC	AC	AA	AA	AA	AA	AC	AC	AA	AA	AA	AA	AA	AA	AC	AC	AA	AA	AA	AA	AA	AC	AA	AA	AA	AA	AC	AC	AC	AA	CC	AA	AA	AA	AA	CC	AC	AA	AA	CC	AA	AA	AC
AX-169156577	scaffold42648	133313	TG	TG	TG	GG	TG	TG	TG	GG	TG	GG	TG	GG	TG	--	--	GG	TG	GG	GG	GG	GG	GG	GG	GG	GG	TG	GG	TG	TG	GG	--	GG	GG	TG	GG	TT	TG	GG	TG	GG	GG	TG	GG	TT	TG	GG	GG
AX-169156581	scaffold267	432201	GG	TT	TT	GG	TT	GG	TT	TT	TT	GG	TT	TT	TT	TT	TT	TT	TT	TT	GG	GG	TT	TT	TT	TT	GG	TT	TT	TT	TT	TT	TT	TT	TT	TG	TT	TT	TT	TT	TT	TT	GG	TT	TT	TT	TT	GG	GG
AX-169156584	scaffold107	450978	GG	AG	AG	GG	GG	GG	AG	GG	GG	GG	GG	GG	AG	AG	AG	AG	GG	AG	AG	GG	AG	AG	AG	AG	GG	GG	AG	AG	AG	AG	AG	AG	AG	AG	AG	AG	GG	GG	GG	GG	GG	AG	GG	AG	AG	GG	GG
AX-169156588	scaffold1588	98671	CC	CC	CC	CC	CC	CC	CC	CC	CC	AC	CC	CC	CC	CC	CC	CC	CC	AC	CC	AC	CC	CC	CC	CC	AC	CC	CC	CC	CC	CC	CC	CC	AC	CC	CC	CC	CC	CC	CC	CC	CC	CC	CC	CC	CC	CC	AC
AX-169156589	scaffold1385	301489	CC	CC	CC	CC	CC	CC	CC	CC	CC	CC	CC	CC	CC	TC	TC	CC	CC	CC	CC	CC	CC	CC	CC	CC	CC	CC	CC	CC	CC	CC	TC	--	CC	CC	--	TC	CC	CC	CC	CC	CC	CC	CC	CC	CC	CC	CC
AX-169156591	scaffold1490	380597	GG	GG	GG	GG	GG	GG	GG	GG	GG	GG	GG	GG	GG	GG	GG	GG	GG	GG	GG	--	GG	GG	--	GG	GG	GG	GG	TG	GG	--	TG	GG	GG	GG	GG	GG	--	GG	GG	GG	GG	GG	GG	GG	GG	--	GG
AX-169156592	scaffold440	134580	TT	TT	TT	TT	TT	TT	TT	TT	TC	TT	TT	TC	TC	TC	TC	TT	TT	TC	TT	TC	TT	TC	TC	TC	TC	TT	TT	TC	TC	TC	TC	TT	TT	--	TT	TT	TC	TT	TT	TT	TT	TC	TC	TT	TT	TT	TT
AX-169156598	scaffold77	15757	TC	TC	TC	TC	TC	CC	TC	TT	TC	TC	TC	CC	TC	TC	CC	TC	TC	TC	CC	TC	TC	TC	TT	CC	CC	TC	TC	TC	CC	CC	CC	CC	CC	TC	TC	TC	CC	CC	TT	TC	CC	TC	TC	CC	TC	CC	TC
AX-169156602	scaffold1155	87147	TC	CC	TC	--	TC	TC	TC	TC	TC	TC	--	TT	TC	CC	TC	TC	TC	TC	CC	CC	TC	TT	TC	TC	--	CC	TC	TC	TC	TC	TC	TC	CC	TC	TC	CC	TC	TC	TC	CC	TC	TC	TC	TC	TC	TC	CC
AX-169156603	scaffold1423	936917	TT	TT	TT	TT	TT	TG	TT	TT	TT	TG	TG	TT	TT	GG	GG	TT	TT	TT	TT	TT	TT	GG	TT	TT	TT	TT	TT	TT	TT	TT	TT	TG	TT	TT	TT	TT	TT	TT	TT	TT	TT	TT	TT	TG	TT	TT	TT
AX-169156606	scaffold485	637287	AA	AG	GG	GG	AA	AA	AG	AA	GG	GG	AG	GG	AG	GG	GG	GG	AG	AG	AG	GG	AA	GG	AG	AG	AG	AG	GG	GG	AG	AG	AG	AG	GG	GG	AG	AG	AG	AA	AG	AG	AA	AA	AA	AG	AG	AA	GG
AX-169156612	scaffold1366	213041	TT	TT	TT	TT	CC	TC	TT	TT	TT	TT	TC	TC	TT	TT	--	TT	TT	TC	TT	TT	TT	TC	TT	TC	TT	TT	TT	TT	TT	TT	--	TT	TT	TT	TT	TT	TT	TT	TT	TT	TC	TT	TT	--	TT	TC	TT
AX-169156613	scaffold954	43660	TT	TT	TT	TT	TT	TT	TT	TT	TT	TT	TT	TT	TT	TT	TT	TT	TT	TT	TT	TT	TT	TT	TT	TT	TT	TT	TT	TT	TT	TT	TT	TT	TT	TT	TT	TT	TT	TT	TT	TT	TT	TT	TT	TT	TT	TT	TT
AX-169156614	scaffold602	542847	GG	GG	GG	TT	GG	GG	GG	GG	GG	GG	GG	TT	GG	GG	GG	GG	GG	GG	GG	GG	GG	GG	GG	GG	TT	GG	GG	GG	GG	GG	GG	GG	GG	GG	GG	GG	GG	GG	GG	GG	GG	GG	GG	GG	GG	GG	GG
AX-169156616	scaffold942	328585	TG	TT	TT	TT	TG	TT	TT	TT	TT	TT	TT	TT	TT	TT	TT	TT	TT	TT	TT	TT	TT	TT	TT	TT	TT	TT	TT	TT	TT	TT	TT	TT	TT	TT	TT	TT	TT	TT	TT	TT	TT	TT	TT	TT	TT	TG	TT
AX-169156619	scaffold432	520989	TT	TT	TC	TT	TT	TT	TT	TT	TT	TT	TT	TT	TT	TC	TC	TT	TT	TT	TT	TT	TC	TT	TT	TT	TT	TT	TC	TT	TT	TC	TT	TT	TT	TT	TT	TT	TC	TT	TT	TT	TT	TT	TC	TT	TT	TT	TT
AX-169156620	scaffold43742	36454	CC	CC	CC	CC	CC	CC	CC	CC	CC	CC	CC	CC	CC	CC	--	CC	CC	CC	AC	CC	CC	CC	CC	CC	CC	CC	CC	CC	CC	CC	AC	AC	CC	CC	CC	AC	CC	CC	CC	CC	CC	CC	CC	CC	CC	CC	CC
AX-169156621	scaffold1174	936888	AA	AA	AA	AA	AA	AA	AA	AA	AA	AA	AA	AG	AA	AA	AA	AA	AA	AA	AA	AA	AA	AA	--	AA	AA	AA	AA	AA	AA	AA	AA	AA	AA	AA	AA	AA	AA	AA	AA	AA	AA	AA	AA	AA	AA	AA	AA
AX-169156625	scaffold1349	187263	AC	CC	AC	AA	AC	AC	AC	AA	AA	CC	AC	AA	AC	AA	AA	AC	AA	AA	AA	AA	AA	AA	AA	AA	AA	AC	AA	AA	AC	AC	AC	AA	AC	AC	CC	AC	AA	AC	AA	AC	AC	AC	AC	AC	AA	AC	AA
AX-169156626	scaffold1362	384355	AG	AA	AA	AA	AA	AG	AA	AA	AA	AG	AA	AG	AA	AG	AG	AG	AA	AG	AA	AA	AG	AA	AA	AG	AA	AA	AG	AA	AA	AG	AA	AA	AG	AA	AG	AA	AG	AG	AA	AG	AG	AA	AG	AA	AG	AA	AA
AX-169156634	scaffold1700	245122	GG	GG	GG	GG	GG	GG	GG	GG	GG	GG	GG	GG	GG	GG	GG	GG	GG	GG	GG	GG	GG	GG	GG	GG	GG	GG	GG	GG	GG	GG	GG	GG	GG	GG	GG	GG	GG	GG	GG	GG	GG	GG	GG	GG	GG	GG	GG
AX-169156636	scaffold184	319325	--	--	GG	GG	AG	AG	GG	GG	GG	GG	AG	GG	GG	GG	GG	GG	GG	GG	GG	GG	GG	GG	GG	GG	--	GG	--	GG	GG	GG	GG	GG	GG	GG	AG	GG	GG	GG	GG	GG	AG	GG	GG	--	GG	GG	--
AX-169156638	scaffold1763	180222	GG	GG	GG	GG	TT	GG	GG	GG	GG	--	GG	GG	GG	GG	GG	GG	GG	TG	GG	GG	GG	--	TT	GG	GG	GG	GG	TG	GG	TT	TT	--	GG	--	GG	GG	TG	GG	GG	GG	GG	GG	GG	GG	GG	GG	GG
AX-169156640	scaffold54	755111	AA	AA	AG	AA	AG	AG	AG	AA	GG	AA	AA	AG	AG	AG	GG	AA	AG	AG	AA	AA	AG	AG	AG	AG	AA	AG	AG	AG	GG	GG	GG	AG	AA	AG	AA	AG	GG	AG	AG	AG	AG	AG	AG	AA	AA	AG	AA
AX-169156642	scaffold1219	201630	AA	AA	AA	AA	AA	AA	AA	AA	AA	AA	AA	AA	AA	AC	AC	AA	AA	AA	AC	AA	AA	AC	AA	AA	AA	AC	AA	AA	AA	AA	AA	AC	AA	AA	AA	AA	AA	AA	AA	AC	AA	AA	AA	AA	AA	AA	AA
AX-169156649	scaffold1541	35270	TG	GG	GG	TG	GG	TG	GG	TT	GG	TG	GG	TG	TG	TT	TT	GG	TT	GG	TG	--	TG	TT	GG	GG	TT	TG	GG	TG	TT	--	GG	TG	GG	GG	GG	GG	GG	TT	TT	TG	TG	TG	TG	GG	GG	TG	TG
AX-169156653	scaffold1785	242626	GG	TG	TG	GG	GG	GG	TG	TG	TG	GG	GG	TG	TG	--	TT	GG	TG	TG	TG	GG	TG	TG	TG	TG	GG	TT	TG	TG	TG	TG	TT	GG	TG	--	TG	TT	TG	TG	TG	TT	GG	TG	TG	TT	TG	GG	GG
AX-169156655	scaffold1901	379725	TG	TG	GG	TT	TG	TG	GG	GG	GG	TG	TG	TT	GG	--	TT	TT	GG	TT	TG	TT	GG	TT	GG	TT	TT	TG	GG	--	GG	TG	--	TG	TT	TG	TT	TG	GG	GG	GG	TT	TG	GG	GG	GG	GG	TG	TG
AX-169156660	scaffold1605	248910	TC	CC	TC	CC	CC	TC	TC	TT	TC	TC	TC	CC	TT	CC	TC	TC	TC	CC	CC	CC	TT	TC	TT	CC	CC	CC	TT	TT	TT	TC	CC	CC	TC	TC	TC	CC	TT	TC	TC	CC	TC	TT	TC	CC	TT	TC	CC
AX-169156661	scaffold177	104115	GG	AG	AG	GG	AG	AG	AA	GG	GG	AG	GG	GG	GG	--	AG	--	GG	GG	AG	GG	GG	GG	GG	AG	GG	--	AG	GG	AG	AA	AG	AG	AG	--	AG	AG	AG	GG	AA	AG	GG	AG	GG	AG	AA	AG	GG
AX-169156662	scaffold192	312624	TC	TT	TC	CC	TT	--	TC	CC	TC	TC	TC	TC	TC	CC	CC	CC	TC	TC	TC	CC	TC	CC	CC	TC	CC	TC	TC	TC	CC	TC	CC	TC	TC	TC	TT	TC	CC	CC	TC	CC	CC	CC	TC	TT	TC	CC	TC
AX-169156665	scaffold57	188856	GG	AG	GG	GG	GG	GG	GG	GG	GG	GG	GG	GG	GG	GG	GG	GG	GG	GG	GG	GG	GG	GG	GG	GG	GG	GG	GG	GG	GG	GG	GG	GG	GG	GG	GG	GG	GG	GG	GG	GG	GG	GG	GG	GG	GG	GG	GG
AX-169156673	scaffold198	915932	AG	AA	AA	GG	AG	AA	AA	AA	AA	AA	AG	AG	AA	AG	AG	GG	AA	AG	AG	GG	AA	GG	AA	AG	GG	GG	AA	AA	AA	AA	GG	GG	AA	AG	AA	AG	AA	AA	AA	GG	GG	AA	AA	AA	AA	GG	GG
AX-169156674	scaffold1438	24540	CC	CC	CC	CC	--	CC	CC	CC	CC	CC	CC	CC	CC	TC	TC	CC	CC	CC	CC	CC	CC	CC	CC	CC	CC	CC	CC	--	CC	TC	--	CC	CC	CC	CC	CC	--	CC	CC	CC	CC	CC	CC	CC	CC	CC	CC
AX-169156675	scaffold1597	228202	CC	CC	CC	CC	CC	CC	TT	TC	CC	CC	CC	TC	TT	TT	TT	CC	TC	CC	TC	CC	TT	TT	--	CC	CC	TC	TT	TT	TC	CC	CC	CC	CC	TC	CC	CC	CC	TC	TC	TC	CC	TC	TT	CC	TT	CC	CC
AX-169156677	scaffold601	639673	AG	AG	GG	AG	AG	AG	GG	GG	GG	GG	AG	GG	GG	GG	GG	GG	GG	GG	GG	GG	GG	GG	GG	GG	GG	GG	GG	GG	GG	GG	GG	GG	GG	GG	AG	GG	GG	GG	GG	GG	AG	GG	GG	AG	GG	GG	GG
AX-169156678	scaffold1848	43617	TG	GG	GG	TG	TG	GG	TG	TG	GG	--	GG	GG	GG	GG	GG	GG	GG	GG	TG	GG	TG	GG	TG	GG	TG	GG	GG	GG	GG	TG	GG	GG	GG	GG	GG	GG	GG	GG	TG	GG	TG	TG	TG	GG	TG	TG	GG
AX-169156679	scaffold42328	83910	TT	TT	TT	TT	TT	TT	TT	TT	TT	TT	TT	TT	TT	TT	TT	TT	TT	TT	TG	TT	TT	TT	TT	TT	TT	TT	TT	TT	TT	TT	TT	TG	TT	TT	TT	TT	TT	TT	TT	TT	TT	TT	TT	TT	TT	TT	TT
AX-169156681	scaffold35890	12285	AA	AA	GG	AA	AA	AA	GG	AA	AG	AG	AA	AA	GG	AA	AA	AA	AG	AA	AA	AA	AA	AA	GG	AA	AA	GG	AA	AA	GG	AA	AG	AA	AA	AA	AG	AG	AG	AG	AA	GG	AA	AA	AA	AA	AA	AA	AA
AX-169156684	scaffold40612	28136	TT	TG	GG	TG	TT	TT	GG	GG	GG	GG	TG	TG	GG	TG	TG	GG	GG	TG	GG	TG	GG	TG	GG	TG	TG	TG	GG	GG	GG	--	GG	--	GG	GG	GG	GG	GG	GG	GG	TT	TT	GG	GG	GG	GG	TT	TG
AX-169156685	scaffold1204	17866	AA	AA	GG	AA	AG	AA	AG	AG	GG	AA	AA	AA	GG	AA	AG	AG	GG	GG	AA	GG	AG	AG	AG	AG	AA	GG	GG	GG	GG	AG	--	AG	AA	GG	AA	AA	GG	GG	AG	GG	AG	AG	AG	AA	AG	AG	GG
AX-169156688	scaffold485	194931	TC	TC	TC	TC	TT	TT	TC	TC	TC	TC	TT	TC	TC	TT	TC	TT	TC	TC	TT	TC	TC	TT	TC	TC	TC	CC	TC	TC	TC	TC	TC	TT	TC	TC	TC	CC	TC	TC	TC	CC	TT	TC	TC	TC	TC	TT	TC
AX-169156690	scaffold665	138935	CC	CC	CC	CC	CC	CC	CC	CC	CC	CC	CC	CC	CC	CC	CC	CC	CC	CC	CC	CC	CC	CC	CC	CC	--	CC	CC	CC	CC	CC	CC	CC	TC	CC	TC	CC	CC	CC	CC	CC	CC	CC	CC	TC	CC	CC	CC
AX-169156692	scaffold1780	196803	AC	CC	CC	CC	CC	CC	CC	CC	CC	CC	AC	AC	CC	CC	CC	AC	CC	CC	AC	CC	CC	CC	CC	CC	CC	CC	CC	CC	CC	CC	CC	AC	CC	CC	CC	CC	CC	CC	CC	CC	CC	CC	CC	CC	CC	CC	CC
AX-169156693	scaffold1605	277980	AA	AA	AC	AC	AC	AA	AA	AA	AC	AA	AA	AA	AA	AA	AA	AC	AA	AA	AA	AA	AC	AA	--	AA	AC	AA	AA	AA	AA	AC	AA	AA	AC	AC	AA	AA	AA	AA	AA	AC	AA	AC	AC	AA	AA	AA	AC
AX-169156698	scaffold232	32667	GG	AA	AA	AG	GG	GG	AA	GG	AA	AA	GG	GG	AG	AG	AG	AG	AG	GG	GG	GG	GG	AG	--	GG	GG	GG	GG	AA	AG	AG	AG	GG	AG	AG	AG	AG	--	AG	AG	GG	GG	GG	GG	AG	GG	GG	GG
AX-169156702	scaffold583	325871	CC	CC	CC	CC	CC	CC	CC	CC	CC	CC	CC	CC	CC	CC	CC	CC	CC	CC	TC	CC	CC	CC	CC	CC	CC	CC	CC	CC	CC	CC	CC	TC	CC	CC	CC	CC	CC	CC	CC	CC	CC	CC	CC	CC	CC	CC	CC
AX-169156706	scaffold1893	76078	TC	TT	TT	TC	TC	TC	TT	TT	TT	TT	TC	TT	TT	TT	TT	TC	TT	TT	TT	TC	TT	TC	TT	TT	TT	TT	TT	TT	TT	--	TC	TT	TT	TT	TT	TT	TT	TT	TT	TT	TC	TT	TT	TT	TT	TC	TT
AX-169156707	scaffold39488	968	GG	GG	GG	GG	GG	GG	GG	GG	GG	GG	GG	GG	GG	GG	GG	GG	GG	--	GG	GG	GG	GG	GG	AA	AG	GG	GG	GG	GG	GG	GG	GG	GG	GG	GG	GG	GG	GG	GG	GG	GG	GG	GG	GG	GG	GG	GG
AX-169156708	scaffold914	40164	CC	CC	CC	CC	CC	CC	CC	CC	CC	CC	CC	CC	CC	TC	TC	TC	CC	CC	CC	CC	TC	TC	CC	CC	CC	CC	TC	CC	CC	--	CC	CC	CC	CC	CC	CC	TC	TC	CC	CC	CC	CC	TC	CC	TC	CC	CC
AX-169156717	scaffold1301	999678	CC	--	CC	CC	CC	CC	CC	CC	CC	CC	CC	TC	CC	TC	TC	TC	CC	TC	CC	CC	CC	CC	CC	TC	CC	CC	CC	CC	CC	CC	CC	CC	CC	CC	CC	CC	CC	CC	CC	TC	CC	CC	CC	CC	CC	CC	CC
AX-169156720	scaffold794	165509	TT	TT	TT	TG	TT	TT	TT	TT	TT	TT	TT	TT	TT	TT	TT	TT	TT	TT	TT	TG	TT	TT	TT	TT	TG	TT	TT	TT	TT	TT	TT	TT	TT	TT	TT	TT	TT	TT	TT	TT	TT	TT	TT	TT	TT	TT	TT
AX-169156722	scaffold121	598039	AG	AA	GG	AG	AG	AG	AG	AG	GG	GG	AG	GG	AG	AG	AA	AG	GG	GG	AG	GG	AG	AA	GG	GG	AG	GG	GG	AG	GG	AG	GG	AG	GG	AG	AG	AG	GG	GG	AG	GG	GG	AG	AG	AG	GG	GG	AA
AX-169156725	scaffold513	405897	GG	GG	GG	GG	GG	GG	GG	GG	GG	AG	GG	GG	GG	GG	GG	GG	GG	GG	GG	GG	GG	GG	GG	GG	GG	GG	GG	GG	GG	GG	GG	GG	AG	GG	AG	GG	GG	GG	GG	GG	GG	GG	GG	AG	GG	GG	GG
AX-169156728	scaffold1490	185891	CC	CC	AC	CC	AC	CC	AC	AC	AC	CC	CC	AC	AC	AC	AA	CC	AC	CC	CC	CC	AC	AA	AC	AC	CC	CC	AC	AC	AC	AC	CC	CC	CC	AC	CC	CC	AC	AC	AC	CC	AC	AC	AC	CC	AC	AC	CC
AX-169156729	scaffold270	18567	AA	AA	AA	AA	AG	AA	AA	AA	AA	AA	AG	AA	AG	AA	AA	AA	AA	AA	AG	--	AA	AA	AA	AA	AA	AA	AA	AA	AA	AG	AA	AG	AA	AA	AA	AA	AA	AA	AA	AA	AA	AA	AA	AA	AA	AA	AG
AX-169156731	scaffold896	270774	CC	CC	CC	CC	CC	CC	CC	CC	CC	CC	CC	CC	CC	CC	CC	CC	CC	CC	CC	CC	CC	AC	CC	AC	CC	AA	CC	CC	CC	CC	CC	CC	AC	CC	CC	AA	CC	CC	CC	CC	CC	CC	CC	AC	CC	CC	CC
AX-169156738	scaffold1767	243847	GG	TT	GG	GG	GG	GG	GG	TG	GG	TG	GG	GG	TG	GG	GG	TG	TG	GG	TG	TT	TG	GG	GG	GG	GG	TG	TG	TG	TG	GG	GG	TG	TT	GG	GG	GG	GG	GG	GG	TG	GG	TG	TG	TG	GG	GG	TT
AX-169156740	scaffold619	653281	TT	TT	TT	TT	TT	TT	TT	TT	TT	TT	TT	TT	TT	TT	TT	TT	TT	TT	TT	TT	TT	TT	TT	TT	TT	TT	TT	TT	TT	TT	--	TT	TC	TT	TC	TT	TT	TT	TT	TT	TT	TT	TT	TC	TT	TT	TT
AX-169156741	scaffold1179	691530	AA	AA	AA	AA	AA	AA	AG	AA	--	AA	AA	AA	AG	AG	--	AG	AA	AA	AA	AA	AG	GG	AA	AA	AA	--	AA	AA	AG	AA	AG	AA	AA	AA	AA	--	AG	AG	AG	AA	AA	AG	AG	AA	AG	AA	AA
AX-169156742	scaffold41522	92068	AA	AA	AA	AA	AA	AA	AA	AA	AA	AA	AA	AA	AA	AA	AA	AA	AA	AA	AA	AA	AA	AA	AA	AA	AA	AA	AA	AA	AA	AA	AA	AA	AA	AA	AA	AA	AA	AA	AA	AA	AA	AA	AA	AA	AA	AA	AA
AX-169156743	scaffold1860	112876	GG	--	GG	AG	--	GG	AG	GG	GG	GG	GG	AG	GG	GG	GG	AG	GG	AG	GG	AG	AG	GG	AG	AG	AG	GG	GG	GG	GG	AG	GG	GG	GG	GG	--	GG	--	GG	GG	GG	GG	GG	GG	GG	AG	GG	GG
AX-169156744	scaffold602	262395	GG	GG	GG	AG	GG	AG	GG	GG	GG	GG	AG	GG	GG	GG	GG	AG	GG	GG	GG	AG	GG	GG	GG	GG	AG	GG	GG	GG	GG	GG	GG	GG	GG	GG	GG	GG	GG	GG	GG	GG	GG	GG	GG	GG	GG	GG	AG
AX-169156745	scaffold37690	25987	AG	GG	GG	AG	AA	AG	GG	GG	GG	AG	AA	GG	GG	GG	GG	AG	GG	GG	GG	AG	GG	GG	GG	GG	GG	GG	GG	GG	GG	GG	GG	GG	GG	GG	AG	GG	GG	GG	GG	GG	GG	GG	GG	GG	GG	GG	AG
AX-169156747	scaffold547	57691	TC	TT	TT	TT	TC	TT	TT	TC	TT	TT	TT	TT	TC	TC	TC	TT	TT	TT	TT	TT	TC	TC	TC	TT	TT	TT	TC	TC	TC	TT	TT	TT	TT	TT	TT	TT	TC	TT	TT	TT	TC	TC	TT	TT	TC	TT	TT
AX-169156750	scaffold575	26947	CC	CC	AC	CC	CC	CC	AC	CC	CC	CC	CC	CC	AC	CC	CC	CC	AC	CC	CC	CC	CC	CC	AC	CC	AC	AA	CC	CC	AC	AC	CC	CC	CC	AC	CC	AC	AC	AC	CC	AC	CC	CC	AC	CC	CC	CC	AC
AX-169156751	scaffold550	15658	AG	AG	AG	AG	GG	GG	AG	AA	AA	GG	GG	AG	AG	AA	AA	GG	AA	AG	AG	--	AA	AA	AA	AG	AA	AG	AA	AA	AG	--	--	AA	AG	AG	GG	AG	AA	AG	AA	AG	AA	AG	AG	AA	AA	AA	AG
AX-169156755	scaffold487	402239	TT	TT	TT	TT	TT	TT	TT	TG	TT	TT	TT	TT	TG	TG	TG	TG	TT	TT	TT	TT	TG	TT	TT	TT	TT	TT	TT	TG	TT	TG	TT	TT	TT	TG	TT	TT	TT	TT	TG	TT	TT	TG	TG	TT	TT	TT	TT
AX-169156760	scaffold192	290447	AA	AA	AA	AA	AA	AA	AA	AC	AA	AA	AA	AA	AC	AA	AA	AA	AA	AA	CC	AA	AC	AC	AA	AA	AA	AC	AA	AC	AA	AC	AC	CC	AA	AC	AA	AC	AA	AA	AC	AC	AA	AC	AC	AA	AA	AA	AA
AX-169156761	scaffold271	816495	AA	AA	AA	AA	AA	AA	AA	AA	AA	AA	AA	AA	AA	AA	AA	GG	AA	AA	AA	AA	AA	AA	AA	AA	AA	AA	AA	AA	AA	AA	AG	AA	AA	AA	AA	AA	AA	AA	AA	AG	AA	AA	AA	AA	AA	AA	AA
AX-169156763	scaffold1763	512144	AC	CC	AC	CC	AC	AC	CC	CC	CC	CC	AC	AC	AC	CC	CC	CC	AC	AC	AA	CC	CC	CC	CC	AC	AC	CC	AC	AC	AC	AC	AC	AA	CC	AC	CC	CC	AC	AC	CC	CC	CC	AC	AC	CC	AC	CC	CC
AX-169156769	scaffold113	648748	GG	GG	AG	GG	GG	GG	GG	GG	GG	GG	GG	GG	AG	GG	GG	GG	AG	AG	AG	--	GG	GG	GG	GG	GG	GG	AG	--	AG	AG	GG	AG	GG	--	GG	GG	AG	GG	AG	GG	GG	AG	GG	GG	GG	GG	GG
AX-169156776	scaffold369	104206	TT	TT	TT	CC	TT	TT	TT	TT	TT	TC	TC	TC	TT	TT	TT	TC	TT	CC	TC	CC	TT	TT	TT	CC	CC	TT	TT	TT	TT	TT	TT	TC	TT	--	TT	TT	TT	TT	TT	TT	TT	TT	TT	TT	TT	TT	CC
AX-169156779	scaffold41604	84546	CC	CC	CC	CC	CC	CC	CC	CC	CC	CC	CC	CC	CC	CC	CC	CC	CC	CC	CC	CC	CC	CC	CC	CC	CC	CC	CC	CC	CC	CC	CC	CC	CC	CC	CC	CC	CC	CC	CC	CC	CC	CC	CC	CC	CC	CC	CC
AX-169156780	scaffold544	318741	TC	TT	TC	TC	TC	TC	TC	TT	TC	TT	TC	TT	TC	TC	TT	TT	TT	TT	CC	TC	TT	TT	TT	TT	TC	CC	TT	TT	TC	TT	CC	TT	TT	TC	TT	CC	TT	TC	TT	TC	TT	TC	TC	TT	TT	TT	TC
AX-169156781	scaffold53	752680	TT	TG	GG	GG	TG	TG	GG	TG	GG	GG	TG	GG	TG	GG	GG	TG	TG	GG	GG	GG	TG	GG	GG	GG	GG	GG	GG	GG	TG	GG	GG	GG	GG	GG	TG	GG	GG	TG	TG	GG	TG	TG	TG	TG	GG	TG	GG
AX-169156784	scaffold57	313360	CC	CC	TC	TT	CC	CC	TC	CC	TC	CC	CC	TC	CC	TC	--	TC	CC	--	TC	TC	TC	TC	TC	TC	TT	CC	CC	CC	CC	TT	--	TT	CC	TC	TC	TC	--	TC	TC	CC	CC	CC	CC	TC	TC	CC	TC
AX-169156785	scaffold41358	95859	AG	GG	GG	AA	AG	AG	GG	AG	GG	GG	GG	AG	AG	AG	AG	AA	GG	AG	GG	AA	AG	AG	AG	AA	AA	GG	AG	GG	GG	AG	GG	GG	GG	AG	GG	GG	AG	GG	AG	GG	AA	GG	AG	GG	AG	AA	AA
AX-169156786	scaffold43426	54765	GG	GG	AA	AG	GG	GG	AA	AA	AG	AG	GG	AG	--	--	--	AG	--	AG	GG	AG	AA	AG	AA	AG	AG	GG	AG	AG	AA	AA	GG	GG	AA	AG	AA	GG	AG	--	AA	GG	GG	AA	AA	AA	AA	GG	AA
AX-169156787	scaffold48	466474	CC	CC	CC	CC	CC	CC	CC	CC	CC	CC	CC	CC	CC	CC	CC	CC	CC	CC	CC	CC	CC	CC	CC	CC	CC	CC	CC	CC	CC	CC	CC	CC	CC	CC	CC	CC	CC	CC	CC	CC	CC	CC	CC	CC	CC	CC	CC
AX-169156788	scaffold123	103809	AA	AA	CC	CC	AA	AC	CC	CC	CC	CC	AC	CC	CC	CC	CC	AC	CC	CC	AA	CC	CC	AC	CC	CC	CC	AA	CC	CC	CC	CC	AC	AA	CC	CC	AC	AC	CC	CC	CC	AA	AC	CC	CC	AC	CC	AC	CC
AX-169156791	scaffold44006	5695	TT	TT	TT	TT	TC	TT	TT	TT	TT	--	TC	TT	TT	TT	TC	TC	TT	TT	TC	TT	TT	TT	TT	TT	TT	TC	TT	TT	TT	TT	TT	--	TC	TT	TC	TT	TT	TT	TT	TT	CC	TT	TT	TT	TT	CC	TT
AX-169156794	scaffold192	378152	AG	AG	AG	AG	AG	AG	AG	AG	AG	AG	AG	AA	AA	AA	AA	AG	AG	AA	AG	AG	AA	AG	GG	AA	AG	AA	AG	AA	GG	AA	AG	AG	AG	AA	AA	AG	GG	GG	AA	AA	AA	AG	AA	AA	AG	AA	AA
AX-169156797	scaffold513	679911	TT	TT	TT	TC	TT	TT	TT	TT	TT	TT	TT	TT	TT	TT	TT	TT	TT	TC	TT	TC	TT	TT	TT	TC	TC	TC	TT	TT	TT	TT	TT	TT	TT	TT	TT	CC	TT	TT	TT	CC	TT	TT	TT	TT	TT	TT	TC
AX-169156798	scaffold66	54297	CC	TC	CC	CC	TC	TC	CC	CC	CC	TC	CC	CC	CC	TC	--	TC	CC	CC	TT	CC	CC	CC	CC	CC	CC	CC	CC	CC	CC	CC	TC	TC	TC	CC	TC	CC	CC	CC	CC	TC	TC	CC	CC	TC	CC	TC	CC
AX-169156799	scaffold365	782103	GG	GG	GG	AG	GG	GG	GG	GG	GG	GG	GG	GG	GG	GG	GG	GG	GG	GG	GG	AG	GG	GG	GG	GG	GG	GG	GG	GG	GG	GG	GG	GG	GG	GG	GG	GG	GG	GG	GG	GG	GG	GG	GG	GG	GG	GG	GG
AX-169156800	C33892	15235	AA	AA	AA	AA	AA	AA	AA	AA	AA	AA	AA	AA	AA	AA	AA	AA	AA	AG	AA	GG	AA	AA	AA	AG	AG	AA	AA	AA	AA	AA	AA	AA	AA	AA	AA	AA	AA	AA	AA	AA	AA	AA	AA	AA	AA	AA	AG
AX-169156802	scaffold43290	157627	TT	TT	TT	TT	TT	CC	TT	CC	CC	TT	TT	TT	TT	TT	TT	TT	CC	TT	TT	TT	CC	TT	CC	TT	TT	TT	CC	CC	TT	TT	TT	TT	TT	TT	TT	TT	CC	TT	CC	TT	--	--	TT	TT	CC	CC	TT
AX-169156806	scaffold1222	292046	AG	GG	AG	GG	GG	AG	AG	AG	AG	GG	AG	AG	AG	GG	AG	GG	AG	GG	GG	GG	AG	AG	AG	GG	GG	GG	AG	AG	AG	AG	GG	GG	GG	AG	GG	AG	AG	AG	AG	GG	GG	AG	AG	GG	AG	GG	GG
AX-169156808	scaffold42516	112199	TT	CC	CC	CC	TT	TC	TC	CC	CC	TC	CC	TT	TC	CC	TC	CC	CC	TC	CC	TC	TC	CC	CC	TT	CC	TC	CC	TC	TC	CC	TC	CC	CC	CC	TC	TC	TC	TC	TC	CC	TC	TC	TC	CC	TC	CC	CC
AX-169156809	scaffold44008	265372	CC	AC	CC	AC	CC	CC	AA	AA	CC	AC	CC	AA	AC	CC	CC	CC	CC	AC	AC	AC	AA	CC	AC	AC	AC	CC	CC	AC	CC	AA	AC	AC	CC	AC	CC	AC	CC	CC	AA	CC	CC	AA	AC	CC	AC	CC	AC
AX-169156812	scaffold82	358585	TT	TT	TG	TG	TT	TT	TG	TG	TG	TT	TT	TG	TG	TG	TG	TG	TG	TG	TT	TG	TT	TG	TG	TG	TG	TT	TT	TG	TG	TT	TT	TT	TT	TG	TT	TT	TT	TT	TG	TG	TT	TG	TT	TT	TT	TT	TT
AX-169156815	scaffold1174	734655	CC	CC	CC	CC	CC	CC	CC	CC	CC	CC	CC	CC	CC	CC	CC	CC	CC	CC	CC	CC	CC	CC	CC	CC	CC	CC	CC	CC	CC	CC	CC	CC	CC	CC	CC	CC	CC	CC	CC	CC	CC	CC	CC	CC	CC	CC	CC
AX-169156820	scaffold1856	52552	GG	GG	GG	AG	GG	GG	GG	GG	GG	GG	GG	GG	GG	GG	GG	GG	GG	GG	GG	AG	GG	GG	GG	GG	AG	GG	GG	GG	GG	GG	GG	GG	GG	GG	GG	GG	GG	GG	GG	GG	GG	GG	GG	GG	GG	GG	GG
AX-169156821	scaffold6	471787	GG	GG	GG	GG	GG	GG	GG	GG	GG	GG	GG	GG	GG	GG	GG	GG	GG	GG	GG	GG	GG	GG	GG	GG	GG	AG	GG	GG	GG	GG	GG	GG	GG	GG	GG	GG	GG	GG	GG	GG	GG	GG	GG	GG	GG	GG	GG
AX-169156825	scaffold1017	656104	TC	TT	TT	TT	TT	TT	TT	TT	TT	TT	TC	TT	TT	TT	TT	TC	TT	TT	TC	TT	TT	TT	--	TT	TT	TT	TT	TT	TT	TT	TT	TT	TT	TT	TT	TT	TT	TT	TT	TT	TT	TT	TT	TT	TT	TC	TT
AX-169156826	scaffold504	111055	AC	AA	AC	AC	AC	AC	AC	AC	AC	AC	AC	AA	AC	AA	AC	AC	AC	AA	AC	AC	AC	AC	AC	AA	AA	CC	AC	AC	AC	AA	CC	AC	AA	AC	AC	CC	AC	AC	AC	CC	AC	AC	AC	AA	AC	AC	AA
AX-169156828	scaffold603	140661	AA	AA	AC	AA	AA	AA	AA	AA	AA	AA	AC	AC	AC	AC	CC	AA	AC	CC	AC	AA	AA	AC	AA	AC	AA	AA	AC	AC	--	AA	AC	AC	AA	AC	AA	AC	AA	AC	AC	AA	AA	AA	AA	AA	AA	AC	AA
AX-169156833	scaffold721	487869	TT	TT	TC	TT	TT	TC	TC	TC	TC	TC	TC	TT	TC	TC	CC	TT	TC	TC	TT	TC	TC	CC	TC	CC	TT	TT	TC	TC	TC	TC	TT	TT	TT	TC	TT	TT	TC	TC	TC	TT	TT	TC	TC	TC	TC	TT	TC
AX-169156834	scaffold1017	417425	TG	TT	TT	TT	TG	TG	TT	TT	TT	TT	TG	TT	TT	TT	TT	TT	TT	TG	TT	TT	TT	TT	TT	TG	TT	TT	TT	TG	TT	TG	TG	TG	TT	TT	TG	TT	TG	TT	TT	TT	TG	TT	TT	TT	TT	TG	TT
AX-169156835	scaffold1448	171148	TC	TT	TT	TT	TT	TC	TT	TT	TT	TT	TC	TC	TT	TT	TT	TT	TT	TT	TT	TT	TT	TT	TT	TC	TT	TT	TT	TT	TT	TT	TT	TC	TT	TT	TT	TT	TT	TT	TT	TT	TT	TT	TT	TT	TT	TT	TT
AX-169156836	scaffold1896	46108	AC	AC	AC	AA	CC	AC	AC	CC	AC	CC	--	CC	CC	CC	CC	AC	CC	CC	CC	AC	CC	CC	AC	CC	AA	CC	CC	CC	CC	AC	AC	AC	AC	AC	AC	AC	AC	AC	AC	CC	AC	CC	CC	AA	AC	AC	AC
AX-169156839	scaffold43954	215210	TT	TT	TC	TT	TT	TT	TT	TC	TT	TT	TT	TT	TC	TT	TT	TT	TC	TC	TT	TT	TC	TT	TC	TC	TT	TC	TT	TC	TT	TT	TT	TT	TT	TC	TT	TC	TT	TT	TC	TC	TT	TT	TC	TT	TC	TT	TT
AX-169156842	scaffold150	1113734	GG	GG	GG	GG	GG	TG	GG	GG	GG	GG	TG	GG	GG	GG	GG	GG	GG	GG	GG	GG	GG	GG	GG	GG	GG	GG	GG	GG	GG	GG	GG	GG	GG	GG	GG	GG	GG	GG	GG	GG	TG	GG	GG	GG	GG	TG	GG
AX-169156845	scaffold102	725963	TT	TT	TT	TT	TT	TT	TT	TT	TT	TT	TC	TT	TT	TT	TC	TT	TT	TT	TC	TT	TT	TT	TT	TT	TT	TT	TT	TT	TT	TT	TC	TC	TT	TT	TT	TC	TT	TT	TT	TT	TT	TT	TT	TT	TT	TC	TT
AX-169156847	scaffold1700	250003	TT	TT	TT	TT	TT	TT	TT	TT	TT	TT	TT	TT	TT	TT	TT	TT	TT	TT	TT	TT	TT	TT	TT	TT	TT	TC	TT	TT	TT	TT	TC	TC	TT	TT	TT	TT	TT	TT	TT	TC	TT	TT	TT	TT	TT	TT	TC
AX-169156853	scaffold1467	63632	TC	TT	TC	TT	TC	TC	TC	TT	TC	TC	TC	TT	TT	TT	TT	TT	TT	CC	TT	TT	TT	TT	TC	CC	TT	TT	TC	TT	TC	--	TT	TT	TC	TC	TC	TT	TC	TT	TC	TT	TT	TC	TT	TT	TT	TT	TT
AX-169156854	scaffold335	249783	CC	TT	TC	CC	CC	CC	TC	CC	TC	TC	CC	CC	CC	TC	TC	TC	CC	CC	TT	CC	CC	TC	TC	CC	CC	TC	CC	CC	CC	TC	TC	TC	TT	--	TC	TT	TC	TC	TC	TC	CC	CC	CC	TT	TC	CC	CC
AX-169156855	scaffold43648	38289	CC	CC	CC	CC	TC	CC	CC	CC	CC	CC	TC	CC	CC	CC	CC	CC	CC	CC	CC	CC	CC	CC	CC	CC	CC	CC	CC	CC	CC	CC	CC	CC	CC	CC	CC	CC	CC	CC	CC	CC	CC	CC	CC	CC	CC	TC	TC
AX-169156857	scaffold575	16689	TT	TT	TC	TT	TT	TT	TC	TT	TT	TT	TT	TT	TC	TT	TT	TT	TT	TC	TC	TT	TC	TT	--	TC	TT	TT	TC	TC	TC	TC	TT	TC	TT	TC	TT	TT	TT	TT	TT	TT	TT	TC	TT	TT	TC	TT	TT
AX-169156858	scaffold1803	245913	AA	AA	AA	AG	AA	AA	AA	AA	AA	AA	AA	AA	AA	AA	AA	AA	AA	AA	AA	AA	AA	AA	AA	AA	AG	AA	AA	AA	AA	AA	AA	AA	AA	AA	AA	AA	AA	AA	AA	AA	AA	AA	AA	AA	AA	AA	AA
AX-169156860	scaffold42904	164596	AA	AG	GG	GG	AG	GG	GG	GG	GG	GG	AG	GG	GG	AA	AA	AA	GG	GG	AG	GG	GG	AA	GG	GG	GG	AG	GG	GG	GG	GG	AG	AA	AA	GG	GG	AG	GG	GG	GG	AG	AG	GG	GG	AA	GG	AG	GG
AX-169156864	scaffold733	408457	AA	AA	AG	AA	AA	AA	AA	AA	AA	AA	AA	AA	AG	AA	AA	AA	AG	AA	AA	AA	AA	AA	--	AA	AA	AA	AG	AA	AG	AG	AA	AA	AA	AG	AA	AA	AA	AG	AG	AA	AA	AA	AA	AA	AA	AA	AA
AX-169156866	scaffold41898	51868	AG	AA	AA	AG	AG	AG	AA	AA	AA	AA	AA	AA	AA	AA	AA	AA	AA	AA	AA	AG	AA	AA	AA	AA	AG	AA	AA	AA	AA	AA	AA	AA	AA	AA	AA	AA	AA	AA	AA	AA	GG	AA	AA	AA	AA	GG	AG
AX-169156870	scaffold41660	91249	AA	AA	AA	AA	AA	AA	AA	--	AA	AA	AA	AA	AA	AA	AA	AG	AA	AA	AA	--	AA	AA	AG	AA	AA	AA	AA	AA	AA	AA	AA	AA	AA	AA	AA	AA	AA	AA	AA	AA	AA	AA	AA	AA	--	AA	AA
AX-169156873	scaffold955	33109	TT	TT	TT	TT	TT	TT	TT	TT	TT	TT	TT	TT	TT	TT	TT	TT	TT	TT	TT	TT	TT	TT	TT	TT	TT	TT	TT	TT	TT	TT	TT	TT	TT	TT	TT	TT	TT	TT	TT	TT	TT	TT	TT	TT	TT	TT	TT
AX-169156880	scaffold39198	59089	AG	AG	AG	AG	AG	AG	GG	GG	AG	AG	AG	AG	AG	AG	AG	AG	AG	AG	AG	AA	AG	AG	AG	AG	AG	AG	GG	AG	AG	AG	AG	AG	AG	AG	AG	AG	GG	AG	AG	AG	AG	AG	AG	AG	AG	AG	AG
AX-169156881	scaffold914	275666	TC	TC	TC	TT	TT	TC	TC	TC	TC	TT	TT	CC	TC	TT	TT	--	TC	CC	TT	TT	TT	TC	TC	CC	TT	TT	TT	TC	TC	TT	TT	TT	TT	TC	TT	TT	TC	TT	TC	--	TC	TC	TT	TC	TT	TT	TT
AX-169156882	scaffold1217	187065	GG	GG	GG	AG	GG	GG	GG	GG	GG	GG	GG	GG	GG	AG	GG	GG	GG	GG	GG	GG	GG	AG	GG	GG	GG	GG	GG	GG	GG	GG	GG	GG	GG	GG	GG	GG	GG	GG	GG	GG	GG	GG	GG	GG	GG	GG	GG
AX-169156884	scaffold146	227722	TT	TT	TT	TT	TT	TC	TT	TT	TT	TT	--	TC	TT	TC	TT	TT	TT	TC	TT	TT	TT	TT	TT	TC	TT	TT	TT	TT	TT	--	TT	TT	TT	TT	TT	TT	TT	TT	TT	TT	TT	TT	TT	TT	TT	TT	TT
AX-169156895	scaffold393	1124196	CC	CC	CC	CC	CC	CC	CC	CC	CC	CC	CC	CC	CC	CC	CC	CC	CC	AC	CC	CC	CC	CC	CC	AC	CC	CC	CC	CC	CC	CC	CC	CC	CC	CC	CC	CC	CC	CC	CC	CC	CC	CC	CC	CC	CC	CC	CC
AX-169156897	scaffold198	979376	AA	CC	AC	CC	AA	CC	CC	CC	CC	AC	AC	AC	AC	CC	CC	CC	CC	AC	AC	CC	AC	AA	CC	AC	CC	AC	CC	AC	CC	AA	AC	AC	AC	CC	AC	CC	CC	CC	AC	AC	AC	AC	CC	AC	CC	AC	CC
AX-169156900	scaffold1815	175500	TC	TC	TC	TC	CC	CC	TC	TC	TC	CC	CC	CC	TC	CC	CC	CC	TC	CC	CC	TC	TC	CC	TC	CC	TC	CC	TC	TC	TC	TC	TC	CC	TC	TC	CC	CC	TC	TC	TC	CC	TC	TC	TC	TC	TC	TC	TC
AX-169156906	scaffold1889	411854	TT	TT	TG	TT	TT	TT	TG	TG	TG	TG	TT	TG	TT	TT	TT	TT	TG	TG	TT	TT	TT	TT	TG	TG	TT	TG	TG	TT	TG	TT	GG	TG	GG	TG	TG	GG	TG	TG	TT	TG	TT	TT	TG	TG	TG	TT	TG
AX-169156908	scaffold1583	145056	CC	CC	CC	CC	AC	CC	CC	CC	CC	CC	AC	AC	CC	AC	CC	AC	CC	AC	AC	AC	CC	CC	CC	AC	AC	CC	CC	CC	CC	CC	CC	CC	CC	CC	CC	CC	CC	CC	CC	CC	AC	CC	CC	CC	CC	AC	CC
AX-169156912	scaffold1860	169675	AA	AA	AA	AA	AA	AA	AA	AA	AA	AA	AA	AA	AA	AA	AA	AA	AA	AA	AA	AA	AA	AA	AA	AA	AA	AA	AA	AA	AA	AA	AA	AA	AA	AA	AA	AG	AA	AA	AA	AA	AA	AA	AA	AA	AA	AA	AA
AX-169156913	scaffold43772	158127	AA	CC	CC	--	AC	AA	CC	CC	CC	AC	AC	AA	CC	AC	AC	AA	CC	AC	AA	AA	CC	AC	CC	--	AA	CC	CC	CC	CC	CC	CC	AA	AC	CC	AC	CC	CC	CC	CC	CC	CC	CC	CC	CC	CC	CC	AC
AX-169156917	scaffold1107	83674	TT	TT	TT	TT	TT	TT	CC	TT	TT	TC	TT	TT	CC	TT	TT	TT	TT	TT	TT	TT	CC	TT	TC	TT	TT	CC	TT	CC	CC	TT	CC	TT	TT	TT	TT	TT	CC	CC	CC	TT	TT	CC	CC	TT	CC	TC	TT
AX-169156923	scaffold408	457884	TC	CC	CC	TC	TC	CC	CC	CC	CC	CC	TC	CC	CC	CC	CC	TC	CC	CC	TC	TC	CC	CC	CC	CC	TC	TT	CC	CC	CC	CC	TT	TT	CC	CC	CC	TC	CC	CC	CC	TT	TT	CC	CC	CC	CC	TT	CC
AX-169156925	scaffold1301	232275	AC	CC	AC	AC	AC	AC	AC	CC	AC	AC	AC	AA	CC	AC	CC	AC	--	AA	AC	AC	CC	CC	AC	AA	AC	CC	AC	CC	AC	AC	CC	AC	AC	AC	AC	CC	AC	CC	AC	CC	CC	AC	CC	CC	CC	CC	AC
AX-169156926	scaffold1362	693965	AG	GG	GG	GG	AG	AG	GG	GG	GG	GG	AG	GG	GG	AG	AG	GG	GG	GG	GG	GG	GG	GG	GG	GG	GG	GG	GG	GG	GG	GG	GG	GG	GG	GG	GG	GG	GG	GG	GG	GG	GG	GG	GG	GG	GG	GG	GG
AX-169156927	scaffold695	67194	AA	AA	AA	AA	AA	AA	AA	AA	AA	AA	AA	AA	AA	AG	AG	AA	AA	AA	AA	AG	AA	AA	AA	AA	AA	AA	AA	AA	AA	AA	AA	AA	AA	AA	AA	AA	AA	AA	AA	AA	AA	AA	AA	AA	AA	AA	AA
AX-169156930	scaffold1711	362448	GG	GG	AG	GG	GG	GG	AG	AG	AG	AG	AG	AG	AG	AG	AG	AA	AG	AA	AG	GG	AG	AG	AG	AA	AG	AG	AG	AG	AG	AA	AG	AG	AA	AG	AG	AG	AG	AG	AG	AG	GG	AG	AG	AG	AG	GG	GG
AX-169156932	scaffold1678	223635	TT	TT	TT	TT	TT	TT	TT	TT	TT	TT	TT	--	TT	TT	TT	TT	TT	TT	TT	TT	TT	TT	TT	TT	TT	TT	TT	TT	TT	TT	TT	TT	TT	TT	TT	TT	TT	TT	TT	TT	TT	TT	TT	TT	TT	TT	TT
AX-169156934	scaffold1896	1478	--	AA	AA	AC	AA	AA	AA	AA	AA	AA	AA	AA	AC	AA	AA	AA	AC	AA	AA	AC	AC	AA	AA	AA	AA	--	AC	AC	--	AC	AC	AA	AA	AA	AA	AA	AA	AA	AA	AC	AA	AC	AC	AA	AA	AA	AC
AX-169156935	scaffold617	262302	TC	TC	TC	CC	TC	TT	TC	TT	TT	CC	TC	CC	CC	CC	CC	CC	CC	CC	TC	CC	TC	TC	--	CC	TC	CC	CC	TC	CC	TC	CC	TC	TC	TC	CC	CC	TC	CC	CC	TC	TT	TC	TT	TC	TC	TC	TC
AX-169156937	scaffold614	2431	AC	CC	CC	AC	AC	AC	CC	CC	CC	AC	AC	CC	CC	AC	AC	AC	CC	CC	CC	AC	CC	AC	CC	CC	AC	AA	CC	CC	CC	CC	AC	CC	AC	CC	AC	AA	CC	CC	CC	AC	AC	CC	CC	AC	CC	AC	AC
AX-169156941	scaffold43290	148338	GG	GG	GG	GG	GG	GG	GG	GG	GG	GG	GG	GG	GG	GG	GG	GG	GG	GG	AG	GG	GG	GG	GG	GG	GG	GG	GG	GG	GG	GG	GG	AG	GG	GG	GG	GG	GG	GG	GG	GG	GG	GG	GG	GG	GG	GG	GG
AX-169156944	scaffold1362	630823	GG	GG	GG	GG	GG	GG	GG	GG	GG	GG	GG	GG	GG	AG	AG	GG	GG	GG	AG	GG	GG	GG	GG	GG	GG	GG	GG	GG	GG	GG	GG	AG	GG	GG	GG	GG	GG	GG	GG	GG	GG	GG	GG	GG	GG	GG	GG
AX-169156946	scaffold546	392801	AA	AA	AC	CC	AC	AC	--	AA	AC	AA	AC	AA	AC	CC	AC	AC	AA	AC	AA	AC	AC	CC	AC	AC	CC	AC	AA	AC	AC	AA	AC	AA	AA	AC	AA	AC	AC	AC	AA	AC	AA	--	AC	AA	AC	AA	AC
AX-169156950	scaffold1864	3012	TT	TC	TC	TC	TC	TC	TC	TT	TT	TC	TC	TT	TC	TT	TT	TT	TT	TT	TT	TC	TT	TT	TT	TT	TT	TC	TT	TT	TC	TC	TC	TT	TT	TC	TC	TC	TT	TC	TT	TC	TT	TC	TC	TT	TT	TT	TC
AX-169156954	scaffold1123	401660	GG	GG	GG	AG	GG	GG	AA	GG	GG	AA	GG	GG	GG	AG	AG	AG	AA	GG	AG	AG	GG	AG	GG	GG	AA	GG	AA	GG	GG	--	GG	AG	AA	AA	GG	GG	GG	AA	GG	GG	GG	AA	GG	GG	GG	GG	--
AX-169156959	scaffold211	272275	TG	GG	GG	TG	GG	TG	GG	TG	GG	GG	GG	GG	TG	GG	GG	TG	TG	GG	GG	TG	TG	GG	GG	GG	TG	GG	GG	TG	GG	GG	GG	TG	GG	GG	GG	GG	GG	TG	GG	GG	GG	GG	TG	GG	TG	GG	GG
AX-169156961	scaffold1174	270621	TT	TC	CC	TC	TC	TT	CC	CC	CC	TC	TC	TC	CC	TC	TT	CC	CC	TC	TC	TC	CC	TC	CC	TT	TC	TC	CC	--	CC	--	TT	TC	TC	--	TC	TC	--	CC	CC	TC	TT	CC	CC	TC	CC	TT	TC
AX-169156969	scaffold917	164001	AG	AA	GG	GG	--	AG	AG	AG	AG	AA	AG	AA	AA	AG	AG	GG	AG	--	GG	GG	GG	AG	AG	AA	GG	GG	AG	AA	AG	AG	GG	GG	AG	--	AG	GG	AG	AG	AA	GG	AG	AG	--	AA	AG	AG	GG
AX-169156972	scaffold236	13392	TT	CC	CC	TC	TC	TT	TC	TT	CC	TC	TC	CC	TC	TC	TC	CC	TT	TC	CC	TT	TC	CC	TC	TC	TT	TC	TC	TC	TC	TC	CC	CC	TC	--	TC	CC	CC	TC	TC	TC	TC	CC	--	CC	TC	TC	TC
AX-169156973	scaffold1050	46434	GG	AA	AA	AA	GG	AG	AA	AA	AA	AG	AG	AA	AA	AG	AA	AA	AA	AA	AA	AG	AA	AG	AA	AA	AG	AG	AA	AA	AA	AA	AA	AG	AA	AA	AG	AA	AA	AA	AA	AG	AG	AA	AA	AA	AA	GG	AG
AX-169156978	scaffold1301	1161788	TC	TT	CC	TC	TC	TC	CC	TC	TC	TC	TC	CC	CC	TT	TT	TC	TC	CC	TC	TC	TC	--	TC	CC	TC	CC	TC	TC	CC	TC	CC	TT	CC	--	CC	CC	TC	CC	TC	CC	TT	CC	CC	TT	TC	TT	TC
AX-169156987	scaffold1524	139206	GG	AG	AG	AA	GG	AG	AA	AA	AG	AA	AG	AG	AG	AA	AA	AA	AG	AG	AA	AA	AA	AA	AA	AA	AA	AG	AG	AG	AG	AA	AA	AA	GG	AG	GG	AA	AG	AG	AA	AG	GG	AA	AA	AG	AA	GG	AA
AX-169156990	scaffold535	187557	GG	AG	AG	GG	GG	AG	AG	AG	AG	AG	GG	GG	AG	GG	GG	AG	AG	GG	GG	GG	AG	GG	AG	GG	GG	AG	AG	AG	AG	AG	AG	GG	GG	AG	AG	AG	AG	AG	AG	AG	AG	AG	AG	GG	AG	AG	GG
AX-169156994	C32264	4651	--	TC	CC	TC	TC	TC	CC	CC	CC	TC	TC	CC	CC	CC	CC	CC	CC	CC	--	CC	CC	CC	CC	CC	CC	TC	CC	CC	CC	CC	TC	TT	CC	CC	TC	TC	CC	CC	CC	CC	CC	CC	CC	TC	CC	TC	CC
AX-169156996	scaffold588	384817	TT	TC	TT	TT	TT	TT	TT	TC	TT	TT	TC	TC	TT	TC	TT	TT	TT	TC	TC	TT	TC	TC	TT	TT	TT	TT	TC	TC	TC	TC	TT	TC	TC	TC	TC	TT	TT	TT	TC	TT	TC	TC	TC	TC	TC	TC	TT
AX-169156999	scaffold726	87814	AA	AA	AA	AA	AA	AA	AA	AG	AA	AA	AA	AA	AG	AA	AA	AG	AA	AA	AA	AA	AG	AA	AA	AA	AA	AA	AA	AG	AA	AG	AA	AA	AA	AG	AA	AA	AA	AA	AG	AA	AA	AG	AG	AA	AA	AA	AA
AX-169157001	scaffold1084	184671	CC	CC	CC	CC	TC	TT	CC	CC	CC	CC	CC	TT	CC	TC	CC	CC	CC	TC	CC	TC	CC	TC	CC	CC	CC	CC	CC	CC	CC	CC	CC	CC	CC	CC	CC	CC	CC	CC	CC	CC	CC	CC	CC	CC	CC	TT	CC
AX-169157003	scaffold163	204582	AA	AA	AG	AA	AA	AA	AG	AG	AG	--	AA	AA	AG	AA	AA	AA	AG	AA	AA	AA	AG	AA	AG	AA	AA	AG	AG	AG	AG	AG	AA	AA	AA	--	AA	AG	AG	AG	AG	AG	AA	AG	AG	AA	AG	AA	AA
AX-169157005	scaffold473	171024	AA	AA	AA	AA	AA	--	AA	AA	AA	AA	--	AA	AA	AA	AA	AA	AA	AA	AA	AA	AA	AA	AA	AA	AA	AA	AA	AA	AA	AA	AA	AA	AA	AA	AA	AA	AA	AA	AA	AA	--	AA	AA	AA	AA	AA	AA
AX-169157013	scaffold102	998511	AG	AA	AA	AA	AG	AA	AA	AA	AA	AG	AA	AA	AA	AG	GG	AG	AA	AA	AA	AG	AA	AA	AA	AA	AG	AA	AA	AA	AA	AA	AA	AA	AA	AA	GG	AA	AA	AA	AA	AA	AA	AA	AA	AG	AA	AA	AG
AX-169157014	scaffold1738	220843	GG	AG	AG	GG	GG	AG	AA	AG	AA	AA	GG	AG	AG	AG	AG	GG	AA	AG	GG	GG	AG	AA	AG	AG	GG	GG	AA	AG	AG	AG	GG	GG	AA	AA	AA	AG	AG	AG	AG	GG	GG	GG	AA	AA	AA	GG	AG
AX-169157018	scaffold1901	102226	AG	GG	GG	GG	AG	AG	GG	GG	GG	GG	AG	GG	GG	AG	AG	GG	GG	GG	GG	GG	GG	GG	GG	GG	GG	AG	GG	GG	GG	GG	AG	AA	GG	GG	GG	AG	GG	GG	GG	AG	GG	GG	GG	GG	GG	GG	GG
AX-169157019	scaffold1700	275953	GG	GG	AG	GG	GG	AG	GG	GG	AG	AA	GG	AG	GG	GG	GG	GG	AG	AG	AG	GG	GG	GG	AG	AG	GG	AG	AG	GG	AG	GG	AA	AA	AA	AG	AG	AG	AG	AG	GG	AG	AG	GG	GG	AG	AG	AG	AA
AX-169157020	scaffold102	1699537	TT	TC	TC	CC	TT	TT	TC	TT	TT	CC	TC	TC	TC	TC	TC	TC	TC	CC	CC	CC	TT	TC	TC	CC	CC	CC	TT	TT	TC	TC	--	CC	TC	TC	TC	CC	TC	TC	TT	--	TT	TT	TC	TC	TT	TT	TC
AX-169157022	scaffold40820	9123	TC	--	TT	TT	TC	TC	TC	TC	TT	TT	TC	TC	TC	TC	TC	TC	TC	CC	CC	TC	TC	TC	TC	CC	CC	CC	TT	TT	TC	--	CC	CC	TT	TC	TT	CC	TC	TC	TC	CC	TC	TC	TC	TT	TT	TC	TC
AX-169157027	scaffold1889	332628	AA	AA	AG	AA	AA	AA	AG	AG	AG	AG	AA	GG	GG	AG	AG	AA	AG	GG	AA	AA	GG	AG	AG	GG	AA	AA	AG	GG	AG	GG	AA	AA	AG	AG	AG	AA	AG	AG	GG	AA	AG	GG	AG	AG	AG	AA	GG
AX-169157028	scaffold1707	30343	GG	AG	GG	GG	AG	AG	GG	AG	GG	AG	GG	GG	GG	AG	AG	GG	GG	GG	GG	GG	GG	GG	GG	GG	GG	GG	GG	GG	GG	AG	AG	AG	AG	GG	AG	--	GG	GG	GG	GG	AG	GG	GG	AG	GG	AG	GG
AX-169157031	scaffold274	162366	GG	GG	GG	GG	GG	GG	GG	GG	GG	GG	GG	GG	GG	GG	GG	GG	GG	GG	GG	GG	GG	GG	GG	GG	GG	GG	GG	GG	GG	GG	GG	GG	GG	GG	GG	GG	GG	GG	GG	GG	GG	GG	GG	GG	GG	GG	GG
AX-169157039	scaffold42214	43245	CC	AC	CC	AC	CC	CC	CC	AC	AC	AC	CC	AC	CC	CC	CC	CC	AC	AC	CC	AC	AC	AC	AC	AC	AC	CC	AC	AC	CC	AC	CC	AC	--	CC	AA	CC	AC	CC	AC	CC	AC	CC	CC	AC	AC	AC	--
AX-169157040	scaffold42128	45581	TT	TT	TT	TT	TT	TT	TT	TT	TT	TT	TT	TT	TT	TT	TT	TT	TT	TT	TT	TT	TT	TT	TT	TT	TT	TT	TT	TT	TT	TT	CC	TT	TT	TT	TT	TC	TT	TT	TT	TT	TT	TT	TT	TT	TT	TT	TT
AX-169157044	scaffold1875	43499	AA	AC	AC	AC	AA	AA	AA	AC	AC	AC	AA	AA	AA	AC	AC	AA	AC	AA	AC	AC	AA	AA	AC	AC	AC	AC	AC	AA	AA	AC	AC	AC	AC	AC	AC	AC	AA	AA	AA	AC	AA	AA	AA	AC	AA	AA	AA
AX-169157048	scaffold1154	989612	GG	GG	GG	GG	GG	GG	GG	GG	GG	GG	GG	GG	GG	GG	GG	GG	GG	GG	GG	GG	GG	GG	GG	GG	GG	GG	GG	GG	GG	GG	GG	GG	GG	GG	GG	GG	GG	GG	GG	GG	GG	GG	GG	GG	GG	GG	GG
AX-169157049	scaffold27608	1744	AG	GG	AG	AG	AG	--	AG	AG	AG	GG	AG	GG	AG	AA	AA	AA	AG	GG	AG	AG	AG	AG	AG	GG	AG	GG	AG	AG	AG	AG	GG	--	GG	AG	GG	GG	AG	AG	AG	GG	AG	AG	AG	GG	AG	AG	AG
AX-169157051	scaffold208	236793	GG	GG	AG	AG	AG	GG	AA	AA	AG	GG	GG	GG	AG	GG	AG	GG	AG	GG	AG	GG	AA	AG	AG	GG	AG	AG	AG	AG	AG	--	GG	GG	GG	AG	GG	GG	AG	AG	AA	AG	AG	AA	AA	GG	AA	AG	GG
AX-169157057	scaffold117	301734	TT	TG	GG	GG	TG	TT	GG	GG	GG	TG	TG	GG	GG	GG	GG	TG	GG	GG	TG	GG	TG	GG	GG	GG	GG	GG	TG	GG	GG	TG	GG	TG	TG	GG	TG	GG	TG	TG	GG	GG	TG	GG	TG	TG	TG	GG	GG
AX-169157058	scaffold973	593142	TT	TT	TC	TT	TT	TT	CC	CC	TC	TC	--	CC	TC	TT	TC	TC	CC	CC	CC	TT	TC	CC	CC	CC	TT	TC	TC	CC	CC	TC	TC	TC	TT	TC	TT	TC	TC	TT	TC	TC	TT	TC	TT	TC	TC	TT	TT
AX-169157060	scaffold1301	525833	CC	TC	TT	CC	TC	CC	--	TC	TT	TC	TC	CC	TC	TC	TT	CC	TC	CC	CC	TC	TC	TT	TT	CC	TC	TC	TT	TC	TT	TC	TC	--	TC	TT	TC	TC	TT	TC	TT	TC	TT	TT	TC	TC	TC	TC	TC
AX-169157061	scaffold1366	177546	AC	CC	AC	CC	--	AC	AC	CC	AC	CC	AC	AA	CC	CC	AC	AC	CC	AC	AC	CC	AC	AA	AC	AC	CC	CC	CC	CC	CC	AC	CC	AC	CC	AC	AC	CC	AC	AC	AC	CC	AC	CC	CC	AC	AC	AC	CC
AX-169157068	scaffold43574	158002	TT	TT	TT	--	TT	TT	TT	TT	TT	TT	TT	TT	TT	TT	TT	TT	TT	TT	CC	TT	TT	TT	TT	TT	TT	TT	TT	TT	TT	TT	TT	TC	--	TT	TT	TT	TT	TT	TT	TT	TT	TT	TT	TC	TT	TT	TC
AX-169157070	scaffold722	154034	CC	CC	CC	CC	CC	CC	CC	CC	CC	CC	CC	CC	CC	CC	CC	CC	CC	CC	CC	CC	CC	CC	CC	CC	TC	CC	CC	CC	CC	CC	CC	CC	TC	CC	CC	CC	CC	CC	CC	CC	CC	CC	CC	TC	CC	CC	CC
AX-169157073	scaffold592	218008	TT	TT	TT	TT	TG	TG	TT	TT	TT	TT	TT	TT	TT	TG	TG	TG	TT	TT	TT	TT	TT	TT	TT	TG	TT	TT	TT	TT	TT	--	TT	TT	TT	TT	TT	TT	TT	TT	TT	TT	TG	TT	TT	TT	TT	TG	TT
AX-169157076	scaffold1124	37158	AG	AA	AA	AA	AG	AG	AA	AA	AA	AG	AG	AA	AA	AA	AA	AA	AA	AG	AA	AA	AA	AA	AA	AG	AA	AA	AA	AA	AA	AA	AA	AA	AG	AA	AG	AA	AA	AA	AA	AA	AA	AA	AA	AA	AA	AA	AA
AX-169157077	scaffold1037	299115	TT	TT	TC	TC	TT	TT	TT	TT	TT	TT	TC	TT	TC	TC	CC	TC	TC	TC	TC	TC	TT	TT	TT	TC	TC	TT	TC	TT	TC	--	TC	TC	TT	TC	TT	TC	TT	TC	TC	TT	TT	--	TT	TT	TT	TT	TC
AX-169157078	scaffold1093	176803	GG	GG	AG	GG	GG	GG	AG	AG	AG	GG	GG	GG	AG	AG	AG	GG	AG	AG	AG	GG	AG	AG	AG	GG	GG	GG	AG	AG	AG	AG	GG	AG	GG	AG	GG	GG	AG	AG	AG	GG	GG	AG	AG	GG	AG	GG	GG
AX-169157080	scaffold39574	31854	AA	AC	AA	AA	AA	AA	AC	AA	AC	CC	AA	AA	AA	AA	AA	AA	AA	AA	AC	AA	AA	AA	AA	AA	--	AA	AC	AA	AA	AA	CC	AC	AA	--	AA	CC	AC	AC	AA	AA	AA	--	AA	CC	AC	AA	AC
AX-169157085	scaffold481	36652	GG	GG	GG	GG	GG	GG	GG	GG	GG	GG	GG	GG	GG	GG	GG	GG	GG	GG	GG	GG	GG	GG	GG	GG	GG	GG	GG	GG	GG	GG	GG	GG	GG	GG	GG	GG	GG	GG	GG	GG	GG	GG	GG	GG	GG	GG	GG
AX-169157087	scaffold1889	188412	CC	CC	CC	CC	CC	CC	CC	CC	CC	CC	CC	CC	CC	CC	CC	CC	CC	CC	CC	CC	CC	CC	CC	CC	CC	CC	CC	CC	CC	CC	CC	CC	CC	CC	CC	CC	CC	CC	CC	CC	CC	CC	CC	CC	CC	CC	--
AX-169157090	scaffold42794	72877	AA	GG	GG	GG	AA	AA	GG	GG	GG	AG	AG	GG	GG	GG	GG	GG	GG	AG	GG	GG	GG	GG	GG	AG	GG	GG	GG	GG	AG	GG	GG	GG	AG	GG	AG	GG	GG	GG	GG	GG	GG	GG	GG	GG	GG	GG	GG
AX-169157091	scaffold41650	14013	TT	TT	TT	TT	TT	TT	TT	TT	TT	TT	TT	TC	TT	CC	CC	TT	TT	TC	TT	TT	TT	CC	TT	TT	TT	TT	TT	TT	TT	TT	TT	TT	TT	TT	TT	TT	TT	TT	TT	TT	TT	TT	TT	TT	TT	TT	TT
AX-169157092	scaffold315	376546	AG	AG	GG	GG	AG	GG	GG	GG	GG	AG	GG	AA	GG	AG	GG	GG	GG	AG	AG	GG	GG	AG	GG	AA	AG	GG	GG	GG	GG	GG	AA	AG	AA	GG	GG	AG	GG	GG	GG	GG	GG	GG	GG	GG	GG	GG	GG
AX-169157095	scaffold569	85169	AG	GG	AG	GG	AG	AG	AG	GG	AG	AG	AG	GG	GG	AG	GG	GG	GG	AG	GG	GG	GG	GG	AG	AG	GG	AG	AG	GG	AG	AG	GG	AG	AG	AG	AG	GG	AG	GG	AG	GG	GG	AG	GG	GG	GG	AG	GG
AX-169157099	scaffold339	179196	TC	TC	CC	CC	TC	TC	CC	TC	CC	CC	TC	CC	TC	TC	TC	--	CC	CC	TC	CC	TC	CC	CC	CC	CC	TC	CC	TC	CC	TC	CC	TC	CC	TC	TC	TC	CC	CC	TC	CC	CC	--	TC	TC	CC	CC	CC
AX-169157100	scaffold43988	117887	TC	TC	CC	CC	TC	TC	TC	TC	TC	TC	TC	CC	CC	TC	CC	TC	CC	CC	TT	TC	TC	TC	TC	CC	TT	CC	CC	TC	CC	CC	TC	TT	TC	CC	TC	TC	TC	CC	CC	CC	TC	TC	TC	TC	TC	TC	TT
AX-169157101	scaffold208	65902	CC	CC	AC	CC	AC	CC	--	AC	AC	CC	CC	AC	CC	CC	AC	CC	AC	AC	CC	CC	AC	CC	AC	CC	CC	AC	AC	AC	CC	AC	AC	CC	CC	AC	CC	AC	AC	CC	CC	AC	AC	AC	AC	CC	CC	AC	CC
AX-169157102	scaffold1670	356968	AG	GG	GG	GG	AG	AG	GG	GG	GG	GG	AG	AG	GG	GG	GG	GG	GG	GG	GG	GG	GG	GG	GG	GG	GG	GG	GG	GG	GG	GG	GG	GG	--	GG	GG	GG	GG	GG	GG	GG	AG	GG	GG	GG	GG	AG	GG
AX-169157103	scaffold35470	24178	TC	TC	TC	TT	TC	TC	TC	TC	TC	CC	TC	TC	TC	CC	TC	TC	TC	TC	TT	TT	TC	CC	TC	TT	TT	TC	TC	TC	TC	TC	CC	TT	CC	TC	CC	TC	TC	TC	TC	TC	TC	TC	TC	CC	TC	TC	TC
AX-169157107	scaffold1014	185078	AA	AA	AA	AC	AA	AA	AA	AA	AA	AA	AA	AA	AA	AA	AA	AA	AA	AA	AA	AC	AA	AA	AA	AA	AC	AA	AA	AA	AA	AA	AA	AA	AA	AA	AA	AA	AA	AA	AA	AA	AA	AA	AA	AA	AA	AA	AC
AX-169157110	scaffold896	526747	AA	AC	AA	AC	AA	AA	AC	AC	AA	CC	--	AA	AA	AA	AA	CC	AA	AA	AC	AC	AC	AA	AC	AA	AC	AA	AA	AA	AA	AC	AC	AC	AC	--	AC	AC	AA	AA	AC	AA	AA	AC	AC	AC	AC	AA	AC
AX-169157118	scaffold296	85531	AA	AA	AA	AA	AA	AA	AA	AA	AA	AA	AA	AA	AA	AA	AA	AA	AA	AA	AA	AG	AA	AA	AA	AA	AA	AA	AA	AA	AA	AA	AA	AA	AA	AA	AA	AA	AA	AA	AA	AA	AA	AA	AA	AA	AA	--	AG
AX-169157120	scaffold71	320284	GG	GG	GG	GG	GG	AG	GG	GG	GG	GG	AG	GG	GG	AG	AG	GG	GG	GG	GG	GG	GG	AG	GG	GG	AG	GG	GG	GG	GG	GG	GG	GG	GG	GG	GG	GG	GG	GG	GG	GG	AG	GG	GG	GG	GG	AG	GG
AX-169157122	scaffold44008	206155	GG	GG	GG	GG	GG	GG	TT	TT	GG	GG	GG	GG	TG	GG	GG	GG	GG	GG	GG	GG	TT	GG	GG	GG	GG	GG	GG	TG	GG	TT	GG	GG	GG	TG	GG	GG	GG	GG	TT	GG	GG	TT	TG	GG	GG	GG	GG
AX-169157125	scaffold721	237411	TT	TT	TT	TT	TT	TT	TT	TT	TT	TT	TT	TT	TT	TT	TT	TT	TT	TT	TT	TT	TT	TT	TC	TT	TT	TT	TT	TT	TT	TT	TT	TT	TT	TT	TT	TT	TT	TT	TT	TT	TT	TT	TT	TT	TT	TT	TT
AX-169157126	scaffold301	206947	GG	GG	GG	GG	GG	GG	GG	AG	GG	GG	GG	GG	AG	GG	GG	GG	AG	GG	GG	GG	AG	GG	GG	GG	GG	GG	AG	AG	AG	GG	GG	GG	GG	GG	GG	GG	GG	GG	GG	GG	GG	AG	AG	GG	GG	GG	GG
AX-169157127	scaffold1094	198829	AA	AA	AA	AA	AA	AA	AA	AA	AA	AA	AA	AA	AA	AA	AA	AA	AA	AA	AA	AA	AA	AA	AA	AA	AA	AA	AA	AA	AA	AA	AA	AA	AA	AA	AA	AA	AA	AA	AA	AA	AA	AA	AA	AA	AA	AA	AA
AX-169157128	scaffold1100	38079	AA	AA	AA	AG	AA	AA	AG	GG	AG	AA	AG	AA	--	AG	AG	AA	AG	AA	AA	AG	AA	GG	GG	AA	AG	AA	AG	--	GG	AA	AA	AA	AG	AG	AA	AG	GG	GG	AA	AA	AA	GG	AG	AA	AG	AA	AG
AX-169157130	scaffold1751	167888	CC	CC	TC	CC	TC	TC	TC	CC	TC	CC	CC	CC	TC	TC	TC	CC	CC	CC	CC	CC	TC	CC	CC	CC	CC	CC	CC	TC	TC	CC	CC	CC	CC	TC	CC	CC	TC	TC	CC	CC	TC	CC	TC	CC	CC	TC	CC
AX-169157132	scaffold43064	119821	GG	GG	GG	GG	GG	GG	GG	GG	GG	GG	GG	GG	--	GG	GG	GG	GG	GG	GG	GG	GG	--	GG	GG	GG	GG	GG	AG	GG	GG	--	GG	GG	GG	GG	GG	GG	GG	GG	GG	GG	GG	GG	GG	GG	GG	GG
AX-169157136	scaffold1891	21400	TT	TT	TT	TT	TT	TT	TT	TT	TT	TT	TT	TT	TT	TT	TT	TT	TT	TT	TT	TT	TT	TT	TT	TT	TT	TT	TT	TT	TT	TT	TT	TT	TT	TT	TT	TT	TT	TT	TT	TT	TT	TT	TT	TT	TT	TT	TT
AX-169157137	scaffold1782	27361	TC	--	TT	TC	TT	TC	TC	CC	TT	TT	--	TC	TC	TC	TC	TT	CC	TT	TC	TC	TC	TC	TC	TT	TC	TC	TC	TC	TC	TC	TC	TT	TC	--	--	TC	TT	TC	TC	CC	TC	TT	CC	TC	TC	TT	TT
AX-169157140	scaffold43442	135949	AG	GG	GG	GG	AA	AG	GG	GG	GG	AG	AA	AG	GG	AG	GG	AA	GG	AA	AG	GG	GG	GG	GG	AA	GG	AG	GG	GG	GG	GG	AG	AG	AA	GG	AA	AG	GG	GG	GG	AG	AG	GG	GG	AG	GG	AG	GG
AX-169157142	scaffold483	149370	AA	AA	AA	AA	AG	AA	AA	AA	AA	AA	GG	AA	AA	AA	AA	GG	AA	AA	AA	GG	AA	AG	AA	AA	GG	AA	AA	AA	AA	AA	AA	AA	AA	--	AA	AA	AA	AA	AA	AA	AA	AA	AA	AA	AA	GG	GG
AX-169157150	scaffold1469	363857	AG	AG	AA	AG	AA	AA	AG	AA	AA	AA	AA	AG	AG	AA	AA	AA	AG	AA	AG	AG	AA	AA	--	AG	AG	AA	AA	AG	AG	AA	AA	AG	AG	AA	AA	AA	AG	AG	AA	AA	AG	AG	AG	AG	AG	AG	AG
AX-169157151	scaffold198	814133	CC	CC	--	AA	CC	CC	AA	AA	AA	AA	CC	AA	AA	CC	CC	AA	AA	AC	AA	AA	AA	CC	AA	AA	AA	AA	AA	AA	AA	AA	AA	AA	AA	AA	AA	AA	AA	AA	AA	AA	AA	AA	AA	AA	AA	AA	AA
AX-169157154	scaffold340	176799	AA	AA	AA	AA	AA	AA	AA	AA	AA	AA	AA	AA	AA	AA	AA	AA	AA	AA	AA	AA	AA	AA	AA	AA	AA	AA	AA	AA	AA	AC	AA	AA	AA	AA	AA	AA	AA	AA	AA	AA	AA	AA	AA	AA	AA	AA	AA
AX-169157155	scaffold1524	74443	TT	TT	TT	TT	--	TT	TT	--	TT	TT	TT	TT	TT	TG	TT	TT	TT	TT	TT	TT	TT	TT	TT	TT	TT	TT	TT	TT	TT	TT	TT	TT	TT	TT	TT	TT	--	TT	TT	TT	TT	TT	TT	TT	TT	TT	TT
AX-169157161	scaffold1097	793347	CC	CC	CC	TC	CC	CC	TC	CC	CC	CC	CC	CC	TC	CC	CC	CC	CC	CC	CC	TC	TC	TC	CC	CC	TC	TC	CC	TC	TC	CC	TC	CC	CC	CC	CC	CC	TC	TC	TC	CC	CC	TC	TC	CC	TC	CC	CC
AX-169157163	scaffold5	136316	CC	TC	CC	TC	CC	TC	TC	TC	CC	CC	TC	CC	CC	CC	CC	CC	CC	CC	TT	CC	TC	CC	TC	CC	TC	CC	CC	CC	CC	TC	TC	TT	TC	CC	CC	TC	TC	CC	CC	CC	TC	TC	TC	TC	TC	TC	TC
AX-169157164	scaffold288	533539	TT	TT	TT	TT	TT	TT	TT	TT	TT	TT	TT	TT	TT	TT	TT	TT	TT	TT	TT	TT	TT	TT	TT	TT	TT	TT	TT	TT	TT	TT	TC	TT	TT	TT	TT	TC	TT	TT	TT	TT	TT	TT	TT	TT	TT	TT	TT
AX-169157165	scaffold756	338820	GG	GG	GG	GG	GG	GG	GG	GG	GG	GG	--	GG	GG	GG	GG	AG	GG	GG	AG	GG	GG	GG	GG	GG	GG	AG	GG	GG	GG	GG	GG	GG	GG	GG	GG	AG	GG	GG	GG	AG	GG	GG	GG	GG	GG	GG	GG
AX-169157167	scaffold175	496994	GG	GG	GG	AG	GG	GG	GG	GG	GG	GG	--	GG	GG	GG	GG	AA	GG	GG	AA	AG	GG	GG	GG	GG	AG	GG	GG	GG	GG	GG	--	AG	GG	GG	GG	AG	GG	GG	GG	GG	GG	GG	GG	GG	GG	GG	AG
AX-169157171	scaffold478	7047	GG	AA	AA	AA	GG	GG	AA	GG	AA	AA	GG	AA	AA	AA	AA	AA	AA	AA	AA	AA	GG	AA	GG	AA	AA	GG	AA	AG	AA	GG	GG	AA	AA	AA	AA	GG	GG	AA	AA	GG	GG	GG	GG	AA	GG	GG	AA
AX-169157174	scaffold43696	123075	AA	AC	CC	AC	AC	CC	AC	CC	CC	CC	AC	CC	AC	AA	AA	AA	AC	CC	AC	AC	CC	AA	AC	CC	AC	AC	CC	AC	AC	CC	AC	AA	AA	--	CC	AC	AC	AC	CC	AC	AC	AC	AC	AA	AC	AC	AC
AX-169157178	scaffold1650	169467	AG	AG	AG	AG	AG	AA	AG	AG	AG	AG	AG	AA	AG	AA	AA	AA	AG	AA	AG	AA	AG	AA	AG	AA	AG	AA	AG	AG	AG	AG	AA	AA	AG	AG	AG	AA	AG	AG	AG	AA	AG	AG	AG	AG	AG	AG	AA
AX-169157181	scaffold192	846600	TT	TC	CC	CC	TT	CC	CC	CC	CC	TC	TC	CC	CC	CC	CC	TC	CC	CC	CC	CC	CC	CC	CC	CC	TC	CC	CC	CC	CC	CC	CC	CC	TC	CC	CC	CC	CC	CC	CC	CC	TC	CC	CC	TC	CC	TC	CC
AX-169157183	scaffold419	362185	AA	AA	--	AA	AA	AA	AC	AA	AA	AA	AA	AA	AC	AA	AA	AA	AC	AA	AA	AA	AA	AA	AC	AA	AA	AA	AA	AC	AC	AA	AA	AA	AA	AA	AA	AA	AC	AC	AA	AA	AA	AC	AC	AA	AC	AA	AA
AX-169157184	scaffold388	360657	AG	AA	GG	AG	AG	GG	GG	AG	GG	AA	AA	AA	GG	AA	AG	AA	GG	AA	AG	AG	GG	AA	GG	--	AA	GG	GG	GG	GG	GG	--	--	AA	GG	AG	AG	GG	GG	GG	GG	GG	GG	GG	AA	GG	AA	AA
AX-169157188	scaffold43964	211263	TT	TT	TT	TT	TT	TT	TT	TT	TT	TT	TT	TT	TT	TT	TT	TT	TT	TT	TC	TT	TT	TT	TT	TT	TT	TT	TT	TT	TT	TT	TT	TT	TT	TT	TT	TT	TT	TT	TT	TT	TT	TT	TT	TT	TT	TT	TT
AX-169157189	scaffold39134	3428	AG	AG	--	AA	AG	AG	AG	AG	--	AA	AG	AA	AA	AA	AA	AG	AG	AA	AA	AA	AA	AA	AG	AA	AA	AA	AG	AA	AG	AA	AG	AA	AG	AG	AA	AG	AG	AG	AA	AA	AA	AA	AG	AA	AA	AA	AA
AX-169157190	scaffold1174	35865	TT	TT	TT	TT	TT	TT	TT	TT	TT	TT	TT	TT	TT	TT	TT	TT	TT	TT	TT	TT	TT	TT	--	TT	TT	TT	TT	TT	TT	TT	TT	TT	TT	TT	TT	TT	TT	TT	TT	TT	TT	TT	TT	TT	TT	TT	TT
AX-169157191	scaffold3	663141	TG	TT	TT	TT	TT	TT	TT	TT	TT	TT	TT	TT	TT	TT	TT	TT	TT	TG	TT	TT	TT	TT	TT	TG	TT	TT	TT	TT	TT	--	TT	TT	TT	TT	TT	TT	TT	TT	TT	TT	TT	TT	TT	TT	TT	TT	TT
AX-169157192	scaffold258	537326	TT	TT	TT	TT	TT	TT	TT	TT	TT	TT	TG	TT	TT	TT	TG	TT	TT	TT	TT	TT	TT	TT	TT	TT	TT	TT	TT	TT	TT	TT	TT	TT	TT	TT	TT	TT	TT	TT	TT	TT	TG	TT	TT	TT	TT	TT	TT
AX-169157194	scaffold43844	230578	TT	TT	TT	TT	TG	TT	TG	TG	TT	TT	TT	TT	TT	TT	TT	TT	TT	TT	TT	TT	TG	TT	TT	TT	TG	TT	TT	TG	TG	TG	TT	TT	TT	TT	TT	TT	TG	TT	TT	TT	TT	TT	TG	TT	TG	TG	TG
AX-169157195	scaffold301	118329	CC	AC	AC	CC	CC	CC	AC	AC	AC	CC	CC	CC	AC	AC	AC	CC	AC	CC	CC	AC	AC	CC	AC	CC	CC	CC	AC	AC	AC	AC	CC	CC	AC	AC	CC	CC	AC	AC	AC	CC	CC	AC	AC	AC	AC	CC	AC
AX-169157197	scaffold1599	993255	AA	AA	AA	AA	AA	AA	AA	AA	AA	AG	AA	AA	AA	AA	AA	AA	AA	AA	AA	AA	AA	AA	AA	AA	AA	AA	AA	AA	AA	AA	AA	AA	AA	AA	AA	AA	AA	AA	AA	AA	AA	AA	AA	AA	AA	AA	AA
AX-169157198	scaffold162	340902	TG	TG	TG	TG	TG	TG	GG	TT	TG	TT	TT	TT	TG	TT	TT	TT	GG	TT	TT	TG	GG	TT	--	TT	GG	TT	TG	TG	TG	GG	TG	TT	TT	GG	TT	TT	TT	TT	TG	TT	TG	TG	TG	TT	TT	TT	TG
AX-169157199	scaffold42530	70682	AA	CC	AC	CC	AC	AA	CC	AC	AC	AC	AC	CC	CC	CC	CC	CC	AC	CC	CC	CC	CC	CC	CC	CC	CC	CC	CC	CC	AC	AC	CC	CC	CC	CC	AC	CC	AC	AC	AC	CC	AA	AC	CC	CC	CC	AA	CC
AX-169157210	scaffold1315	408516	GG	GG	AG	GG	GG	GG	GG	AG	AG	GG	--	GG	GG	GG	GG	AG	AG	GG	AG	GG	GG	GG	GG	GG	GG	AG	GG	GG	AG	AG	GG	GG	GG	GG	GG	GG	AG	AG	AG	AG	GG	AG	GG	GG	GG	GG	GG
AX-169157213	scaffold556	447718	CC	CC	CC	AC	AC	AC	CC	CC	CC	CC	AC	CC	CC	CC	CC	CC	CC	CC	CC	AA	CC	CC	CC	AC	CC	CC	CC	CC	CC	CC	CC	CC	CC	CC	AC	CC	CC	CC	CC	CC	CC	CC	CC	CC	CC	CC	AC
AX-169157217	scaffold676	135705	TG	GG	TT	TT	TG	TG	TT	TT	TT	TT	--	TT	TT	TT	TT	TT	TT	TT	TT	TT	TT	TT	TT	TT	TT	TT	TT	TT	TT	TT	TT	TT	TT	TT	TT	TT	TT	TT	TT	TT	TT	TT	TT	TT	TT	TT	TT
AX-169157220	scaffold619	436436	AA	--	AA	AA	AA	AG	AG	AA	AG	--	--	GG	AA	AA	AA	AA	AA	AA	AA	AA	AA	AA	AA	AG	AA	AG	AG	AA	AG	AG	AA	AA	GG	AA	AA	AA	AG	AG	AA	AG	AG	AA	AA	AG	AA	AG	AA
AX-169157221	scaffold42516	42570	AG	AA	AG	AA	AG	AG	AA	AA	AA	AA	AA	AA	AG	AA	AA	AA	AG	AA	AA	AG	AA	AA	AA	AA	AA	AA	AG	AG	AG	AA	AG	AA	AA	AG	AA	AA	AG	AG	AG	AA	AG	AA	AA	AA	AA	AA	AA
AX-169157225	scaffold432	413477	CC	TC	TC	CC	CC	CC	TC	CC	TC	CC	CC	CC	CC	CC	CC	CC	CC	TC	CC	CC	CC	CC	TC	TC	TC	CC	TC	CC	CC	TC	TC	CC	TC	TC	TC	TC	TC	CC	CC	TC	CC	CC	CC	TC	TC	CC	TC
AX-169157227	scaffold712	373141	GG	GG	GG	GG	GG	GG	GG	GG	GG	AG	GG	GG	GG	GG	GG	AG	GG	GG	GG	AG	GG	GG	GG	GG	GG	GG	GG	GG	GG	GG	GG	GG	AG	GG	AG	GG	GG	GG	GG	GG	GG	GG	GG	AG	GG	GG	AG
AX-169157229	scaffold698	102028	TT	TG	TG	TT	--	TT	TT	TG	TG	TT	TT	TG	TT	TT	TT	TT	TG	TT	TT	TT	TT	TT	TG	TG	TT	TT	TG	TT	TT	--	--	TT	TT	TG	TG	TT	TT	TT	TT	TG	TT	TT	TT	TG	TT	TT	TT
AX-169157233	scaffold150	798245	AC	AC	CC	CC	CC	CC	CC	CC	CC	CC	--	CC	CC	CC	CC	AC	CC	CC	CC	CC	CC	CC	CC	CC	CC	CC	CC	CC	CC	CC	CC	CC	CC	CC	AC	CC	CC	CC	CC	CC	CC	CC	CC	AC	CC	AA	CC
AX-169157234	scaffold211	355660	CC	CC	CC	TC	CC	CC	CC	CC	CC	CC	CC	TT	CC	CC	TC	CC	CC	CC	CC	CC	CC	TC	CC	CC	CC	CC	CC	CC	CC	CC	CC	CC	CC	CC	CC	CC	CC	CC	CC	CC	CC	CC	CC	CC	CC	CC	TC
AX-169157236	scaffold718	115472	CC	CC	AC	CC	CC	CC	AC	CC	AC	AC	CC	CC	CC	AA	AC	--	CC	CC	AA	CC	CC	AA	AC	CC	CC	CC	AC	CC	--	--	CC	AC	AC	CC	AC	CC	AC	CC	AC	CC	CC	CC	CC	AC	CC	--	CC
AX-169157237	scaffold929	27800	TT	TT	TT	TT	TC	TT	TT	TC	TT	TT	TC	TT	TC	TT	TT	TT	TC	TT	TT	TT	TC	TT	TT	TT	TT	TT	TT	TC	TC	TT	TC	TT	TT	TT	TT	TT	TT	TC	TC	TC	TT	TC	TC	TT	TT	TT	TT
AX-169157238	scaffold86	1155172	CC	CC	CC	CC	CC	CC	CC	CC	CC	CC	CC	TC	CC	TC	CC	CC	CC	CC	CC	CC	CC	CC	CC	CC	CC	CC	CC	CC	CC	CC	CC	CC	CC	CC	CC	CC	CC	CC	CC	CC	CC	CC	CC	CC	CC	CC	CC
AX-169157239	scaffold419	741992	AA	AA	AA	AG	AA	AA	AA	AA	AA	AA	AA	AA	AA	AA	AA	AA	AA	AA	AA	AA	AA	AA	AA	AA	AA	AA	AA	AA	AA	AA	AA	AA	AA	AG	AA	AA	AA	AA	AA	--	AA	AA	AA	AA	AA	AA	AA
AX-169157241	scaffold42144	15346	TT	TT	TT	TT	TT	TT	TT	TT	TT	TT	TT	TT	TT	TT	TT	TT	TT	TT	TT	TT	TT	TT	TT	TT	TT	TT	TT	TT	TT	TT	TT	TT	TT	TT	TT	TT	TT	TT	TT	TT	TT	TT	TT	TT	TT	TT	TT
AX-169157244	scaffold1213	948696	AA	AA	AA	GG	AG	AG	AA	AA	AA	AA	AG	AG	AA	AG	AG	AG	AA	AA	AG	GG	AA	AG	AA	AA	AG	GG	AA	AA	AA	--	GG	AG	AA	--	AA	GG	AA	AA	AA	AG	AG	AA	AA	AA	AA	AG	GG
AX-169157245	scaffold211	778823	AG	GG	AG	AG	AA	AA	AG	AA	AA	AG	AG	GG	AG	GG	GG	AA	AG	GG	GG	AG	AA	GG	--	GG	AG	GG	AA	AA	AG	AG	AG	GG	GG	AA	GG	AG	AG	AG	AA	GG	AA	AA	AG	GG	AA	AA	AG
AX-169157252	scaffold1788	187431	CC	CC	CC	CC	CC	CC	CC	CC	CC	CC	CC	CC	CC	TC	TC	CC	CC	CC	CC	CC	CC	TC	CC	CC	CC	CC	CC	CC	CC	CC	CC	CC	CC	CC	CC	CC	CC	CC	CC	CC	CC	CC	CC	CC	CC	CC	CC
AX-169157254	scaffold40456	78746	GG	GG	GG	GG	GG	GG	GG	GG	GG	GG	GG	GG	GG	GG	GG	AG	GG	GG	GG	GG	GG	GG	GG	GG	GG	GG	GG	GG	GG	GG	GG	GG	GG	GG	GG	GG	GG	GG	GG	GG	GG	GG	GG	GG	GG	GG	GG
AX-169157255	scaffold448	961749	TT	TT	TT	TT	TT	TT	TT	TT	TT	TC	TT	TC	TT	TT	TT	TT	TT	TC	TT	TT	TT	TT	TT	TC	TT	TT	TT	TT	TT	TT	TT	TT	TC	TT	TC	TT	TT	TT	TT	TT	TT	TT	TT	TC	TT	TT	TC
AX-169157258	scaffold733	296975	TT	TT	TT	TT	TT	TT	TT	TT	TT	TT	TT	TC	TT	TC	TC	TC	TT	TC	TT	TT	TT	TT	TC	TC	TT	TT	TT	TT	TT	TC	TT	TT	TT	TT	TT	TT	TT	TT	TT	TT	TT	TT	TT	TT	TT	TT	TT
AX-169157260	scaffold1423	496238	AA	AG	AA	AA	--	AA	AA	AA	AA	AG	AA	AA	AA	AA	AA	AA	AA	AA	AA	AA	AA	AA	AA	AA	AA	AA	AA	AA	AA	AG	AG	--	AG	AA	AA	AA	AA	AA	AA	AA	AA	AA	AA	AA	AA	AA	AA
AX-169157261	scaffold1301	348554	GG	GG	GG	GG	TG	GG	GG	--	--	GG	TG	TG	GG	TG	GG	TT	GG	--	TT	GG	GG	GG	GG	--	GG	GG	GG	GG	GG	GG	GG	TG	TG	GG	TG	GG	GG	GG	GG	GG	TG	GG	GG	TG	GG	TG	GG
AX-169157263	scaffold802	206926	AA	AA	AA	AA	AA	AA	AA	AA	AA	AA	AA	AA	AA	AA	AA	AA	AA	AC	AA	AA	AA	AA	AA	AC	--	AA	AA	AA	AA	AA	AA	AA	AA	AA	AA	AA	AA	AA	AA	AA	AA	AA	AA	AA	AA	AA	AA
AX-169157265	scaffold1354	310219	CC	CC	CC	AA	AC	AC	CC	CC	CC	CC	AC	CC	CC	CC	CC	CC	CC	CC	CC	AC	CC	CC	CC	CC	CC	CC	CC	CC	CC	CC	CC	CC	CC	CC	AC	CC	CC	CC	CC	CC	CC	CC	CC	CC	CC	CC	AA
AX-169157266	scaffold1031	247024	AG	AG	--	AG	AG	AA	GG	AG	AG	AG	AA	GG	AG	GG	AG	GG	AG	GG	GG	AG	GG	AG	AG	GG	AG	GG	AA	GG	GG	GG	GG	GG	AG	AG	GG	GG	GG	AA	AG	GG	AG	AA	GG	GG	GG	GG	--
AX-169157267	scaffold973	467082	TT	TT	TT	TC	TT	TT	TT	TT	TT	TT	TT	TT	TT	TT	TT	TT	TT	TT	TT	TC	TT	TT	TT	TT	TC	TT	TT	TT	TT	TT	--	TT	TT	TT	TT	TT	TT	TT	TT	TT	TT	TT	TT	TT	TT	TT	TT
AX-169157269	scaffold337	1529178	TT	TT	TT	--	GG	TG	TT	TT	TT	TT	TG	TT	TT	TT	TT	TT	TT	--	TT	TG	TT	TT	--	TT	TT	TT	TT	TT	TT	--	TT	TT	TT	TT	GG	TT	TT	TT	TT	TT	TT	TT	TT	TT	TT	TT	GG
AX-169157273	scaffold885	721948	AC	AC	AC	AA	AC	AC	AC	AA	AC	AA	AC	AC	AA	AC	AC	AA	AA	AC	AA	AA	AA	AC	AC	AC	AA	AA	AC	AA	AA	AC	AC	AA	AC	AC	CC	AC	AC	AA	AA	AA	AC	AA	AA	CC	AC	AC	AA
AX-169157274	scaffold1459	124535	CC	CC	CC	CC	TC	TC	CC	CC	TC	CC	CC	CC	TC	CC	CC	CC	TC	CC	CC	CC	TC	CC	CC	CC	CC	CC	CC	CC	TC	CC	CC	CC	CC	TC	CC	CC	TC	TC	TC	CC	TC	CC	TC	CC	CC	TC	CC
AX-169157276	scaffold43054	95141	AA	AA	AG	AA	AG	AA	AG	AG	AG	AA	AA	AA	AA	AA	AA	AA	AG	AA	AA	AA	AA	AA	AG	--	AA	AA	AG	AA	AG	AG	AG	AA	AG	AG	--	AG	AG	AG	AA	AA	AA	AA	AA	AA	AG	AA	AA
AX-169157279	scaffold447	49999	GG	AA	GG	GG	AG	GG	GG	GG	GG	--	AG	GG	GG	GG	GG	AG	GG	AG	GG	--	GG	GG	GG	GG	AG	AG	GG	GG	GG	GG	AG	GG	--	GG	AG	AG	GG	GG	GG	GG	--	GG	GG	AA	GG	--	GG
AX-169157281	C35776	22038	GG	TG	GG	TG	TG	TG	GG	TG	TG	GG	TG	TG	TG	GG	TG	TT	TG	TT	TG	TG	TT	GG	GG	GG	TG	TT	TG	TG	TT	TG	TG	TG	TT	TG	--	TT	TG	TG	TT	TG	TT	TG	TT	TG	TG	--	GG
AX-169157282	scaffold631	269137	GG	AA	GG	AG	AG	GG	GG	GG	GG	GG	AG	AG	GG	GG	GG	AG	GG	AG	GG	AG	GG	GG	--	AG	AG	GG	GG	GG	GG	GG	GG	GG	AG	GG	AG	GG	GG	GG	GG	GG	--	GG	GG	--	GG	AG	--
AX-169157283	scaffold203	504910	TT	TC	TT	TC	TC	TT	TC	TT	TT	TT	TT	TT	TC	TC	TC	TT	TT	TC	TT	TC	TC	TT	TC	TC	TC	TT	TC	TC	TT	TT	TT	TT	TC	TC	TT	TT	TT	TT	TT	TT	TT	TT	TC	TC	TC	TT	TC
AX-169157286	scaffold1053	38853	GG	AG	GG	GG	GG	GG	GG	GG	GG	AG	GG	AG	GG	GG	GG	GG	GG	AG	AG	GG	GG	GG	GG	AA	GG	AG	GG	GG	GG	GG	AG	AG	AG	GG	AG	GG	GG	GG	GG	GG	GG	GG	GG	AG	GG	GG	GG
AX-169157287	scaffold48	712618	AG	AG	GG	GG	AG	AG	GG	GG	GG	GG	AG	GG	GG	GG	GG	GG	GG	GG	GG	GG	GG	GG	GG	GG	GG	AG	GG	GG	GG	GG	AG	GG	GG	GG	AG	AG	GG	GG	GG	AA	AG	GG	GG	AG	GG	GG	GG
AX-169157290	scaffold1052	58335	AG	AG	AA	AG	AG	AG	AG	AA	AG	AG	AG	AG	AA	AG	AA	GG	AA	AG	GG	AG	AA	AG	AA	AA	AG	AG	AG	AA	AG	AG	AG	AG	AG	AA	AG	AG	AG	AG	AA	AG	AG	AG	AA	AG	AA	AG	AG
AX-169157291	scaffold1571	178911	CC	CC	CC	CC	CC	CC	CC	CC	CC	CC	CC	CC	CC	CC	CC	CC	CC	CC	CC	CC	CC	CC	CC	CC	CC	CC	CC	CC	CC	CC	CC	CC	CC	CC	CC	CC	CC	CC	CC	CC	CC	CC	CC	CC	CC	CC	CC
AX-169157292	scaffold1267	1024203	TC	TC	TT	TT	TC	CC	TC	TC	TC	TT	TC	TT	TT	TT	TT	TT	TT	TT	CC	TT	TC	TT	TC	TT	TC	TC	TT	TC	TT	TT	TC	CC	TC	--	TT	TC	TC	TT	TT	TC	CC	TC	TC	TC	TC	TC	TC
AX-169157293	scaffold40868	79116	CC	CC	CC	CC	CC	CC	CC	AA	CC	CC	CC	CC	CC	CC	CC	CC	CC	CC	CC	CC	AA	CC	AA	CC	CC	CC	AA	CC	CC	AA	CC	CC	CC	CC	CC	CC	AA	CC	CC	CC	CC	AA	AA	CC	AA	CC	CC
AX-169157297	scaffold37884	15098	GG	AG	GG	AG	AG	AG	GG	GG	GG	AG	AG	GG	GG	AA	AG	AG	GG	AG	AG	--	GG	AA	GG	AG	GG	GG	GG	GG	GG	GG	GG	GG	GG	GG	AA	GG	GG	GG	GG	GG	AG	GG	GG	AG	GG	AG	GG
AX-169157298	scaffold280	338243	TC	CC	TC	TT	CC	TC	TT	TT	TC	CC	CC	TC	TC	TC	TT	CC	TT	CC	CC	TC	TC	TC	TT	CC	TC	TC	TC	TC	TT	TT	CC	CC	CC	TC	CC	CC	TC	TC	TT	TC	TC	TC	TT	CC	TC	TC	TC
AX-169157299	scaffold43576	97535	AA	AA	AG	AG	AA	AA	AG	AG	AG	AA	AA	AG	GG	AA	AA	AG	GG	AA	AG	AG	AG	AA	AA	AA	AA	GG	AG	AG	GG	AA	AA	AG	AA	AG	AA	AG	AA	GG	GG	AG	AA	AG	AG	AA	AA	AA	AG
AX-169157302	scaffold1214	71279	AG	AA	AA	AA	AG	AA	AA	AA	AA	AA	AG	AA	AA	AA	AA	AA	AA	AA	AA	AA	AA	AA	AA	AA	AA	AA	AA	AA	AA	AA	AA	AA	AA	AA	AG	AA	AA	AA	AA	AA	AG	AA	AA	AA	AA	AG	AA
AX-169157306	scaffold20	479795	GG	GG	GG	GG	GG	TG	GG	GG	GG	GG	GG	GG	GG	GG	GG	GG	GG	GG	GG	GG	GG	GG	GG	GG	GG	GG	GG	GG	GG	GG	GG	GG	TG	GG	GG	GG	GG	GG	GG	GG	TG	GG	GG	TG	GG	TG	GG
AX-169157308	scaffold1785	848284	AG	AA	AG	AG	AG	AA	AA	AG	AG	AG	AA	AG	AA	AA	AA	AA	AA	AA	AA	AG	AA	AA	AG	AA	AA	AA	AA	AA	AA	AG	AA	AA	AA	--	AG	AA	AA	AG	AA	AG	AA	AA	AG	AA	AG	AA	AA
AX-169157312	scaffold1627	99949	AA	AA	AA	AA	AA	AA	AA	AA	AA	AA	AA	AA	AA	AA	AA	AA	--	AA	AA	AA	AA	AA	AA	AA	AA	AA	AA	AA	AA	AA	AA	AA	AA	AA	AA	AA	AA	AA	AA	AA	AA	AA	AA	AA	AA	AA	AA
AX-169157315	scaffold252	106737	AA	GG	GG	GG	AG	AG	AG	AG	GG	GG	AG	GG	GG	AG	AG	GG	GG	GG	AG	GG	AG	AG	AG	GG	GG	GG	GG	GG	GG	AG	GG	GG	AG	GG	AG	GG	GG	GG	AG	GG	AG	AG	AG	AG	AG	AG	GG
AX-169157317	scaffold1127	225906	CC	CC	CC	TC	CC	CC	CC	CC	CC	CC	CC	TC	CC	CC	CC	CC	CC	CC	CC	CC	CC	CC	CC	CC	TC	CC	CC	CC	CC	CC	CC	CC	CC	CC	CC	CC	CC	CC	CC	CC	CC	CC	CC	CC	CC	CC	TC
AX-169157319	scaffold41988	49107	TC	TT	TC	TC	TC	TC	TT	TT	TT	TT	TT	TC	TC	TT	TC	TT	TC	TC	CC	TC	TC	TT	TT	TC	CC	TC	TT	TC	TC	TC	CC	CC	TC	TC	TC	TC	TC	TC	TT	TC	TC	TC	TC	CC	TC	TC	TC
AX-169157320	scaffold564	241232	AC	CC	CC	AC	AC	AC	CC	AA	CC	CC	AC	CC	AC	CC	CC	AC	AC	CC	CC	AC	AA	CC	AC	CC	AC	CC	CC	CC	AC	AC	AC	CC	CC	CC	CC	CC	AC	AC	AC	AC	AC	AA	AA	CC	AC	AA	AC
AX-169157321	scaffold38922	54267	CC	CC	CC	CC	CC	CC	CC	CC	CC	CC	CC	CC	CC	CC	CC	CC	CC	CC	CC	CC	CC	CC	CC	CC	CC	CC	CC	CC	CC	CC	CC	CC	CC	CC	CC	CC	CC	CC	CC	CC	CC	CC	CC	CC	CC	CC	CC
AX-169157323	scaffold308	62757	AA	AG	AA	AA	AA	AA	AG	AG	AA	AA	AA	AA	AA	AA	AA	AG	AA	AA	AG	AA	AG	AA	AG	AA	AA	AG	AA	AA	AG	AG	AG	AG	AA	AA	AG	AG	AG	AA	AA	AG	AG	AG	AA	AG	AA	AA	AA
AX-169157325	scaffold43	606922	CC	CC	CC	CC	CC	CC	CC	CC	CC	CC	CC	TC	CC	CC	CC	CC	CC	CC	CC	CC	CC	CC	CC	CC	CC	CC	CC	CC	CC	CC	CC	TC	CC	CC	CC	CC	CC	CC	CC	CC	CC	CC	CC	CC	CC	CC	CC
AX-169157326	scaffold38466	46782	TC	CC	CC	TC	CC	CC	CC	TC	TC	TT	CC	CC	CC	CC	CC	CC	TC	CC	CC	CC	TT	CC	TC	CC	TC	CC	TT	TC	CC	TC	--	--	CC	CC	CC	CC	--	CC	TC	CC	TT	CC	CC	TT	TT	TC	CC
AX-169157328	scaffold294	164900	TG	TT	TT	TT	GG	TG	TT	TT	TT	TG	TG	TT	TT	TT	TT	TT	TT	TG	TT	TT	TT	TT	TG	TG	TT	TT	TT	TT	TT	TT	TT	TT	TG	TT	TG	TT	TT	TT	TT	TT	TG	TT	TT	TT	TT	GG	TT
AX-169157336	scaffold1160	268316	CC	CC	CC	CC	CC	CC	CC	CC	CC	CC	CC	CC	CC	CC	CC	CC	CC	CC	CC	CC	CC	CC	CC	CC	CC	CC	CC	CC	CC	CC	CC	CC	CC	CC	CC	CC	CC	CC	CC	CC	CC	CC	CC	CC	CC	CC	CC
AX-169157337	scaffold43616	35836	CC	--	TC	CC	CC	CC	TC	CC	CC	TC	CC	TC	TC	CC	CC	TC	CC	TC	TC	CC	CC	CC	CC	TC	CC	TC	CC	CC	TC	TC	TC	CC	CC	TC	TC	TC	CC	TC	CC	TC	CC	TC	TC	CC	CC	CC	CC
AX-169157338	scaffold40030	5975	AA	AA	AA	AA	AA	AA	AA	--	AA	AA	AA	AA	AA	AA	AA	AA	AA	AA	AA	AA	AA	AA	AA	AA	AG	AG	AA	AA	AA	--	AG	AG	AA	AA	AA	AG	AA	AA	AA	AG	AA	AA	AA	AA	AA	AA	AA
AX-169157340	scaffold999	24609	AG	AG	AA	AA	GG	AG	AA	AA	AA	AA	AG	AA	AA	AA	AA	AA	AA	AA	AA	AA	AA	AA	AA	AA	AA	AA	AA	AA	AA	AA	AG	AA	AG	AA	AG	AG	AA	AA	AA	--	AG	AA	AA	AG	AA	AG	AA
AX-169157342	scaffold44006	10930	GG	GG	GG	GG	GG	GG	GG	GG	GG	GG	GG	GG	GG	GG	AA	AG	GG	GG	AG	GG	GG	GG	GG	GG	GG	GG	GG	GG	GG	GG	GG	AG	GG	GG	GG	GG	GG	GG	GG	GG	GG	GG	GG	GG	GG	GG	GG
AX-169157343	scaffold71	159919	AA	AA	AA	AA	AA	AA	AA	AA	AA	AA	AA	AA	AA	AG	AA	AG	AA	AA	AA	AA	AA	AG	--	AA	AA	AA	AA	AA	AA	AA	AA	AA	AA	AA	AA	AA	AA	AA	AA	AA	AA	AA	AA	AA	AA	AA	AA
AX-169157345	scaffold211	437600	TC	CC	CC	TC	TC	TC	CC	TC	CC	CC	TC	CC	TC	CC	CC	TC	TC	CC	CC	TC	TC	CC	CC	CC	TC	CC	CC	TC	CC	CC	CC	CC	CC	CC	CC	CC	CC	TC	CC	CC	TC	CC	TC	CC	TC	TC	TC
AX-169157346	scaffold43920	304089	GG	AG	GG	GG	GG	GG	GG	GG	GG	--	GG	GG	GG	GG	AG	GG	GG	GG	GG	GG	GG	GG	GG	GG	GG	GG	GG	GG	GG	GG	GG	GG	AA	GG	AA	GG	GG	GG	GG	GG	AG	GG	GG	AA	GG	AG	GG
AX-169157347	scaffold1245	159434	AC	CC	AC	CC	CC	AC	AC	AC	CC	CC	CC	CC	AC	CC	CC	CC	CC	CC	CC	CC	AC	AC	CC	CC	AC	AC	AC	CC	AC	CC	--	AC	CC	--	CC	AC	AC	AA	CC	CC	AC	AC	AA	CC	AC	AC	CC
AX-169157357	scaffold678	843111	CC	CC	CC	CC	CC	TC	CC	CC	CC	CC	CC	CC	CC	CC	CC	TC	CC	CC	CC	CC	CC	CC	CC	CC	CC	CC	CC	CC	CC	CC	--	CC	TC	CC	CC	CC	CC	CC	CC	CC	TC	CC	CC	TC	CC	TC	CC
AX-169157359	scaffold1104	640283	CC	CC	CC	CC	CC	AC	CC	CC	CC	CC	CC	CC	CC	CC	CC	AA	CC	CC	CC	AC	CC	AC	CC	CC	CC	CC	CC	CC	CC	CC	CC	CC	CC	CC	CC	CC	CC	CC	CC	CC	CC	CC	CC	CC	CC	CC	CC
AX-169157363	scaffold1532	894099	GG	GG	GG	GG	GG	GG	GG	GG	GG	GG	GG	GG	GG	GG	GG	GG	GG	GG	GG	AG	GG	GG	GG	GG	AG	GG	GG	GG	GG	--	GG	GG	GG	GG	GG	GG	GG	GG	GG	GG	GG	GG	GG	GG	GG	GG	GG
AX-169157366	scaffold164	336646	GG	AA	GG	AG	GG	AG	AG	GG	AG	AG	AG	AA	AG	AG	AG	AG	AG	AA	AG	AA	AG	AG	GG	AA	AG	AG	AG	AG	AG	GG	GG	--	AG	AG	AG	AG	GG	GG	GG	AG	GG	AG	AG	AG	GG	AA	AA
AX-169157368	scaffold469	786963	AA	AA	AA	AA	AA	AA	AA	AA	AA	AA	AA	AA	AA	AA	AA	AA	AA	AA	AA	AA	AA	--	AA	AA	AA	AA	AA	--	AA	AA	AA	AA	AA	AA	AA	AA	AA	AA	AA	AA	AA	AA	--	AA	AA	AA	AG
AX-169157370	scaffold1697	91037	CC	CC	CC	TC	CC	CC	CC	TC	TC	TC	CC	CC	CC	CC	CC	--	TC	CC	CC	TC	TC	CC	TC	CC	TC	CC	TC	TC	CC	CC	--	CC	TC	CC	TC	CC	TC	CC	TC	CC	TC	CC	CC	CC	TC	TC	TC
AX-169157371	scaffold675	82954	AG	GG	AG	AG	AA	AG	AG	GG	AG	GG	AG	AG	AA	GG	GG	GG	AA	AG	AG	GG	GG	AG	GG	GG	AG	AG	GG	AA	AG	AG	AG	AG	AG	AG	AG	AG	AA	GG	AA	AG	GG	AG	GG	AG	AA	GG	AG
AX-169157372	scaffold42930	111149	AA	CC	CC	CC	CC	AC	AC	AC	CC	CC	AC	CC	CC	AC	AC	CC	CC	CC	CC	CC	AC	AC	AC	CC	CC	AC	AC	AC	AC	CC	AC	CC	AC	CC	CC	CC	AC	CC	CC	CC	AC	AC	CC	CC	AC	AC	CC
AX-169157373	scaffold1541	37909	TG	TT	TT	TG	TT	TG	TT	TT	TT	TG	TT	TT	TT	TT	TT	TT	TT	TT	TG	TG	TT	TT	TT	TT	GG	TG	TT	TT	TT	TT	TT	TT	TT	TT	TT	TT	TT	TT	TT	TG	TG	TT	TT	TT	TT	TG	TG
AX-169157378	scaffold1857	201205	GG	GG	TG	TG	GG	GG	TT	TT	TG	GG	TG	GG	TG	GG	TG	GG	TG	GG	GG	GG	TT	TG	TG	GG	TG	GG	TG	TG	TG	--	GG	GG	GG	TG	GG	GG	TG	TG	TT	GG	GG	TT	TT	GG	TT	GG	GG
AX-169157381	scaffold43782	146107	AA	AA	AA	AA	AA	AA	AA	AA	AA	AA	AA	AG	AA	AA	AA	AA	AA	AA	AA	AA	AA	AA	AA	AA	AA	AA	AA	AA	AA	AA	AA	AA	AA	AA	AA	AA	AA	AA	AA	AA	AA	AA	AA	AA	AA	AA	AA
AX-169157386	scaffold1347	220088	AA	AA	AA	AG	AA	AA	AA	AA	AA	AA	AA	AG	AA	AA	AA	AA	AA	AA	AA	AA	AA	AA	AA	AA	AA	AA	AA	AA	AA	AA	AA	AA	AA	AA	AA	AA	AA	AA	AA	AA	AA	AA	AA	AA	AA	AA	AG
AX-169157389	scaffold1017	461812	AA	AA	AA	AA	AA	AA	AA	AC	AC	AA	AA	--	AA	AA	AA	AC	AC	AA	AA	AA	AC	AA	AA	AA	AA	AA	AA	AA	AA	AA	AA	AA	AA	AA	AA	AA	AA	AC	AA	AA	AA	AA	AC	AA	AC	AA	AA
AX-169157390	scaffold368	397607	CC	CC	CC	CC	CC	TC	CC	--	CC	CC	CC	CC	CC	TT	--	--	CC	CC	CC	CC	CC	TC	CC	CC	CC	CC	CC	TC	CC	TC	--	CC	CC	CC	CC	CC	TC	CC	CC	CC	TT	CC	CC	CC	CC	TT	CC
AX-169157395	scaffold858	72522	TC	TT	TT	CC	TC	TC	TT	TT	TT	TT	TC	TC	TT	TT	TT	TC	TT	TC	CC	CC	TT	TT	TT	TT	CC	TT	TT	TT	TT	TT	TC	TC	TT	TC	TT	TC	TT	TT	TT	TT	CC	TT	TT	TT	TT	CC	CC
AX-169157396	scaffold1741	366202	TC	TT	TC	TC	TC	TC	TC	TT	CC	TT	TC	TT	TC	TT	TT	TC	TC	TT	TC	TT	TC	TT	CC	TT	TT	CC	TT	TC	CC	TC	CC	CC	TT	TC	TT	CC	CC	TC	TC	CC	TC	TC	TC	TT	TT	TC	TC
AX-169157402	scaffold660	83435	CC	CC	CC	CC	CC	CC	CC	CC	CC	CC	CC	AC	CC	CC	CC	AC	CC	CC	AC	CC	CC	CC	CC	CC	CC	CC	CC	CC	CC	AC	AC	--	AC	CC	AC	CC	AC	CC	CC	CC	CC	CC	CC	--	CC	CC	CC
AX-169157407	scaffold1815	108898	AA	AA	AA	AC	AC	CC	AC	AC	AC	AC	AC	CC	AC	CC	CC	AC	CC	CC	CC	AC	AC	CC	CC	AC	AA	AC	AC	CC	AC	AA	AC	CC	AA	AA	AC	AC	CC	AC	AC	AC	AC	AC	AC	AA	CC	AC	AC
AX-169157408	scaffold1682	329823	GG	AA	AG	AG	GG	GG	AG	AA	GG	AG	--	AG	AG	AG	AG	AG	GG	AG	--	AG	AA	AG	AG	AG	--	AG	AA	AA	AA	AA	AG	--	AA	--	AA	AG	GG	GG	AA	AG	AA	AA	AA	AA	AA	AA	AG
AX-169157410	scaffold1164	283987	AA	AA	AA	AA	AA	AA	AG	AA	AA	--	AG	AG	AG	AG	AG	AG	AA	AG	AG	AA	AG	AG	AG	AG	AA	AG	AA	AG	--	AA	AG	AA	AA	AA	AA	AA	AG	AG	AG	AA	AA	AG	AG	--	AG	AA	AA
AX-169157413	scaffold1862	301676	CC	CC	CC	CC	CC	CC	AC	CC	CC	AA	CC	CC	CC	AC	CC	AC	AC	CC	CC	CC	AA	CC	AC	CC	CC	AC	AA	AC	AC	AA	AC	AA	AC	CC	AC	AC	AA	AC	CC	AC	CC	CC	AC	AC	AA	CC	CC
AX-169157415	scaffold140	89196	GG	AA	AA	AA	AG	GG	AA	AA	AA	AG	AA	AA	AA	AA	AA	AA	--	AA	AA	AA	AA	AA	AA	AA	AA	AA	AA	--	AA	AA	AA	AA	AG	AA	--	AA	AA	AA	AA	AA	AA	AA	AA	AA	AA	AA	AA
AX-169157416	scaffold1610	286966	AG	GG	GG	GG	AG	AG	GG	GG	GG	AG	GG	GG	GG	GG	GG	GG	GG	GG	GG	GG	GG	GG	GG	GG	GG	GG	GG	GG	GG	GG	GG	GG	AG	GG	AG	GG	GG	GG	GG	GG	AG	GG	GG	GG	GG	GG	GG
AX-169157418	scaffold102	1255889	AA	AA	AA	AG	AA	AA	AG	AG	AA	AA	AA	AA	GG	GG	GG	GG	AA	AA	GG	AG	GG	AG	AG	AG	AG	AG	AG	AG	AG	AG	GG	AG	AA	AG	AA	AG	GG	AG	GG	AA	AA	AG	GG	AA	GG	AA	AG
AX-169157419	scaffold279	249100	CC	TC	TC	CC	CC	CC	TC	CC	TC	TT	CC	CC	TC	CC	CC	CC	TC	CC	CC	TC	CC	CC	--	CC	CC	CC	CC	CC	CC	CC	TC	CC	CC	CC	CC	CC	TC	TC	CC	CC	CC	CC	CC	CC	CC	CC	TC
AX-169157422	scaffold168	875737	GG	AA	GG	AA	GG	AG	--	--	AA	GG	--	AA	GG	GG	GG	AA	AG	AG	AG	AA	AG	GG	GG	AG	AA	AG	--	AG	GG	AG	--	AG	GG	GG	GG	AA	--	AA	GG	AG	GG	GG	AG	--	AG	GG	AA
AX-169157424	scaffold41828	130942	CC	CC	CC	--	TC	CC	CC	CC	CC	CC	CC	TT	CC	CC	CC	CC	CC	TT	CC	CC	CC	CC	CC	CC	CC	TC	CC	CC	CC	CC	CC	CC	TC	CC	CC	CC	CC	CC	CC	--	CC	CC	CC	CC	CC	TT	CC
AX-169157426	scaffold655	184740	CC	CC	TC	CC	--	TC	TC	TC	TC	CC	CC	CC	TC	CC	CC	CC	TC	TC	CC	CC	TC	CC	TC	--	CC	--	TC	TC	TC	TC	CC	CC	CC	TC	CC	CC	TC	TC	--	CC	TC	TC	--	CC	TC	TC	CC
AX-169157430	scaffold987	406264	TT	TT	--	TT	TT	TT	TT	TT	TT	TT	TT	TT	TT	TC	TC	TC	TT	TT	TT	TT	TC	TC	TT	TT	TT	TT	TC	TT	TT	TC	TT	TT	TT	TT	TT	TT	TT	TT	TT	TT	TT	TT	TC	TT	TT	TT	TT
AX-169157431	scaffold1828	135586	TT	TT	TT	TC	TT	TT	TT	TT	TT	TT	TT	CC	TT	TT	TT	TT	TT	TC	TT	TT	TT	TT	TT	TT	TT	TT	TT	TT	TT	TT	TT	TT	TT	TT	TT	TT	TT	TT	TT	TT	TC	TT	TT	TT	TT	TT	TC
AX-169157432	scaffold485	286149	TG	GG	GG	TG	TG	TT	GG	GG	GG	GG	TG	TT	GG	TG	TT	GG	GG	TG	TG	TG	GG	TG	GG	TT	TT	GG	GG	GG	GG	GG	TG	TG	TG	GG	TT	GG	GG	GG	GG	GG	TT	GG	GG	TG	GG	TT	TG
AX-169157433	scaffold1705	48440	TC	TC	TC	TC	TC	TC	TC	TC	TC	TC	TC	TC	TC	CC	CC	CC	TC	TC	CC	CC	TC	CC	TC	CC	TC	CC	TC	TC	TC	TC	TC	--	TC	TC	TC	CC	TC	TC	TC	CC	CC	TC	TC	TC	TC	CC	TC
AX-169157440	scaffold43520	76619	GG	GG	GG	GG	GG	GG	GG	GG	GG	GG	GG	GG	GG	GG	GG	GG	GG	GG	GG	GG	GG	GG	GG	GG	GG	GG	GG	GG	GG	GG	GG	GG	GG	GG	GG	GG	GG	GG	GG	GG	GG	GG	GG	GG	GG	GG	GG
AX-169157443	scaffold44098	431073	AA	AA	AA	AG	AA	AA	AA	AA	AA	AG	AA	GG	AA	AA	AA	AG	AA	GG	AA	AG	AA	AG	AA	GG	AG	AA	AA	AA	AA	AA	AA	AA	AG	AA	AG	AA	AA	AA	AA	AA	AG	AA	AA	AG	AA	AG	AG
AX-169157444	scaffold3	48993	GG	GG	TG	TG	GG	TG	TG	TT	TT	GG	GG	TT	TG	GG	GG	GG	TT	TT	TT	TG	TT	GG	TT	TT	TT	GG	TT	TT	TG	TG	GG	TG	TG	TG	GG	GG	TT	TG	TT	GG	TG	TG	TG	TG	TT	TG	TG
AX-169157446	scaffold1249	399858	TT	TT	TT	TT	TT	TT	TT	TT	TT	TC	TT	TT	TT	TT	TC	TC	TT	TT	TT	TC	TT	TC	TT	TT	TT	TT	TT	TT	TT	TT	TT	TT	TC	TT	TC	TT	TT	TT	TT	TT	TT	TT	TT	TC	TT	TT	TT
AX-169157450	scaffold552	149371	CC	CC	CC	CC	CC	CC	CC	CC	CC	CC	CC	CC	CC	CC	CC	CC	CC	CC	CC	TC	CC	CC	CC	CC	CC	CC	CC	CC	CC	CC	CC	CC	CC	CC	CC	CC	CC	CC	CC	CC	CC	CC	CC	CC	CC	CC	CC
AX-169157452	scaffold337	1546668	CC	TC	TC	CC	--	CC	TC	CC	CC	TC	CC	CC	TC	CC	CC	CC	CC	--	CC	CC	CC	CC	TC	CC	CC	TC	CC	CC	TC	TC	TC	CC	CC	TC	TC	TC	--	TC	CC	TC	CC	TC	TC	CC	CC	CC	CC
AX-169157457	scaffold1404	60782	AA	AA	AA	AA	AA	AA	AA	AC	AA	--	AA	AA	AA	AA	AA	AA	AC	AA	AA	AA	AA	AC	AC	AA	AA	AA	AC	--	AA	AC	--	AA	AC	AA	AA	AA	--	AA	AC	AA	AA	AC	AA	AC	AC	AA	AA
AX-169157458	scaffold138	18864	TT	TT	TT	TT	TT	TT	TT	TT	TT	TT	TT	TT	TT	TT	TT	TT	TT	TT	TT	TT	TT	TT	TT	TT	TT	TT	TT	TT	TT	TT	TT	TT	TT	TT	TT	TT	TT	TT	TT	TT	TT	TT	TT	TT	TT	TT	TT
AX-169157461	scaffold578	313054	AG	AG	AG	AG	AG	AG	AG	AA	AG	AA	AA	AA	AA	AA	AA	AA	AG	AA	AA	AG	AA	AA	AA	AA	AG	AA	AG	AG	AG	AA	AA	--	AG	AA	AA	AA	AA	AG	AA	AA	AG	AG	AA	AG	AA	AA	AG
AX-169157462	scaffold1159	123785	AA	AC	AC	AC	AA	AC	AA	AC	--	AA	AC	AC	AA	AC	AA	AC	AA	AC	AA	AC	AA	AA	AC	AC	CC	--	AA	--	AA	AA	AC	AC	AA	AA	AA	AC	AC	AC	AC	AC	AA	AA	AA	AA	AC	CC	CC
AX-169157465	scaffold482	27548	TT	TT	TT	TT	TT	TT	TT	TT	TT	TC	TT	TT	TT	TT	TT	TT	TT	TT	TT	TT	TT	TT	TT	TT	TT	TT	TT	TT	TT	TT	TT	TT	TC	TT	TT	TT	TT	TT	TT	TT	TT	TT	TT	TT	TT	TT	TT
AX-169157469	scaffold867	892779	TT	TT	TT	TT	TT	TT	TT	TT	TT	TT	TT	TG	TT	TG	TT	TG	TT	TG	TG	TT	TT	TG	TT	TG	TT	TT	TT	--	TT	TT	TG	TG	TG	TT	TG	TG	--	TT	TT	TG	TT	TT	TT	TG	TT	TT	TT
AX-169157473	scaffold122	162074	AA	AA	AA	AC	AA	AA	AA	AA	AA	AA	AA	AA	AA	AA	AA	AA	AA	AA	AA	AC	AA	AA	AA	AA	AC	AA	AA	AA	AA	AA	AA	AA	AA	AA	AA	AA	AA	AA	AA	AA	AA	AA	AA	AA	AA	AA	AA
AX-169157476	scaffold70	496737	CC	CC	CC	CC	CC	CC	CC	CC	CC	CC	CC	CC	CC	CC	TC	CC	CC	TC	CC	CC	CC	TC	CC	TC	CC	CC	CC	CC	CC	CC	CC	CC	CC	CC	CC	CC	CC	CC	CC	CC	CC	CC	CC	CC	CC	CC	CC
AX-169157479	scaffold6	105033	TG	TT	TT	TT	TG	TT	TG	TG	TT	TT	TT	TT	TT	TT	TT	TT	TG	TT	TG	TT	TG	TT	TT	TT	TT	TT	TT	TT	TG	TT	TG	TG	TT	TT	TT	TG	TT	TG	TG	TT	TT	TG	TG	TT	TT	TT	TT
AX-169157481	scaffold1705	161336	TT	TT	TT	TG	TT	TT	TT	TT	TT	TT	TT	TT	TT	TT	TT	TG	TT	TT	TT	TG	TT	TT	TT	TT	TT	TT	TT	TT	TT	TT	TT	TT	TT	TT	TT	TT	TT	TT	TT	TT	TT	TT	TT	TT	TT	TT	TT
AX-169157483	scaffold194	62518	GG	GG	GG	GG	GG	GG	GG	GG	GG	GG	GG	AA	GG	AG	GG	AG	GG	AG	GG	AG	GG	GG	GG	AA	GG	AG	GG	GG	GG	GG	GG	GG	AG	GG	AG	GG	GG	GG	GG	AG	GG	GG	GG	AG	GG	GG	AG
AX-169157492	scaffold837	84350	AA	AA	AA	AA	AA	AA	AA	AA	AA	AA	AA	AA	AA	AG	AA	AA	AA	AA	AA	AA	AA	AA	AA	AA	AA	AA	AA	AA	AA	AA	AA	AG	AA	AA	AA	AA	AA	AA	AA	AA	AA	AA	AA	AA	AA	AA	AA
AX-169157495	scaffold1865	344518	CC	CC	CC	CC	TC	CC	CC	CC	CC	CC	TC	CC	CC	CC	CC	CC	CC	CC	CC	CC	CC	CC	CC	CC	CC	CC	CC	CC	CC	CC	CC	CC	TC	CC	TC	CC	CC	CC	CC	CC	TC	CC	CC	CC	CC	TC	CC
AX-169157496	scaffold870	65900	TC	CC	TC	TC	TC	TC	CC	TC	TC	CC	CC	CC	CC	TC	TT	CC	CC	CC	CC	TC	CC	TC	TC	CC	CC	CC	CC	CC	CC	TC	CC	CC	CC	TC	CC	CC	CC	CC	CC	TC	TC	CC	TC	CC	CC	CC	CC
AX-169157497	scaffold493	54102	GG	GG	GG	GG	GG	GG	TG	TG	GG	GG	GG	GG	GG	GG	GG	GG	GG	GG	TG	GG	TG	GG	TG	GG	GG	GG	GG	GG	GG	--	GG	GG	GG	GG	GG	GG	GG	GG	TG	GG	GG	TG	TG	GG	TG	GG	GG
AX-169157499	scaffold1189	66070	GG	GG	GG	GG	GG	GG	GG	GG	GG	--	GG	AG	GG	GG	GG	GG	GG	GG	GG	GG	GG	GG	GG	AG	GG	GG	GG	GG	GG	GG	GG	GG	GG	GG	GG	GG	GG	GG	GG	GG	GG	GG	GG	GG	GG	GG	GG
AX-169157502	scaffold549	17852	AG	GG	GG	AG	AG	AG	AG	GG	GG	GG	GG	GG	AG	AG	AG	AG	GG	GG	AG	AG	AG	AG	GG	AG	AG	AG	GG	AG	AG	GG	AA	GG	AG	GG	GG	AG	AG	AG	AG	GG	AA	AG	AG	--	AG	AA	AG
AX-169157504	scaffold967	374662	TC	TT	TC	TC	TC	TC	TC	CC	TC	TT	TC	TC	CC	CC	CC	CC	TC	TC	TC	TC	CC	CC	TC	TC	TC	CC	TC	CC	TC	CC	TC	TC	TT	CC	TT	TC	TC	TC	CC	CC	CC	CC	CC	TT	TC	CC	TC
AX-169157507	scaffold1710	351104	AA	AA	AA	AA	AA	AA	AA	GG	AA	AA	AA	AA	AA	AA	AA	AA	AA	AA	GG	AA	AA	AA	GG	AA	AA	AA	AA	AA	GG	AA	AA	AA	AA	AG	AA	AA	GG	GG	AA	AA	AA	GG	AA	AA	AA	AA	GG
AX-169157509	scaffold39522	50356	GG	GG	TG	TT	TG	TG	GG	TG	GG	GG	GG	TG	GG	TG	TG	GG	GG	TT	GG	TT	TG	TG	TG	TT	TG	TT	GG	GG	GG	GG	GG	GG	GG	TG	GG	GG	GG	TG	TG	TT	TG	GG	TG	GG	TG	GG	TG
AX-169157510	scaffold364	590335	AA	GG	GG	GG	AA	AA	GG	AG	AG	AG	AG	GG	GG	GG	GG	GG	AG	GG	AG	GG	GG	GG	GG	GG	GG	AA	GG	GG	GG	GG	GG	AG	GG	GG	GG	AG	AG	AG	AG	AG	AG	GG	AG	GG	GG	AG	GG
AX-169157512	scaffold992	132998	AA	AC	AA	CC	AA	AA	AA	AA	AA	AC	AA	AC	AA	AA	AA	CC	AA	AC	AC	CC	AA	AA	AA	AC	CC	AC	AA	AA	AA	AA	AA	AA	AA	AA	AC	AA	AA	AA	AA	AA	AC	AA	AA	AC	AA	AC	AC
AX-169157514	scaffold42190	97116	GG	AG	AA	AG	AG	AG	AA	AG	AA	AG	AG	AG	AG	AA	AG	GG	AA	AG	AA	AA	AG	AA	AG	AG	AG	AA	AG	AG	AG	AA	AA	AA	AG	AA	AG	AA	AG	AA	AA	AA	GG	AG	AA	AG	AA	AG	AG
AX-169157515	scaffold157	642213	CC	CC	CC	CC	CC	CC	CC	CC	CC	CC	CC	CC	CC	CC	CC	CC	CC	CC	CC	CC	CC	CC	CC	CC	CC	CC	CC	CC	CC	CC	CC	CC	CC	CC	CC	CC	CC	CC	CC	CC	CC	CC	CC	CC	CC	CC	CC
AX-169157517	scaffold858	17060	AG	AA	AA	AG	AG	AG	AA	AA	AA	AA	AA	GG	AA	AA	AA	AG	AA	GG	AG	AG	AA	AA	AA	AG	AG	AA	AA	AA	AA	AA	AA	AG	AA	AA	AA	AA	AA	AA	AA	AA	GG	AA	AA	AA	AA	GG	GG
AX-169157520	scaffold501	212030	TC	TT	TT	CC	TC	TC	TT	TT	TT	TT	TC	TC	TT	TC	TC	TT	TT	TC	TC	CC	TT	TC	TT	TC	CC	TC	TT	TT	TT	TT	TT	TC	TT	TT	TT	TT	TT	TT	TT	TC	CC	TT	TT	TT	TT	CC	TC
AX-169157523	scaffold1255	383721	TT	TT	TT	TT	TC	TT	TC	TT	TT	TC	TC	TT	TT	TT	TT	TC	TT	TT	TT	TT	TC	TT	TT	TT	TT	TT	TC	TT	TT	TC	TT	TC	TC	TT	TC	TT	TC	TC	TT	TC	TC	TT	TC	TT	TC	CC	TC
AX-169157529	scaffold347	136078	CC	CC	AC	AA	AC	AA	CC	AA	AA	CC	AC	AA	CC	AA	AA	CC	AC	AA	AA	AA	AA	AA	AC	AA	AC	AC	AA	AC	CC	AC	AC	--	CC	--	AC	AC	AC	CC	AA	AC	AC	CC	CC	CC	AC	AC	AA
AX-169157530	scaffold286	10747	CC	CC	CC	CC	CC	CC	CC	CC	CC	CC	CC	AC	CC	CC	CC	CC	CC	AC	CC	AC	CC	CC	CC	AC	AC	CC	CC	CC	CC	CC	AC	CC	CC	CC	CC	CC	CC	CC	CC	AC	CC	CC	CC	CC	CC	CC	AC
AX-169157534	scaffold41974	56276	GG	GG	GG	GG	GG	GG	GG	GG	GG	GG	GG	GG	GG	GG	GG	AG	GG	GG	GG	GG	GG	GG	GG	GG	GG	GG	GG	GG	GG	GG	GG	GG	GG	GG	GG	GG	GG	GG	GG	GG	GG	GG	GG	GG	GG	GG	GG
AX-169157535	scaffold42634	79663	TT	TT	TC	TT	TT	TT	TT	--	TC	TT	TT	TT	TT	TT	TT	TT	TC	TT	TC	TT	TC	TT	TT	TT	TT	TT	TT	TC	TT	TT	TT	TC	TT	TT	TT	TT	TT	TC	TT	TT	TC	TT	TC	TT	TC	TC	TT
AX-169157536	C34436	203	TC	CC	TC	CC	TC	TC	TT	CC	CC	CC	--	CC	CC	CC	CC	CC	CC	CC	CC	CC	CC	CC	CC	CC	CC	CC	TC	CC	TC	TC	CC	CC	CC	TC	CC	--	TC	CC	TC	CC	CC	TC	CC	CC	TT	TC	CC
AX-169157538	scaffold40612	41549	TT	TT	TT	TT	TT	TT	TT	TT	TT	TT	TT	TT	TT	TG	TG	TG	TT	TT	TT	TT	TT	TT	TT	TT	TT	TT	TT	TT	TT	TT	TT	TT	TT	TT	TT	TT	TT	TT	TT	TT	TT	TT	TT	TT	TT	TT	TT
AX-169157539	scaffold418	94948	CC	TT	TT	TT	TC	TC	TT	TT	TT	TT	TC	TT	TT	TT	TT	TT	TT	TT	TT	TT	TT	TT	TT	TT	TT	TT	TT	TT	TT	TT	TT	TT	TT	TT	TT	TT	TT	TT	TT	TT	TT	TT	TT	TT	TT	TT	TT
AX-169157544	scaffold41890	60719	CC	TT	TC	CC	TC	CC	CC	TC	TC	TC	TC	CC	CC	--	TC	TT	TC	CC	CC	CC	CC	--	--	CC	CC	CC	CC	CC	TC	TT	CC	CC	TT	CC	TC	CC	TC	TC	TC	CC	CC	TC	CC	TC	CC	CC	CC
AX-169157546	scaffold43608	218715	TT	TC	TC	TT	TT	TT	TC	TT	TC	TC	TT	TT	TT	TC	TC	TT	TT	TT	TT	TT	TT	TC	TC	TT	TT	TT	TC	TC	TT	TC	TT	TT	TT	TC	TT	TT	TC	TT	TT	TT	TT	TT	TT	TT	TC	TT	TT
AX-169157547	C28726	3858	AA	AA	AA	AA	AC	AC	AA	AC	AC	AA	AC	AC	AA	AA	AA	AA	AC	AC	CC	AC	AC	AC	AC	AC	AA	AA	AC	AC	AA	AA	AA	AC	AC	AA	AA	AA	AC	AA	AC	AA	AC	AA	AA	AC	AC	AC	AC
AX-169157550	scaffold1829	143864	CC	CC	CC	TC	CC	CC	CC	CC	CC	CC	CC	CC	CC	CC	CC	TC	CC	CC	CC	CC	CC	CC	CC	CC	TC	CC	CC	CC	CC	CC	CC	CC	CC	CC	CC	CC	CC	CC	CC	TC	CC	CC	CC	CC	CC	CC	CC
AX-169157553	scaffold760	484365	TT	CC	TC	TT	TT	TT	TC	TT	TT	TT	TT	TT	TC	CC	CC	TC	TT	TT	TT	TT	TC	CC	TC	TT	TT	TT	TC	TC	TC	TC	TT	TT	CC	TC	TC	TT	TT	TT	TT	TT	TC	TC	TT	CC	TC	TT	TT
AX-169157560	scaffold1391	151502	GG	GG	GG	GG	AG	GG	GG	GG	GG	GG	AG	GG	GG	AA	AG	GG	GG	GG	AG	GG	GG	GG	GG	GG	GG	AG	GG	GG	GG	GG	AG	GG	GG	GG	GG	AG	GG	--	GG	AG	GG	GG	GG	GG	GG	AG	AG
AX-169157562	scaffold315	549619	TC	TC	TC	CC	CC	TT	TC	TC	TC	TC	--	TC	TC	TC	TT	TT	TC	TC	CC	TC	TC	TT	TC	CC	CC	CC	TC	TC	TC	TC	TC	CC	TC	TC	TC	TT	TC	TC	TC	CC	CC	TC	TC	TC	TC	CC	TC
AX-169157564	scaffold400	247793	GG	GG	GG	AG	GG	GG	GG	GG	GG	GG	GG	GG	GG	GG	GG	GG	GG	GG	GG	GG	GG	GG	GG	GG	AG	GG	GG	GG	GG	GG	GG	GG	GG	GG	GG	GG	GG	GG	GG	GG	GG	GG	GG	GG	GG	GG	GG
AX-169157565	scaffold53	693455	AA	AA	AA	AG	AG	AG	AA	AG	AA	AA	AG	AG	AA	AA	AA	AA	AA	AA	AG	GG	AG	AA	AG	AA	AG	GG	AA	AA	AA	AG	AA	AG	AA	AA	AA	AG	AG	AA	AA	AG	AG	AG	AG	AA	AG	AG	GG
AX-169157567	scaffold42446	102290	TC	TT	TT	TT	TC	TC	TT	TC	TC	TT	TC	TT	TC	TT	TC	TT	TT	TT	TT	TT	TT	TC	TC	TT	TT	TT	TC	TC	TC	TT	TT	TT	TT	TT	TT	TT	TC	TC	TT	TT	TC	TC	TC	TT	TC	TC	TT
AX-169157571	scaffold1024	993759	CC	CC	CC	CC	CC	CC	CC	CC	CC	CC	CC	CC	CC	CC	CC	CC	CC	CC	CC	CC	CC	CC	CC	CC	CC	CC	CC	CC	CC	CC	CC	CC	CC	CC	CC	CC	CC	CC	CC	CC	CC	CC	CC	CC	CC	CC	CC
AX-169157572	scaffold43562	268444	TC	CC	TC	CC	TC	TC	CC	CC	CC	CC	TC	TC	TC	CC	CC	CC	TC	TC	TT	CC	CC	CC	CC	TC	TC	CC	TC	TC	TC	TC	CC	TT	CC	TC	CC	CC	TC	CC	CC	CC	TC	TC	CC	CC	TC	TC	CC
AX-169157573	scaffold759	175782	CC	TC	CC	TC	CC	CC	TC	CC	CC	TC	CC	TT	TC	CC	CC	CC	TC	TC	CC	TC	TC	CC	CC	TC	CC	TC	TC	TC	TC	CC	TC	CC	TC	CC	TC	TC	TC	TC	TC	CC	CC	TC	CC	TC	TC	CC	CC
AX-169157579	scaffold492	957995	GG	AG	GG	AG	GG	GG	AG	AG	GG	GG	GG	AG	GG	GG	GG	AA	GG	AG	GG	AA	AG	GG	AG	AG	AG	GG	GG	GG	GG	AG	GG	GG	GG	GG	AG	GG	AG	GG	GG	GG	GG	AG	GG	AG	GG	GG	GG
AX-169157582	scaffold878	42472	CC	CC	CC	CC	CC	CC	CC	CC	CC	CC	CC	CC	CC	CC	CC	CC	CC	CC	CC	CC	CC	CC	CC	CC	CC	CC	CC	CC	CC	CC	CC	CC	CC	CC	CC	CC	CC	CC	CC	CC	CC	CC	CC	CC	CC	CC	CC
AX-169157583	scaffold1469	86168	GG	GG	GG	GG	GG	GG	GG	GG	GG	GG	GG	AG	GG	GG	GG	GG	GG	--	GG	GG	GG	GG	GG	AG	GG	GG	GG	GG	GG	GG	GG	GG	GG	GG	GG	GG	GG	GG	GG	GG	GG	GG	GG	GG	GG	GG	AG
AX-169157584	scaffold760	399424	TG	GG	GG	TG	GG	GG	GG	GG	GG	GG	TG	GG	GG	GG	GG	TG	GG	GG	GG	TG	GG	GG	GG	GG	TG	GG	GG	GG	GG	GG	TG	GG	GG	GG	GG	GG	GG	GG	GG	TG	GG	GG	GG	GG	GG	GG	GG
AX-169157586	scaffold1017	92551	GG	GG	GG	GG	GG	GG	GG	GG	GG	GG	GG	GG	GG	GG	GG	GG	GG	GG	GG	GG	GG	GG	GG	GG	GG	GG	GG	GG	GG	GG	GG	GG	GG	GG	GG	GG	GG	GG	GG	GG	GG	GG	GG	GG	GG	GG	GG
AX-169157588	scaffold1104	454110	AA	AA	AA	AA	AA	AA	AA	AA	AA	AA	AA	AA	AA	AG	AG	AA	AA	AG	AA	AA	AA	AG	AA	AG	AA	AA	AA	AA	AA	AA	AA	AG	AA	AA	AA	AA	AA	AA	AA	AA	AA	AA	AA	AA	AA	AA	AA
AX-169157590	scaffold73	27256	AA	AA	AA	AA	AA	AA	AA	AA	AA	AA	AA	AG	AA	AA	AA	AA	AA	AG	AA	AA	AA	AA	AA	AG	AA	AA	AA	AA	AA	AA	AA	AA	AG	AA	AA	AA	AA	AA	AA	AA	AA	AA	AA	AA	AA	AA	AA
AX-169157594	scaffold1803	219544	AA	AA	AA	AA	AA	AA	AA	AA	AA	AA	AA	AA	AA	AA	AA	AG	AA	AG	AA	AG	AA	AA	AA	AA	AA	AA	AA	AA	AA	--	AA	AA	AG	AA	AG	AA	AA	AA	AA	AA	AA	AA	AA	AG	AA	AA	AG
AX-169157596	scaffold42770	175635	TT	TT	TT	--	TT	TT	TT	TT	TT	TT	TT	TT	TT	TC	TC	TC	TT	TT	TT	TT	TT	TC	--	TT	TT	TT	TT	TT	TT	--	TT	TT	TT	TT	TT	TT	TT	TT	TT	TT	TT	TT	TT	TT	TT	TT	TT
AX-169157600	scaffold1898	273175	AC	CC	CC	CC	--	CC	CC	CC	CC	AC	CC	CC	CC	AC	AC	CC	CC	CC	CC	CC	CC	CC	CC	CC	CC	CC	CC	CC	AC	CC	CC	CC	CC	CC	AC	CC	CC	CC	CC	CC	CC	CC	CC	CC	CC	CC	CC
AX-169157605	scaffold1518	110182	AG	AG	AA	AG	AG	AG	AA	AA	AA	AG	AG	AG	AA	AA	AA	AG	AA	AG	AA	AG	AA	AG	AA	AG	AG	AA	AA	AA	AA	AA	AA	AA	AG	--	AG	AA	AA	AA	AA	AA	AG	AA	AA	AG	AA	AG	AG
AX-169157609	scaffold424	321211	GG	GG	GG	GG	GG	GG	GG	GG	GG	GG	GG	GG	GG	GG	GG	GG	GG	GG	GG	GG	GG	GG	GG	GG	GG	GG	GG	GG	GG	GG	GG	GG	GG	GG	GG	GG	GG	GG	GG	GG	GG	GG	GG	GG	GG	GG	GG
AX-169157610	scaffold1402	87763	GG	GG	GG	AA	--	AG	GG	GG	GG	GG	GG	AA	GG	AG	AG	AG	GG	AG	AG	AG	GG	AG	GG	AA	GG	AG	GG	GG	GG	GG	GG	AA	GG	GG	AG	GG	GG	GG	GG	AG	GG	GG	GG	AG	GG	AG	AG
AX-169157611	scaffold569	116454	AA	AC	AC	AA	AA	AA	AC	AC	AC	AC	AA	AC	AC	AC	AC	AA	AC	AA	AA	AA	AC	AC	AC	AA	AA	AC	AC	AC	AC	AC	AC	AA	AA	AC	AA	AC	AC	AC	AC	AC	AC	AC	AC	AA	AC	AA	AC
AX-169157613	scaffold63	365788	AA	AA	AA	AA	AA	AA	AA	AA	AA	AA	AA	AA	AA	AA	AA	AA	AA	AA	AA	AA	AA	AA	AA	AA	AA	AA	AA	AA	AA	AA	AA	AA	AA	AA	AA	AA	AA	AA	AA	AA	AA	AA	AA	AA	AA	AA	AA
AX-169157616	scaffold948	496359	AG	AA	AG	GG	AG	AG	GG	GG	GG	AA	AG	GG	GG	AA	AA	AA	GG	GG	AA	AG	AG	AA	GG	GG	AG	AG	GG	GG	GG	--	--	AA	AA	--	AG	AG	GG	GG	GG	AG	AG	AG	AG	AA	GG	AG	GG
AX-169157617	scaffold5	209082	AG	AA	AG	AG	AG	AA	AA	AA	AG	AG	AA	AG	AG	AG	GG	AG	AG	AG	AG	AA	AA	AA	AA	AG	AA	AG	AG	AG	AG	AA	AA	AG	AA	AG	AG	AG	AA	AG	AG	AG	AA	AA	AA	AA	AA	AA	AA
AX-169157618	scaffold36820	14290	TC	CC	CC	CC	CC	TC	CC	TC	TC	CC	TC	TC	TT	CC	TC	TC	TC	TC	CC	CC	TT	TC	TC	TC	CC	CC	TC	TT	TT	TC	CC	CC	CC	TC	CC	CC	TC	CC	CC	TC	TC	TC	TC	CC	TC	TC	CC
AX-169157619	scaffold44098	452671	AA	AA	AC	AA	AA	AA	AA	AA	AA	AA	AA	AA	AC	CC	CC	AC	AA	AA	AA	AA	AC	CC	AA	AA	AA	AA	AA	AC	AA	AC	AA	AA	AA	AA	AA	AA	AA	AA	AC	AA	AC	AC	AA	AA	AA	AA	AA
AX-169157620	scaffold1715	159791	CC	AC	CC	AC	CC	CC	CC	AC	CC	AC	CC	AC	AC	CC	CC	AC	AC	AC	CC	AC	AC	CC	CC	AC	AC	CC	CC	AC	AC	CC	--	CC	AC	CC	--	AA	CC	AC	AC	CC	CC	AC	AC	CC	CC	CC	AC
AX-169157621	scaffold109	326806	GG	GG	GG	GG	GG	GG	AG	AG	GG	GG	GG	GG	GG	GG	GG	GG	GG	GG	GG	GG	AG	GG	--	GG	GG	GG	GG	GG	AG	--	GG	GG	GG	GG	GG	GG	GG	GG	GG	GG	GG	AG	GG	GG	GG	GG	GG
AX-169157629	scaffold43868	45537	TG	TT	TG	TG	TT	TG	TG	TT	TT	TG	TT	TG	TG	TG	TG	TG	TT	TG	TG	TG	TG	TT	TT	TG	TG	GG	TG	TT	TG	TG	GG	TT	TG	TG	TG	GG	TG	GG	TT	GG	TG	TG	GG	TT	TG	TT	TT
AX-169157630	scaffold1154	1094847	AC	CC	AC	AA	AC	AC	AC	AC	AC	CC	AC	AC	AC	CC	CC	AC	AC	--	AC	AA	AC	CC	AC	AA	AC	CC	AC	AC	AC	AC	AA	AC	CC	CC	CC	CC	AC	AC	AC	AC	AC	AC	AC	CC	AC	AC	AA
AX-169157632	scaffold1562	65802	CC	CC	CC	CC	TC	TC	CC	CC	CC	CC	TC	TC	CC	CC	CC	CC	CC	TC	TC	TC	CC	CC	CC	TT	CC	TT	CC	CC	CC	CC	TC	TT	CC	CC	--	TC	CC	CC	CC	TT	TC	CC	CC	CC	CC	TC	TC
AX-169157633	scaffold459	145323	GG	AG	GG	GG	GG	AG	AG	AG	AG	GG	AG	GG	GG	GG	GG	GG	GG	GG	AG	GG	AG	GG	AG	GG	AG	GG	GG	AG	GG	GG	GG	AG	AG	GG	GG	GG	AG	GG	GG	GG	AG	AG	AG	AG	AG	AG	AG
AX-169157636	scaffold43956	339679	GG	GG	GG	GG	GG	GG	GG	GG	GG	GG	TG	GG	GG	TG	TG	TT	GG	TG	TG	GG	GG	TG	GG	GG	GG	TG	GG	GG	GG	GG	GG	TT	GG	GG	GG	TG	GG	GG	GG	TT	GG	GG	GG	GG	GG	GG	TG
AX-169157637	scaffold1024	279194	CC	TC	TT	TT	TC	TC	TT	TT	TT	TT	TC	TT	TT	CC	TC	CC	TT	TT	TC	TC	TT	TC	TT	TC	TC	TC	TT	TT	TT	TT	TC	TC	CC	TT	TT	TC	TT	TT	TT	TC	CC	TT	TT	TC	TT	TC	TC
AX-169157639	scaffold1579	182667	AA	AA	AG	AG	AG	AG	AA	AG	AG	AA	AG	AA	AA	AA	AA	AA	AA	AA	AA	AG	AG	AA	AA	AA	AA	AA	AG	AA	AA	AG	AA	AA	AA	AG	AA	AA	AA	AA	AG	AA	AA	AA	AG	AA	AA	AA	AG
AX-169157640	scaffold1258	780546	AA	AA	AA	AA	AG	AA	AA	AA	AA	AA	AA	AG	AA	AA	AA	AA	AA	AA	AA	AA	AA	AA	AA	AG	AA	AA	AA	AA	AA	AA	AA	AA	AA	AA	AA	AA	AA	AA	AA	AA	AA	AA	AA	AA	AA	AG	AG
AX-169157643	scaffold522	300919	--	GG	AA	GG	GG	AA	GG	GG	GG	GG	GG	AA	AA	AA	AA	GG	AA	AA	AA	GG	AA	AA	GG	AA	AA	AA	GG	AA	AA	--	AA	AA	AA	AG	AA	AA	AA	AA	GG	AA	AA	AA	AA	AA	AA	AA	GG
AX-169157647	scaffold40072	6222	AA	AA	AA	AA	AC	AA	AA	AA	AA	AA	AA	AC	AA	AA	AA	AA	AA	AC	AA	AA	AA	AA	AA	AC	AA	AA	AA	AC	AA	AC	AC	AC	AA	AA	AA	AA	AC	AA	AA	AA	AA	AA	AA	AA	AA	AA	AA
AX-169157649	scaffold40076	51931	CC	CC	AC	AC	CC	CC	AC	AC	CC	CC	CC	CC	CC	CC	CC	CC	AC	CC	CC	AC	AC	CC	CC	CC	AC	CC	AC	AA	CC	AC	CC	CC	CC	CC	CC	CC	AA	AC	CC	CC	CC	CC	AC	CC	AC	CC	AC
AX-169157651	scaffold760	489803	CC	CC	TC	CC	TC	CC	CC	TC	TC	CC	CC	CC	TC	CC	CC	CC	CC	CC	CC	CC	TC	CC	TC	CC	CC	TC	CC	TC	TC	CC	CC	CC	CC	CC	CC	CC	TC	CC	TC	TC	CC	CC	TC	CC	TC	TC	CC
AX-169157655	scaffold145	772948	GG	AG	AG	AG	GG	GG	AG	AA	AG	AG	--	GG	AG	GG	GG	AA	AG	GG	AA	AG	AG	GG	AA	GG	AG	GG	AA	GG	GG	AG	AG	AG	GG	AA	AG	AG	AG	GG	AG	GG	GG	GG	AG	GG	AG	GG	AG
AX-169157663	scaffold20	799414	TC	TC	CC	CC	--	CC	TC	CC	CC	CC	CC	TC	TC	TC	TC	TC	TC	TT	TC	CC	CC	TC	TC	TC	CC	TC	CC	TC	TC	CC	--	TC	TC	CC	CC	TC	TC	TC	CC	TC	TC	TC	TC	TC	TC	TC	CC
AX-169157668	scaffold383	607872	CC	CC	CC	TC	CC	CC	CC	CC	CC	CC	TC	CC	CC	CC	CC	TC	CC	CC	TC	TC	CC	CC	CC	CC	CC	CC	CC	CC	CC	CC	CC	CC	CC	CC	CC	CC	CC	CC	CC	CC	CC	CC	CC	CC	CC	TC	TC
AX-169157669	scaffold177	293837	AG	AG	GG	AG	AA	AA	GG	AG	GG	AG	AG	AA	AG	AA	AA	AG	GG	AG	AG	AG	GG	AA	AG	AA	AG	--	AG	AG	GG	AG	AG	GG	AG	GG	AA	AG	GG	GG	GG	AA	AA	AG	AG	AA	AG	AA	AG
AX-169157672	scaffold42190	132328	AG	AG	GG	AG	GG	GG	GG	AG	GG	AG	AG	GG	AG	GG	AG	AA	GG	GG	AG	GG	AG	GG	AG	AG	AG	AG	AG	AG	AG	GG	AG	AG	AA	GG	AG	AG	AG	GG	GG	GG	AA	AG	GG	AG	AG	GG	AG
AX-169157674	scaffold1179	291158	GG	GG	GG	GG	GG	GG	GG	GG	GG	GG	AG	AG	GG	GG	GG	GG	GG	AG	GG	GG	GG	GG	GG	AG	GG	GG	GG	GG	GG	GG	GG	GG	GG	GG	GG	AG	GG	GG	GG	AG	GG	GG	GG	GG	GG	GG	GG
AX-169157675	scaffold1792	116831	AA	AA	AA	AA	AA	AA	AA	AA	AA	AA	AA	AA	AA	AG	AG	AA	AA	AA	AA	AA	AA	AG	AA	AA	AA	AA	AA	AA	AA	AA	AA	AA	AA	AA	AA	AA	AA	AA	AA	AG	AA	AA	AA	AA	AA	AA	AA
AX-169157678	scaffold578	239052	AG	GG	AG	AA	AA	AG	AG	AG	AG	AG	GG	AG	AG	AA	AG	AG	AG	AG	AG	AA	AG	AA	AG	AG	AA	AG	AG	AG	AG	AG	AG	GG	AG	AG	AG	AA	AG	AG	AG	AG	AG	AG	AG	GG	AG	AG	AG
AX-169157679	scaffold43038	53284	TC	CC	TT	TC	TC	TC	TT	TT	TT	TC	TC	TT	TT	TC	TT	TC	TT	TT	TC	TT	TT	TT	TT	TT	TT	TC	TT	TC	TT	TC	CC	TT	TC	TC	TC	TC	TT	TT	TT	TC	TC	TT	TT	TC	TT	TT	TT
AX-169157682	scaffold1179	1010952	CC	CC	CC	CC	CC	CC	CC	CC	CC	CC	CC	CC	CC	CC	CC	--	CC	CC	AC	AA	CC	CC	CC	CC	AA	CC	CC	CC	CC	CC	--	--	CC	CC	CC	AC	CC	CC	CC	CC	CC	CC	CC	CC	CC	CC	AA
AX-169157683	C33708	7863	TG	TG	TT	TT	TT	TT	TT	TT	TT	TG	TT	TT	TT	TT	TT	TT	TT	TT	TG	TT	TT	TT	TT	TT	TT	TG	TT	TT	TT	TT	TG	TG	TT	TT	TG	TG	TT	TT	TT	TT	TG	TT	TT	TT	TT	TG	TT
AX-169157693	scaffold140	555132	TG	TG	TG	TG	GG	GG	GG	GG	GG	TG	GG	TG	GG	GG	GG	TG	TG	TT	GG	TG	GG	GG	GG	GG	GG	GG	TG	GG	GG	GG	GG	GG	TG	GG	TG	GG	TG	TG	GG	GG	TG	TG	GG	TG	GG	TG	GG
AX-169157698	scaffold42570	79820	--	AG	AG	AG	GG	AG	AG	AA	AA	GG	AG	AG	GG	AG	AA	AG	AG	GG	AG	AG	AG	AG	AG	AG	AA	AG	AG	--	GG	AA	GG	AG	AG	AG	GG	GG	AG	GG	GG	AA	--	AG	AG	AG	--	AG	AA
AX-169157699	scaffold337	467689	AC	AA	AC	AA	AA	AA	AA	AA	AA	AA	AA	AA	AA	AA	AA	AC	AA	AA	AC	AC	AC	AA	AC	AA	AC	AA	AA	AA	AA	AA	AA	AC	AA	AC	AA	AA	AA	AA	AA	AA	AA	AC	AC	AA	AA	AA	AA
AX-169157701	scaffold20	805795	TC	TC	CC	TC	CC	TC	CC	TC	TC	CC	CC	TC	CC	TC	TC	TC	TC	TT	TC	TC	TC	TC	TC	TC	TC	TC	TC	TC	CC	CC	TC	TC	TC	--	CC	TC	TC	CC	TC	TC	TC	CC	CC	TC	TC	TC	TC
AX-169157702	scaffold1836	601593	TT	TT	TT	TT	TC	TT	TT	TT	TT	--	TT	TT	TT	TC	TT	TT	TT	TT	TT	TT	TT	TT	--	TT	TT	TC	TT	TC	TT	TC	TC	TT	TT	TC	TT	TT	--	TT	TT	TC	TC	TT	TT	TT	TT	TC	TT
AX-169157707	scaffold675	335380	TC	TC	TT	TT	TC	TC	TT	TT	TT	TT	TC	TT	TT	TT	TT	TT	TT	TT	TT	TT	TT	TT	TT	TT	TT	TT	TT	TT	TT	TT	TT	TT	TT	TT	TC	TT	TT	TT	TT	TT	TC	TT	TT	TC	TT	TC	TT
AX-169157710	scaffold534	92430	AA	AA	AG	AG	AA	AA	AG	AA	AG	AG	AG	AG	AG	AG	AG	AG	AG	AG	AA	AG	AG	AG	AG	AG	AG	AA	AG	--	AG	AG	AA	AA	GG	AG	AG	AA	AG	AG	AG	AA	AA	AG	AG	AG	AG	AG	AG
AX-169157711	scaffold41064	22840	AA	AA	AA	AA	AA	AA	AA	AA	AA	AA	AA	AA	AA	AA	AA	AG	AA	AA	AA	AA	AA	AA	AA	AA	AA	AA	AA	AA	AA	AA	AA	AA	AA	AA	AA	AA	AA	AA	AA	AA	AA	AA	AA	AA	AA	AA	AA
AX-169157713	scaffold43116	90698	TT	TC	TT	TC	TT	TT	TC	TT	TC	TC	TC	TC	TC	CC	TT	TT	TC	TT	TT	CC	TC	TT	TT	TT	TT	TC	TC	TC	TC	TC	CC	TC	TT	TC	TT	CC	TT	TT	TT	TC	TT	TC	TC	TC	TT	TC	CC
AX-169157716	scaffold203	175833	AA	GG	GG	AG	AA	AA	GG	GG	GG	--	AA	AA	AA	AG	AG	AA	AA	AA	AA	AG	AA	AG	AG	--	AA	AA	AA	AA	GG	GG	AA	--	AG	AA	AA	AA	AA	GG	AA	AA	AG	GG	AA	AA	AA	AG	AG
AX-169157718	scaffold145	707583	CC	TC	TC	CC	CC	CC	CC	TC	TC	TC	CC	CC	CC	CC	CC	CC	TC	CC	CC	CC	CC	CC	TC	CC	CC	CC	TC	CC	CC	TC	CC	CC	CC	TC	TC	CC	CC	CC	CC	CC	CC	CC	CC	CC	CC	CC	CC
AX-169157724	scaffold1160	31390	GG	GG	GG	GG	GG	GG	GG	GG	--	GG	GG	GG	GG	GG	GG	GG	GG	GG	AG	GG	GG	GG	GG	GG	GG	GG	GG	GG	GG	GG	GG	AG	GG	GG	GG	GG	GG	GG	GG	GG	GG	GG	GG	GG	GG	GG	GG
AX-169157725	scaffold1288	231749	AA	AA	GG	AA	--	AA	GG	AG	GG	AA	AA	AA	AG	AG	AG	AA	GG	AA	AA	AA	AG	GG	AG	AA	AA	AG	GG	AG	AG	AG	AG	AA	AG	--	AA	AG	AG	AG	AG	AA	AA	AA	GG	AA	GG	AA	AA
AX-169157726	scaffold140	291610	AA	AC	AA	AA	AA	AA	AA	AA	AA	AC	AA	AC	AA	AA	AC	AA	AA	AC	AA	AA	AA	AA	AA	AC	AA	CC	AA	AA	AA	AA	CC	AA	AC	AA	AC	CC	AA	AA	AA	CC	AA	AA	AA	AC	AA	AA	AA
AX-169157730	scaffold896	599680	TT	TT	TT	TT	TT	TT	TT	TT	TT	TT	TT	TT	TT	TT	TT	TC	TT	TT	TC	TT	TT	TT	TT	TT	TT	TT	TT	TT	TT	TT	TT	TC	TT	TT	TT	TT	TT	TT	TT	TT	TT	TT	TT	TT	TT	TT	TT
AX-169157737	scaffold54	618278	AG	AG	GG	AG	GG	GG	GG	AG	GG	AG	AG	GG	AG	GG	GG	AG	GG	GG	AG	GG	GG	GG	AG	GG	GG	GG	GG	AG	GG	AG	GG	GG	AG	GG	AG	GG	GG	GG	GG	GG	AG	AG	AG	AG	AG	AG	AG
AX-169157738	scaffold82	71151	GG	GG	--	GG	GG	GG	GG	GG	GG	GG	GG	GG	GG	GG	GG	GG	GG	GG	GG	GG	GG	GG	GG	GG	GG	GG	GG	GG	GG	GG	GG	GG	GG	GG	GG	GG	GG	GG	GG	GG	GG	GG	GG	GG	GG	GG	GG
AX-169157742	scaffold489	175355	AA	AG	AA	AA	AA	AA	AG	AG	AA	GG	AG	AG	AA	AA	AA	GG	AA	AA	AG	AG	AG	AA	AG	AA	AA	AA	AA	AA	AA	AG	AG	AG	AA	AA	AA	GG	AA	AA	AG	AA	AA	AG	AG	AG	AG	AA	AG
AX-169157744	scaffold38174	32527	GG	GG	GG	GG	GG	GG	GG	GG	GG	GG	GG	AG	GG	GG	GG	GG	GG	AG	GG	GG	GG	GG	GG	AG	GG	GG	GG	GG	GG	GG	GG	GG	GG	GG	GG	GG	GG	GG	GG	GG	GG	GG	GG	GG	GG	GG	GG
AX-169157745	C33658	14633	AA	AA	AG	AA	AA	AA	AG	AA	AG	AG	AA	AA	AG	AA	AA	GG	AG	AA	AA	AA	AA	AA	AA	AA	AA	AG	AG	AG	AG	AA	AA	AA	AG	AG	AA	GG	AA	AG	AG	AA	AA	AA	AA	AA	AA	AA	AA
AX-169157746	scaffold40526	71105	TG	TT	TT	TT	TG	TT	TT	TT	TT	TT	TG	TG	TT	TT	TT	TG	TT	TT	TT	TT	TT	TT	TT	TG	TT	TT	TT	TT	TT	TT	TT	TT	TT	TT	TT	TT	TT	TT	TT	TT	TG	TT	TT	TT	TT	TT	TT
AX-169157748	scaffold43150	169792	CC	CC	CC	CC	CC	CC	CC	CC	CC	CC	CC	CC	CC	CC	CC	TC	CC	CC	CC	CC	CC	CC	CC	CC	CC	CC	CC	CC	CC	CC	CC	CC	CC	CC	CC	CC	CC	CC	CC	CC	CC	CC	CC	CC	CC	CC	CC
AX-169157756	scaffold839	45445	AG	AG	GG	AG	AG	AG	AG	GG	GG	AA	AG	GG	GG	AA	AG	AA	AG	AG	AG	AA	GG	AG	GG	AG	AA	GG	AG	GG	GG	AG	GG	AG	AG	AG	AA	GG	GG	AG	GG	AG	AG	AG	GG	AA	GG	AG	AA
AX-169157757	scaffold973	574094	GG	GG	TT	GG	GG	GG	TT	TT	TT	GG	GG	GG	TT	GG	TT	TG	TT	GG	TT	GG	GG	TT	TT	GG	GG	GG	GG	TT	TT	GG	GG	GG	GG	TT	--	GG	GG	GG	TT	GG	GG	TT	GG	GG	GG	GG	GG
AX-169157759	scaffold37576	8832	CC	CC	--	CC	CC	CC	CC	AC	AC	CC	CC	AC	CC	AC	AC	CC	CC	AA	AA	CC	AC	AC	CC	AC	CC	CC	AC	CC	CC	AC	CC	AC	CC	AC	CC	CC	CC	CC	AC	CC	CC	CC	CC	CC	CC	CC	CC
AX-169157762	scaffold1736	550540	AA	AG	AA	GG	AA	AG	AG	AG	AG	AA	AG	AG	AA	AG	GG	AA	AA	AG	GG	AA	AG	AA	AG	AG	AG	AA	AA	AG	AA	AG	AG	GG	AG	AA	AA	AG	AG	AA	AA	AA	AG	AG	AG	AG	AG	AG	AG
AX-169157764	scaffold432	219058	AA	AA	AA	AA	AA	AA	AA	AA	AA	GG	AA	AA	AA	AA	AA	AA	AA	AA	AA	AA	AA	AA	AA	AA	AA	AA	AA	AA	AA	AA	AA	AA	AA	AA	AG	AA	AA	AA	AA	AA	AA	AA	AA	AA	AA	AA	AA
AX-169157766	scaffold395	177524	AA	AA	AA	AA	AA	AA	AA	AA	AA	AA	AA	AA	AA	AA	AA	AA	AA	AA	AA	GG	AA	AA	AA	AA	AG	AA	AA	AA	AA	AA	AA	AA	AA	AA	AA	AA	AA	AA	AA	AA	AA	AA	AA	AA	AA	AA	GG
AX-169157768	scaffold1723	23891	TT	TG	TG	TG	TT	TT	TG	TG	TG	GG	TT	GG	TG	GG	GG	TT	TG	GG	TG	TG	TG	TG	TG	GG	TG	TT	TG	TG	TG	TG	TT	TT	GG	--	GG	--	TG	TG	TG	TT	TT	TG	TG	GG	TG	TT	GG
AX-169157769	scaffold771	84	TG	TT	TT	TG	GG	TG	TT	TT	TT	TG	TT	GG	TT	TG	TG	TT	TT	TG	TG	GG	TT	GG	TT	TG	TG	TG	TT	TT	TT	TT	TT	TT	TT	TT	TG	TT	TT	TT	TT	TT	TG	TT	TT	TT	TT	TT	TT
AX-169157772	scaffold42930	19881	AA	AG	AG	AG	AA	AA	AG	AG	AA	AG	AA	AA	AA	AA	AA	AA	AA	AA	AA	AA	AA	AA	AG	AA	AA	AA	AG	AA	AA	AA	AA	AA	AA	AA	AG	AA	AG	AG	AA	AA	AA	AG	AA	AA	AA	AA	AA
AX-169157775	scaffold43954	142776	TT	TC	TT	TC	TT	TT	TT	TT	TT	TT	--	TT	TT	TT	TT	CC	TT	TT	CC	TC	TT	TT	TT	TT	TC	TC	TT	--	TT	--	TC	TC	TT	TT	TT	TC	TT	TT	TT	TC	TT	TT	TT	TT	TT	TT	TC
AX-169157776	scaffold602	714290	TT	TT	TT	TT	TT	TT	TT	TT	TT	TT	TT	CC	TT	TC	TC	TC	TT	CC	TT	TT	TT	CC	TT	TC	TT	TT	TT	TT	TT	TT	TT	TT	TT	TT	TT	TT	--	TT	TT	TT	TT	TT	TT	TT	TT	TT	TT
AX-169157777	scaffold32666	4333	TG	GG	TG	TG	TT	TG	TG	TG	TG	GG	TT	TG	TG	GG	GG	GG	TG	TG	TG	TG	GG	GG	TG	TG	TG	GG	GG	TG	TG	GG	GG	GG	GG	TG	GG	GG	GG	GG	TG	GG	GG	TG	GG	GG	GG	TG	TT
AX-169157781	scaffold43868	233150	CC	CC	CC	TC	CC	CC	CC	CC	CC	CC	CC	TC	CC	CC	CC	TC	CC	TC	CC	TC	CC	CC	CC	TC	TC	CC	CC	CC	CC	CC	CC	CC	TC	CC	TC	CC	CC	CC	CC	TC	CC	CC	CC	CC	CC	CC	TC
AX-169157785	scaffold321	273151	TC	TT	CC	CC	TC	TT	TC	TC	TC	CC	TT	CC	CC	CC	TC	CC	CC	CC	CC	CC	TC	CC	TC	CC	TC	CC	CC	TC	CC	CC	CC	TC	TT	CC	CC	CC	TC	CC	CC	CC	TT	TC	TC	TT	TC	TT	TC
AX-169157786	scaffold40440	50907	AA	AA	AA	AA	AA	AA	AA	AA	AA	AA	AA	AA	AA	AA	AA	AA	AA	AA	AA	AC	AA	AA	AA	AA	AA	AC	AA	AA	AA	AA	AC	AA	AA	AA	AA	AC	AA	AA	AA	AA	AA	AA	AA	AA	AA	AA	AA
AX-169157787	scaffold973	567546	AA	AA	AC	AA	AA	AA	AC	AC	AC	AC	AA	AA	AC	AA	AA	AA	AC	AA	AA	AA	AC	AA	AC	AA	AA	AC	AC	AC	AC	AC	AC	AC	AA	AC	AA	AC	AC	AC	AC	AC	AC	AC	AC	AC	AC	AC	AA
AX-169157789	scaffold1893	151327	TC	CC	CC	TC	TC	CC	CC	CC	CC	TC	CC	TC	CC	CC	CC	CC	CC	CC	CC	TT	CC	CC	CC	CC	TC	CC	CC	CC	CC	CC	CC	CC	CC	CC	TC	CC	CC	CC	CC	CC	CC	CC	CC	CC	CC	CC	TC
AX-169157793	scaffold1228	133019	TT	TT	TT	TT	--	TT	TT	TT	TT	TT	TT	TT	TT	TT	TT	TT	TT	TT	TT	TT	TT	TT	TT	TT	TT	TT	TT	TT	TT	--	--	TT	TT	TT	TT	TT	TT	TT	TT	TT	TT	TT	TT	TT	TT	TT	TT
AX-169157794	scaffold440	332736	GG	GG	GG	GG	TG	TG	GG	TG	TG	GG	TG	TG	GG	GG	GG	GG	TG	TG	TT	TG	TG	TG	TG	TG	GG	GG	TG	TG	GG	GG	GG	TG	TG	GG	GG	GG	TG	GG	TG	GG	TG	GG	GG	TG	TG	TG	TG
AX-169157795	scaffold40366	3330	AA	AC	AC	CC	AA	AA	AC	AC	AC	AC	AC	AC	AC	AA	AA	AA	AC	AC	AC	AC	AC	AA	AC	AA	AA	CC	AC	AC	AC	AC	AC	AC	AA	AC	AA	AC	AC	AC	AC	CC	AA	AC	AC	AA	AC	AA	AC
AX-169157797	scaffold873	381622	TT	TT	CC	TC	CC	--	TC	TC	CC	TC	CC	CC	TT	TC	CC	TT	TC	CC	CC	CC	TT	CC	TC	CC	TC	TC	TT	TT	TC	CC	--	CC	TT	TC	CC	TC	CC	CC	CC	TC	--	TC	TT	TC	TC	TC	CC
AX-169157798	scaffold1104	447071	GG	AG	GG	AG	GG	AG	GG	AG	GG	AG	AG	AG	AG	GG	GG	AA	AG	GG	GG	AA	AG	GG	GG	GG	AA	AG	GG	AG	GG	GG	AG	GG	AG	--	AG	AG	GG	AG	GG	AG	GG	GG	AG	AG	AG	GG	AA
AX-169157799	scaffold1061	316357	AA	AA	AG	AA	--	AA	AG	AA	AG	AA	AA	AA	AA	AA	AA	AA	AA	--	AA	AA	AA	AA	AG	AA	AA	AA	AA	AA	AA	--	--	AG	AA	--	AG	AA	AG	AG	AG	AA	AA	AA	AA	AG	AG	AA	AA
AX-169157802	scaffold150	1579	TT	TT	TT	TT	TT	TT	TT	TT	TT	TT	TT	TT	TT	TT	TT	TT	TT	TT	TC	TT	TT	TT	TT	TT	TT	TT	TT	TT	TT	TT	TT	TT	TT	TT	TT	TT	TT	TT	TT	TT	TT	TT	TT	TT	TT	TT	TT
AX-169157804	scaffold226	855155	AG	AA	GG	GG	GG	AG	GG	GG	GG	AG	GG	GG	GG	GG	GG	AG	GG	GG	GG	GG	GG	GG	GG	GG	GG	GG	GG	GG	GG	GG	GG	AG	AA	GG	AA	GG	GG	GG	GG	GG	AG	GG	GG	AG	GG	GG	GG
AX-169157805	scaffold787	50839	AC	CC	CC	CC	--	AC	CC	CC	CC	AA	AC	CC	CC	AC	AC	CC	CC	CC	AC	CC	CC	AC	CC	AC	CC	--	CC	CC	CC	CC	--	AC	AA	CC	AC	AC	CC	CC	CC	AC	--	CC	CC	AC	CC	AA	CC
AX-169157806	scaffold1154	798948	AG	GG	GG	GG	AG	AG	GG	GG	GG	GG	AG	AA	GG	GG	AG	GG	GG	AG	GG	GG	GG	AG	GG	AG	GG	GG	GG	GG	GG	GG	GG	GG	GG	GG	GG	GG	GG	GG	GG	GG	AG	GG	GG	GG	GG	AG	GG
AX-169157810	scaffold1056	138971	TC	TC	TT	TC	TC	TC	TT	TT	TT	TT	TC	TT	TT	TT	TT	TT	TT	TT	TT	TC	TT	TT	TT	TT	TC	TT	TT	TT	TT	TT	TT	TT	TT	TT	TT	TT	TT	TT	TT	TT	TT	TT	TT	TT	TT	TT	TT
AX-169157811	scaffold42762	55409	TT	--	TT	TC	TT	TT	TT	TT	TT	TT	TT	TT	TT	TT	TT	TT	TT	TT	TT	TC	TT	TT	TT	TT	TT	TT	TT	TT	TT	TT	TT	TT	TT	TT	TT	TT	TT	TT	TT	TT	TT	TT	TT	TT	TT	TT	TC
AX-169157814	scaffold43520	38466	CC	CC	CC	CC	CC	CC	CC	TC	CC	CC	CC	CC	TC	CC	CC	CC	TC	TC	CC	CC	TC	CC	CC	TC	TC	CC	CC	TC	TC	CC	CC	CC	CC	CC	CC	CC	CC	CC	TC	CC	CC	TC	TC	CC	CC	CC	CC
AX-169157815	scaffold39126	40054	GG	GG	GG	GG	GG	GG	GG	GG	GG	GG	GG	GG	GG	GG	GG	GG	GG	GG	AG	GG	GG	GG	GG	GG	GG	GG	GG	GG	GG	GG	GG	AG	AA	GG	GG	GG	GG	GG	GG	GG	--	GG	GG	AA	GG	GG	GG
AX-169157818	scaffold43680	186646	AA	AA	AA	AC	AA	AC	AA	AA	AA	AA	AC	AA	AA	AA	AC	AC	AA	AA	AC	AA	AA	AC	AA	AA	AC	AC	AA	AA	AA	AA	--	AC	AA	AA	AA	AA	AA	AA	AA	AC	AA	AA	AA	AA	AA	AC	AC
AX-169157819	scaffold506	374196	CC	TC	TC	CC	CC	CC	CC	CC	CC	TT	CC	TC	TC	TT	TC	TC	TC	TT	TT	CC	CC	TT	TC	TC	CC	TC	TT	TC	TT	TC	TT	TC	TT	TC	TC	TC	--	CC	TC	TC	TC	--	CC	TT	CC	TT	CC
AX-169157822	scaffold144	212151	TT	TT	TT	TT	TT	TT	TT	TT	TT	TT	TT	TT	TT	TG	TG	TT	TT	TT	TT	TT	TT	TT	TT	TT	TT	TT	TT	TT	TT	TT	TT	TT	TT	TT	TT	TT	TT	TT	TT	TT	--	TT	TT	TT	TT	TT	TT
AX-169157825	scaffold681	405798	CC	CC	CC	CC	CC	CC	AC	CC	CC	CC	CC	CC	AC	AA	AA	AC	CC	CC	AC	CC	AC	AA	CC	AC	CC	AA	CC	AC	AC	CC	AA	AC	AC	CC	CC	AC	AC	AC	AC	AC	CC	AC	AC	AC	AC	CC	CC
AX-169157827	scaffold1203	201198	AC	AC	CC	AC	AC	AC	CC	CC	CC	CC	AC	CC	AC	CC	CC	CC	CC	CC	CC	AC	AC	CC	CC	CC	AC	CC	CC	AC	CC	AC	CC	CC	CC	CC	CC	CC	CC	CC	AC	CC	CC	AC	CC	CC	CC	CC	CC
AX-169157829	scaffold105	166657	TC	CC	CC	CC	TC	TC	CC	CC	CC	TC	TC	CC	CC	TT	TT	TC	CC	CC	TC	CC	CC	TT	CC	CC	CC	TC	CC	CC	CC	CC	TC	TT	CC	CC	TC	TC	CC	CC	CC	TC	CC	CC	CC	CC	CC	CC	CC
AX-169157835	scaffold492	759708	AG	AG	AG	AG	AG	AG	AG	AG	AG	AA	AG	AA	AG	AA	AA	AA	AG	AG	AA	AG	AG	AA	AG	AG	AG	AA	AG	AG	AG	AG	AA	AA	AG	AG	AG	AA	AG	AG	AG	AA	AG	AG	AG	AG	AG	AG	AA
AX-169157837	scaffold43932	305576	AG	AA	AA	AA	AG	GG	AA	AA	AA	AG	AG	AG	AA	AG	AA	AG	AA	AG	AA	AG	AA	AA	AA	AA	AA	AG	AA	AA	AA	AA	AA	AA	AA	--	AA	AA	AA	AA	AA	AG	AG	AA	AA	AG	AA	AG	AG
AX-169157838	scaffold22	1010495	GG	GG	GG	GG	GG	GG	GG	GG	GG	GG	GG	GG	GG	GG	GG	GG	GG	GG	GG	GG	GG	GG	GG	GG	GG	TG	GG	GG	GG	GG	TG	GG	GG	GG	GG	GG	GG	GG	GG	GG	GG	GG	GG	GG	GG	GG	GG
AX-169157842	scaffold71	136857	GG	GG	GG	GG	GG	GG	GG	GG	GG	GG	GG	GG	GG	TG	GG	TG	GG	GG	GG	GG	GG	TG	GG	GG	GG	GG	GG	GG	GG	GG	GG	GG	GG	GG	GG	GG	GG	GG	GG	GG	GG	GG	GG	GG	GG	GG	GG
AX-169157843	scaffold712	385610	TT	TT	TT	TC	TT	TC	TC	TC	TT	TC	TC	TT	TT	TT	TT	TC	--	TT	TT	TC	TC	TT	TT	TT	TC	TT	TT	TT	TT	TC	TT	TT	CC	TC	CC	TT	TT	TT	TC	TT	TT	TC	TC	CC	TC	TC	TC
AX-169157846	scaffold85	97325	AA	AG	AG	GG	AA	AA	AG	AA	AA	AA	AA	AG	AG	AG	AG	GG	AA	AA	AG	AG	AG	AG	AG	AA	AG	AA	AG	AG	AG	AG	AA	AG	AG	AG	AG	AA	AA	AA	AA	AA	AA	AG	AA	AG	AG	AA	AA
AX-169157847	scaffold492	154036	TT	TT	TT	TT	TT	TT	TT	TT	TT	TT	TT	TT	TT	TT	TG	TT	TT	TT	TG	TT	TT	TT	TT	TT	TT	TT	TT	TT	TT	TT	TT	TT	TT	TT	TT	TT	TT	TT	TT	TT	TT	TT	TT	TT	TT	TT	TT
AX-169157852	scaffold1715	492293	CC	CC	CC	CC	CC	CC	CC	TC	CC	CC	CC	CC	TC	CC	CC	CC	CC	--	CC	CC	TC	CC	CC	CC	CC	CC	CC	TC	CC	TC	CC	CC	CC	TC	CC	CC	CC	CC	TC	CC	CC	TC	TC	CC	CC	CC	CC
AX-169157853	scaffold33346	9705	CC	CC	CC	CC	CC	CC	CC	CC	CC	CC	CC	CC	CC	CC	CC	CC	CC	CC	CC	CC	CC	CC	CC	CC	CC	CC	CC	CC	CC	CC	CC	CC	CC	CC	CC	CC	CC	CC	CC	CC	CC	CC	CC	CC	CC	CC	CC
AX-169157855	scaffold117	320562	GG	GG	AG	GG	GG	GG	AG	AG	AG	AG	GG	GG	AG	GG	GG	GG	AG	GG	AG	GG	AG	GG	AG	GG	GG	AG	AG	AG	AG	AG	AG	AG	GG	AG	GG	AG	AG	AG	AG	AG	AG	AG	AG	AG	AG	AG	GG
AX-169157857	scaffold22	420890	CC	TC	CC	TC	--	CC	CC	CC	CC	TC	CC	CC	CC	TC	TC	TC	CC	CC	CC	TC	CC	TC	CC	CC	TC	CC	CC	CC	CC	TC	TC	CC	TC	--	TC	TC	CC	CC	CC	CC	CC	CC	CC	TC	CC	CC	TT
AX-169157860	scaffold315	628588	GG	TG	GG	TT	GG	TG	TG	TG	GG	TT	TG	GG	GG	GG	GG	TG	GG	TG	TT	GG	TG	GG	--	GG	TT	TT	GG	GG	GG	TG	TT	TG	TG	GG	TG	TT	GG	GG	TG	TT	GG	TG	TG	TT	TG	GG	GG
AX-169157861	scaffold42184	38296	TT	TT	TT	TT	TT	TT	TT	TT	TT	TT	TT	TT	TT	TT	TT	TT	TT	TT	TT	TT	TT	TT	TT	TT	TT	TT	TT	TT	TT	TT	TT	TT	TT	TT	TT	TT	TT	TT	TT	TT	TC	TT	TT	TT	TT	TT	TT
AX-169157863	scaffold1821	108926	AA	AA	AG	AA	AA	AA	AA	AG	AG	AA	AA	AA	AA	AA	AA	AA	AG	AG	AA	AA	AA	AA	AG	AG	AG	AG	AA	AA	AG	AG	AA	AA	AA	AA	AA	AA	AG	AG	AG	AG	AA	AG	AA	AA	AA	AA	AA
AX-169157867	scaffold1785	576863	AG	AG	AA	AG	AA	AG	AG	AG	AA	AG	AA	AA	GG	AA	AA	AG	AG	AA	AA	AA	GG	AA	AG	AA	AG	AA	GG	GG	AG	AA	AG	AA	AG	AG	AG	AA	AA	AA	AG	AA	AG	AG	GG	AG	AG	AG	AG
AX-169157868	scaffold780	585527	AG	AA	AA	AA	AA	AA	AA	AA	AA	AA	AA	AA	AA	AA	AA	AA	AA	AA	AA	AA	AA	AA	AA	AA	AA	AA	AA	AA	AA	AA	AA	AA	AG	AA	AA	AA	AA	AA	AA	AA	AG	AA	AA	AA	AA	AA	AA
AX-169157874	scaffold40634	82658	AC	CC	CC	AA	AC	AC	AC	CC	CC	AC	AC	AA	AC	AC	AC	AA	CC	AA	AC	AA	AC	AC	CC	AC	AA	AC	CC	AC	AC	CC	AC	AC	AC	--	CC	CC	AC	AC	AC	CC	AA	AC	AC	AC	AC	AA	AA
AX-169157881	scaffold43290	147237	CC	CC	CC	CC	CC	CC	CC	CC	CC	CC	CC	CC	CC	CC	CC	CC	CC	CC	CC	CC	CC	CC	CC	CC	CC	CC	CC	CC	CC	CC	CC	CC	CC	CC	CC	CC	CC	CC	CC	CC	CC	CC	CC	CC	CC	CC	CC
AX-169157882	scaffold1031	509492	TT	TT	TG	TT	TT	TT	TG	TG	TG	TG	TT	TG	TG	TG	TG	TT	TG	TG	TG	TT	TG	TG	TG	TG	TT	TG	TG	TG	TG	TG	GG	GG	TG	TG	TG	TG	TG	TG	TG	TG	TT	TG	TG	TT	TG	TT	TT
AX-169157883	scaffold43182	223794	TT	CC	TT	TT	TT	TT	TT	TT	TT	CC	TT	TT	TT	TT	TT	TC	TT	TT	TT	TT	TT	TT	TT	TT	TT	TT	TT	TT	TT	TT	TT	TT	CC	TT	CC	TT	TT	TT	TT	TT	TT	TT	TT	CC	TT	TT	TT
AX-169157885	scaffold885	311714	CC	CC	CC	TC	CC	CC	CC	CC	CC	CC	CC	CC	CC	TC	TC	TC	CC	CC	CC	TC	CC	TC	CC	CC	TC	CC	CC	CC	CC	CC	CC	CC	CC	CC	CC	CC	CC	CC	CC	CC	CC	CC	CC	CC	CC	CC	CC
AX-169157887	C26742	1789	CC	CC	AC	AC	AC	AC	AC	CC	AC	CC	CC	CC	AC	AA	--	CC	CC	CC	AC	AC	AC	AC	CC	CC	AC	CC	CC	AC	AC	CC	CC	--	CC	AC	CC	CC	AC	AC	CC	CC	AC	CC	AC	CC	CC	AC	AC
AX-169157890	scaffold1077	266586	AG	AG	AG	AA	AG	AG	AG	AA	AG	AG	AG	AA	AA	AG	AG	AA	AA	AG	AA	AA	AA	AG	AG	AG	AG	AA	AG	AG	AA	AG	AG	AA	AA	AG	AA	AA	AG	AA	AA	AG	AG	AA	AA	AA	AG	AG	AA
AX-169157891	scaffold43520	106351	AG	GG	GG	GG	AG	AG	GG	GG	GG	GG	AG	GG	GG	GG	GG	GG	GG	GG	GG	GG	GG	GG	GG	GG	GG	GG	GG	GG	GG	GG	GG	GG	GG	GG	GG	GG	GG	GG	GG	GG	AG	GG	GG	GG	GG	AG	GG
AX-169157892	scaffold514	499563	GG	GG	TT	GG	TT	GG	TT	GG	GG	TT	TT	GG	TT	GG	GG	GG	GG	GG	GG	TT	GG	GG	GG	GG	GG	TT	GG	GG	TT	GG	TT	GG	TT	TT	TT	TT	GG	TT	GG	GG	GG	TT	TT	GG	GG	TT	TT
AX-169157903	scaffold1600	157867	AA	AA	AA	AA	AA	--	AA	AA	AA	AA	AA	GG	AA	AA	AA	AA	AA	AG	GG	AA	AA	AA	AA	GG	AA	AG	AA	AA	AA	AA	AG	AA	AA	AA	AA	--	AA	AA	--	AA	AA	AA	AA	AA	AA	AA	AA
AX-169157905	scaffold1391	183814	TT	AA	TT	--	TT	TT	AT	AT	TT	AA	TT	TT	TT	AT	AA	AT	AT	TT	AT	TT	AA	AT	AT	TT	TT	TT	AA	AT	AT	AA	TT	AA	AA	TT	--	TT	AA	AT	TT	TT	TT	TT	AT	AT	AA	TT	TT
AX-169157906	scaffold258	497306	AC	CC	CC	CC	AA	AA	AC	AC	AC	CC	CC	CC	AA	CC	CC	--	AC	CC	CC	CC	CC	CC	AC	CC	CC	CC	AC	AA	AC	AC	CC	CC	CC	CC	CC	CC	AC	AC	AA	CC	CC	AA	CC	CC	AC	AA	CC
AX-169157907	scaffold1610	425604	CC	CC	CC	CC	CC	CC	CC	CC	CC	CC	CC	CC	CC	CC	CC	CC	CC	CC	CC	CC	CC	CC	CC	--	CC	CC	CC	CC	CC	CC	CC	CC	CC	CC	CC	CC	CC	CC	CC	CC	CC	CC	CC	CC	CC	CC	CC
AX-169157914	scaffold85	403212	--	AC	AC	AA	AC	AC	AC	AC	AC	AC	AC	AC	AC	CC	CC	AC	AC	AA	AC	AA	AC	CC	CC	AC	AC	AC	AC	AC	AC	AC	AC	CC	CC	AC	AC	AC	AC	AC	AC	AC	AC	AC	AC	CC	AC	AC	AC
AX-169157915	scaffold801	496915	TC	TC	TC	CC	TC	TC	CC	CC	TC	TC	TC	TC	CC	CC	CC	CC	TC	TC	CC	CC	CC	CC	CC	TC	CC	CC	CC	TC	TC	TC	CC	CC	TC	CC	TC	CC	CC	TC	CC	CC	CC	TC	CC	TC	CC	CC	CC
AX-169157917	scaffold1323	99064	TT	TT	TT	TC	TT	TT	TC	TT	TT	TT	TC	TC	TC	TC	TC	TT	TT	TC	TT	TC	TC	TC	TT	CC	TC	TC	TT	TC	TC	TT	TC	TT	TC	TT	TT	TT	TC	TC	TC	TT	TT	TC	TC	TC	TC	TT	TT
AX-169157920	scaffold485	430297	CC	AA	AA	CC	CC	CC	AA	AA	AA	AA	CC	CC	AA	CC	CC	CC	AA	CC	CC	CC	AA	CC	AA	CC	CC	AA	AA	AA	AA	AA	CC	CC	AA	AA	CC	AA	AA	AA	AA	AA	CC	AA	AA	AA	AA	CC	CC
AX-169157921	scaffold413	713045	GG	TT	TG	GG	GG	GG	GG	GG	TG	TG	GG	GG	TG	GG	GG	TG	GG	GG	TG	GG	TG	GG	GG	GG	GG	GG	GG	TG	GG	GG	TG	TG	GG	TG	GG	TG	TG	TG	GG	GG	GG	TG	GG	TG	TG	GG	GG
AX-169157928	scaffold1484	131791	TT	TT	TC	CC	TT	TT	CC	--	CC	TT	TT	TC	TC	CC	--	--	CC	TC	TT	TT	TC	CC	TC	TC	TT	TC	TC	TC	TC	CC	TC	TT	TC	TC	TT	TC	TC	CC	CC	TC	TC	--	TC	TT	--	TT	CC
AX-169157936	scaffold100	13105	CC	TC	CC	CC	TC	TC	CC	CC	CC	TC	--	CC	CC	CC	CC	TC	CC	CC	TC	CC	CC	CC	CC	TC	CC	CC	CC	CC	CC	CC	CC	TC	CC	CC	TC	CC	CC	CC	CC	CC	TC	CC	CC	TC	CC	TC	CC
AX-169157937	scaffold896	646200	TC	CC	CC	TT	TC	TT	TC	TC	CC	TC	TT	TT	CC	CC	CC	TT	CC	TC	TC	TC	TC	CC	TC	TT	TT	TT	CC	CC	CC	TC	TC	TC	TT	--	TT	TC	CC	CC	TC	TT	TC	TC	TC	TT	TC	TT	TC
AX-169157943	scaffold1080	129786	TT	TC	CC	TT	TT	TT	CC	TT	CC	CC	TT	TC	TC	TC	TC	TC	TC	TC	TC	TT	TT	TC	TC	TC	TT	TT	CC	CC	TC	TC	TT	TC	TC	CC	TT	TT	TC	TC	TC	TT	TT	TT	TT	TT	TC	TT	TT
AX-169157944	scaffold382	41299	AA	AA	AA	AA	AA	AA	AA	AA	AA	AA	AA	AC	AA	AC	AC	AC	AA	AC	AA	AC	AA	AA	AA	AA	AC	AA	AA	AA	AA	AA	AA	AA	AA	AA	AA	AA	AA	AA	AA	AA	AA	AA	AA	AA	AA	AA	AC
AX-169157949	scaffold42850	101694	AA	AA	AA	AC	AA	--	AA	AA	AA	AA	AA	CC	AA	AA	AC	AA	AA	AA	AA	AA	AA	CC	AA	AA	AA	AA	AA	AA	AA	AA	AC	AA	AA	AA	AA	AA	AA	AA	AA	AA	AC	AA	AA	AA	AA	AA	AC
AX-169157952	scaffold149	839710	GG	GG	GG	GG	GG	GG	GG	GG	GG	GG	GG	GG	GG	TT	GG	TG	GG	GG	GG	GG	GG	TT	GG	GG	GG	GG	GG	GG	GG	GG	TG	GG	GG	GG	GG	TG	GG	GG	GG	GG	GG	GG	GG	GG	GG	GG	GG
AX-169157955	scaffold1031	239701	AA	AA	AA	AA	AA	AA	AG	AG	AG	AG	AA	AG	AG	AG	AA	AA	AA	GG	AA	AA	AG	AA	AG	AA	AG	AG	AA	AG	AG	AG	AG	AA	AG	AG	AG	AG	AA	AA	AG	AG	AA	AA	AG	AG	AG	AA	AG
AX-169157956	scaffold472	511952	AG	AG	AG	AA	AA	AA	AA	AG	AG	AA	AA	GG	AA	AA	AA	AA	AA	GG	GG	AA	AG	AA	AG	AG	AG	AA	AG	AA	AA	AG	AA	AG	GG	AG	AA	AA	AA	AA	AG	AA	AG	AA	AA	GG	AA	AG	AA
AX-169157957	scaffold150	1750940	TT	TT	TT	TT	TT	TT	TT	TT	TT	TT	TC	TT	TT	TT	TT	TC	TT	TT	TT	TT	TT	TT	TT	TT	TT	TT	TT	TT	TT	TT	TT	TT	TT	TT	TC	TT	TT	TT	TT	TT	TT	TT	TT	TT	TT	TT	TT
AX-169157961	scaffold117	366913	CC	CC	CC	CC	CC	CC	CC	CC	CC	CC	CC	CC	CC	TC	TT	CC	CC	CC	CC	CC	CC	TC	CC	CC	CC	TC	CC	CC	CC	CC	TC	CC	CC	CC	CC	TC	CC	CC	CC	TC	CC	CC	CC	CC	CC	CC	CC
AX-169157964	scaffold1	37874	AA	AA	AA	AA	AA	GG	GG	AA	AA	AA	AA	AA	AA	AA	AA	AA	AA	AA	AA	AA	GG	AA	AA	AA	AA	GG	AA	GG	AA	AA	AA	AA	AA	AA	AA	AA	GG	AA	AA	AA	GG	--	AA	AA	AA	AA	AA
AX-169157965	scaffold622	171528	CC	CC	CC	TT	CC	CC	CC	--	CC	CC	CC	CC	CC	TC	TC	CC	CC	--	CC	CC	CC	TC	--	CC	TC	CC	CC	--	CC	TC	--	CC	CC	TC	CC	CC	--	CC	CC	CC	CC	CC	CC	CC	CC	CC	TT
AX-169157969	scaffold62	15073	AA	AA	AG	GG	AG	GG	AG	GG	GG	AG	AG	AA	AG	AA	AA	AA	GG	AA	AG	GG	GG	AA	GG	AG	AG	AA	GG	GG	AG	AG	AA	AG	AA	AG	AG	AA	GG	AG	GG	AA	AG	AG	AG	AA	GG	AG	GG
AX-169157971	scaffold1748	37235	TC	TC	TC	TT	TC	TT	TC	TC	TC	TC	TC	TC	TC	CC	TC	CC	TC	TT	TT	TT	TC	TC	TC	TT	TT	TT	TC	TC	TC	TC	TT	TT	TC	TC	TC	TT	TC	TC	TC	CC	TC	TC	TC	TT	TC	TT	TT
AX-169157973	scaffold43452	101801	TT	TT	TT	TT	TT	TC	TC	TC	TT	TT	TT	TT	TC	TC	TT	TT	TT	TT	TC	TT	TC	TT	TT	TT	TT	TT	TT	TC	TT	TC	TT	TC	TT	TC	TT	TT	TT	TT	TC	TT	TT	TC	TC	TT	TT	TT	TT
AX-169157977	scaffold547	311949	TC	CC	CC	CC	TC	TC	TC	CC	CC	CC	TC	TC	TC	TT	TT	TC	TC	TC	TC	CC	CC	TT	TC	TC	TC	CC	CC	TC	TC	CC	CC	CC	TC	CC	CC	CC	TC	TC	CC	CC	CC	TC	TC	TC	TC	CC	CC
AX-169157980	scaffold168	457150	GG	GG	TG	TG	TG	GG	TG	TG	TG	TT	TG	TT	TG	TT	TT	TT	TG	TT	TT	TG	TT	TT	TG	TT	TG	TT	TT	TG	TG	TT	TT	TT	TG	TG	TG	TT	TT	TT	TG	TT	TG	TG	TT	TG	TT	TT	TG
AX-169157983	scaffold36674	15036	CC	AC	CC	AA	CC	CC	AC	AC	CC	AA	CC	CC	CC	CC	CC	CC	CC	CC	AC	CC	AC	CC	AC	CC	AA	CC	CC	CC	CC	AC	AC	CC	CC	CC	CC	AC	CC	CC	AC	CC	CC	AC	AC	AC	AC	CC	CC
AX-169157989	scaffold43662	234397	GG	GG	GG	TG	GG	GG	GG	GG	GG	GG	GG	TG	GG	GG	GG	GG	GG	GG	GG	GG	GG	GG	GG	GG	TG	GG	GG	GG	GG	GG	GG	GG	GG	GG	GG	GG	GG	GG	GG	GG	GG	GG	GG	GG	GG	GG	GG
AX-169157996	scaffold40026	82206	TC	TT	TT	CC	TC	TC	TT	TT	TT	TT	TC	TT	TT	TT	TT	TT	TT	TT	TT	CC	TC	TT	TT	TT	CC	TT	TC	TT	TT	TC	TT	TT	TT	--	TT	TT	TC	TC	TT	TT	TT	TT	TC	TT	TC	TT	TC
AX-169157997	scaffold751	416144	AA	AA	AA	AA	AA	AC	AA	AA	AA	AA	AC	AA	AA	AC	AC	AA	AA	AA	AA	AA	AA	AC	AA	AA	AA	AA	AA	AA	AA	AA	AA	AA	AC	AA	AC	AA	AA	AA	AA	AA	AA	AA	AA	AC	AA	AA	AA
AX-169158007	scaffold288	341949	TT	CC	TT	TC	TT	TC	TC	TC	TC	TC	TC	TC	TT	TT	TT	TC	TT	CC	CC	TT	TC	TC	TC	CC	TC	TT	TT	TC	TT	TT	TT	CC	CC	TT	TT	TT	TC	TT	TT	TT	TC	TC	TC	CC	TC	TC	CC
AX-169158008	scaffold313	496559	GG	GG	GG	GG	AG	GG	GG	GG	GG	GG	AG	GG	GG	AG	GG	GG	GG	GG	GG	GG	GG	GG	GG	GG	GG	GG	GG	GG	GG	GG	GG	AG	GG	GG	GG	GG	GG	GG	GG	GG	AG	GG	GG	GG	GG	AG	GG
AX-169158009	scaffold1666	6145	GG	GG	AG	GG	AG	AG	GG	--	AG	GG	GG	GG	GG	GG	GG	GG	--	GG	GG	GG	AG	GG	GG	GG	GG	GG	AG	GG	GG	AA	GG	GG	AG	AG	GG	GG	GG	GG	AG	GG	GG	GG	GG	GG	GG	GG	GG
AX-169158013	scaffold39724	3174	CC	CC	TC	CC	CC	CC	TC	CC	TC	CC	--	TT	CC	CC	--	TT	TC	CC	CC	CC	TC	CC	--	--	CC	TC	TC	CC	TC	CC	CC	CC	CC	TC	TC	CC	TC	TC	TC	TC	CC	CC	CC	TC	CC	CC	CC
AX-169158014	scaffold43798	318063	GG	GG	GG	GG	GG	GG	GG	GG	GG	GG	GG	AG	GG	GG	AG	GG	GG	GG	AG	GG	GG	GG	GG	AG	GG	GG	GG	GG	GG	GG	GG	AG	GG	GG	GG	GG	GG	GG	GG	GG	GG	GG	GG	GG	GG	GG	GG
AX-169158017	scaffold469	838930	AC	AC	CC	AC	CC	AC	AC	AC	CC	AA	CC	AC	AA	CC	CC	AC	AC	AC	CC	AC	AA	CC	CC	AC	AA	CC	AC	AA	AC	CC	AC	AC	AC	AC	CC	AC	CC	CC	AC	CC	AC	AC	AA	CC	AC	AC	CC
AX-169158021	scaffold472	37517	GG	GG	GG	GG	GG	GG	GG	GG	GG	GG	GG	GG	GG	GG	AG	GG	GG	GG	GG	GG	GG	GG	GG	GG	GG	AG	GG	GG	GG	GG	AA	GG	GG	GG	GG	AG	GG	GG	GG	AA	GG	GG	GG	GG	GG	GG	GG
AX-169158022	scaffold1671	67770	CC	CC	TC	CC	TC	TC	TC	TC	TC	TT	TC	CC	TC	CC	CC	CC	TC	CC	CC	TT	TC	--	TC	CC	CC	CC	TC	TC	TC	TC	TC	CC	TC	TC	TC	CC	TC	TC	TC	CC	CC	--	TC	--	TC	CC	TT
AX-169158023	scaffold386	297940	CC	CC	AC	AC	CC	CC	AC	AC	AC	CC	CC	CC	AC	AC	AC	CC	AC	CC	AC	AA	AC	AC	AC	CC	AC	AC	AC	AC	AC	AC	AC	AC	CC	AC	AC	AC	AC	AC	AC	AC	CC	AC	AC	AC	AC	CC	AA
AX-169158027	scaffold1484	326665	TT	TC	TC	TC	TT	TT	CC	CC	TC	CC	TT	TC	TC	TT	TT	TC	TC	TT	TC	TT	CC	TC	TC	TC	TC	CC	TC	TC	TC	CC	CC	TT	CC	TC	--	CC	CC	TC	TC	TT	TT	TC	CC	CC	CC	TT	CC
AX-169158028	scaffold1301	359133	AA	AA	AA	AA	AA	AA	AA	AA	AA	AA	AA	AA	AA	AA	AA	AA	AA	AA	AA	AA	AA	AA	AA	AA	AA	AA	AA	AA	AA	AA	AA	AA	AA	AA	AA	AA	AA	AA	AA	AA	AA	AA	AA	AA	AA	AA	AA
AX-169158030	scaffold141	22078	TT	TC	TC	CC	TT	TC	TT	CC	TT	TT	TT	TC	CC	TC	TT	TC	CC	CC	TT	TC	CC	TC	TC	CC	TC	--	TT	CC	TC	TC	TC	TC	TT	TT	TT	TC	TT	TC	TC	CC	TC	TT	CC	TT	TC	TC	TC
AX-169158032	scaffold525	98892	CC	CC	CC	TC	CC	CC	TC	CC	TC	CC	CC	TC	CC	CC	TC	CC	CC	CC	TT	TC	CC	CC	CC	TT	TC	CC	TC	CC	TC	TC	CC	TC	CC	CC	CC	CC	TC	TC	CC	CC	TC	TC	CC	CC	CC	TC	TC
AX-169158034	scaffold501	369649	AG	AA	AA	GG	AG	AG	AA	GG	AA	AA	AG	AG	AG	AG	AG	AA	AA	AG	AG	GG	AG	GG	AG	AG	GG	GG	AA	AG	AG	AG	AA	AA	AA	AG	AA	AG	AG	AG	AG	AG	GG	GG	AG	AA	AA	GG	AG
AX-169158035	scaffold1815	68534	AA	AA	AA	AA	AA	AA	AA	--	AA	--	AA	AA	AA	AG	AG	AG	AA	AA	AA	AA	AA	AG	AA	AA	AA	AG	AA	AA	AA	AA	AA	AG	AA	AA	AA	AG	AA	AA	AA	AG	AA	AA	AA	AA	AA	AA	AA
AX-169158036	scaffold666	5148	AG	AA	AA	AG	AG	AG	--	AA	AA	AA	AA	AA	AA	GG	GG	AA	AA	AG	AA	AG	AA	AG	AA	AG	AG	AA	AA	AA	AA	AA	AG	AA	AA	AA	AA	AG	AA	AA	AA	AA	AG	AA	AA	AA	AA	AA	AG
AX-169158038	scaffold48	694596	TT	TC	CC	TC	TC	TC	CC	CC	CC	CC	TC	TC	CC	CC	CC	CC	CC	CC	TT	TC	CC	CC	CC	CC	CC	CC	CC	--	CC	TC	TC	--	TC	CC	TT	CC	TC	CC	CC	CC	TC	CC	CC	TT	CC	CC	TC
AX-169158041	scaffold1271	44719	GG	AA	GG	GG	GG	GG	GG	GG	GG	AG	GG	GG	GG	GG	GG	AG	GG	GG	GG	GG	GG	GG	GG	GG	GG	GG	GG	GG	GG	GG	GG	GG	AA	GG	GG	GG	GG	GG	GG	GG	GG	GG	GG	AG	GG	GG	GG
AX-169158049	scaffold78	143020	AC	AA	AA	AA	AC	AC	AA	AA	AA	AA	AA	AA	AA	AA	AA	AA	AA	AA	AC	AA	AA	AA	AA	AA	AA	AA	AA	AA	AA	AA	AC	AC	AA	AA	AA	AC	AA	AA	AA	AA	AC	AA	AA	AA	AA	AA	AA
AX-169158050	scaffold1503	119012	TT	TT	TC	TT	TT	TT	TC	TT	TT	TT	TT	TT	TC	TT	TT	TC	TC	TT	TT	TT	TT	TT	TC	TT	TC	CC	TT	TT	TC	TC	TC	TT	TT	TC	TT	TC	TC	TC	TT	TC	TT	TT	TC	TT	TT	TT	TT
AX-169158053	scaffold58	352124	TT	TT	TT	TG	TT	TT	TT	TT	TG	TT	TT	TT	TG	TT	TT	TT	TT	TT	TG	TG	TT	TT	TG	TT	TT	TT	TT	TG	TG	TG	TG	GG	TT	TT	TT	TG	TG	TT	TT	TT	TT	TG	TG	TT	TT	TT	TG
AX-169158055	scaffold421	302465	CC	CC	CC	CC	CC	CC	CC	CC	CC	CC	CC	CC	CC	CC	CC	CC	CC	CC	CC	CC	CC	CC	CC	CC	CC	CC	CC	CC	CC	CC	CC	CC	CC	CC	CC	CC	CC	CC	CC	CC	--	CC	CC	CC	CC	CC	CC
AX-169158056	scaffold1588	228073	GG	GG	GG	GG	GG	GG	GG	GG	GG	GG	GG	GG	GG	GG	GG	GG	GG	GG	GG	GG	GG	GG	GG	GG	GG	GG	GG	GG	GG	GG	GG	GG	GG	GG	GG	GG	GG	GG	GG	GG	GG	GG	GG	GG	GG	GG	GG
AX-169158060	scaffold123	114456	CC	CC	TC	TC	CC	CC	TC	CC	TC	CC	CC	TC	TC	CC	CC	TC	TC	TC	TC	TC	TC	CC	CC	TC	TC	CC	TC	TC	CC	TC	CC	TC	CC	TC	CC	CC	CC	CC	TC	CC	CC	CC	TC	CC	TC	CC	CC
AX-169158061	scaffold43290	106281	AC	AC	AA	AA	AC	CC	AA	AC	AC	AC	AC	AC	AA	AA	AA	AA	AC	CC	AC	AA	AC	AA	AC	AC	AA	AA	AC	AC	AA	AA	AA	AA	AC	AA	AC	AA	AC	AA	AC	AA	CC	AA	--	AC	AC	CC	AA
AX-169158064	scaffold1323	150757	CC	CC	CC	TC	CC	CC	TT	CC	CC	CC	CC	CC	TC	CC	CC	CC	CC	CC	CC	TC	TC	CC	CC	CC	TC	--	CC	TC	TT	CC	TC	TC	CC	CC	CC	CC	TC	TT	TC	TC	CC	TC	TC	CC	TC	CC	CC
AX-169158069	scaffold41008	18823	GG	GG	AG	GG	GG	GG	AG	GG	AG	GG	AG	GG	AG	AG	AG	GG	AA	GG	GG	GG	GG	GG	AG	GG	GG	GG	GG	GG	GG	GG	--	GG	GG	GG	GG	GG	AG	AG	GG	GG	GG	GG	GG	GG	GG	GG	GG
AX-169158078	scaffold34168	9115	CC	--	AC	CC	CC	CC	AC	CC	AC	CC	CC	AC	CC	CC	AC	AC	CC	CC	AA	CC	AC	AC	AC	CC	CC	AC	CC	CC	CC	--	--	AC	AC	AC	AC	AA	AC	AC	AC	AC	CC	CC	CC	AA	AC	CC	CC
AX-169158079	scaffold622	498014	AG	AG	AA	AG	GG	AG	AA	AA	AA	AA	GG	AG	AA	AG	AG	GG	AA	AG	AA	AG	AG	AG	AA	AG	AG	AA	AG	AA	AA	AG	AG	AG	AG	AA	AG	AA	AG	AG	AA	AG	AA	AA	AG	AG	AG	AG	AG
AX-169158080	scaffold34710	3668	AA	CC	AA	AC	AA	AA	AA	AA	AA	AC	AC	AC	AA	AC	AC	AC	AA	CC	CC	AC	AA	AC	AA	CC	CC	AC	AA	AA	AA	AA	AC	CC	AC	AC	AC	AC	AA	AA	AA	AC	AA	AA	AA	CC	AA	--	AC
AX-169158087	scaffold40658	78286	GG	AA	AG	AG	AG	GG	AG	AG	AG	AG	AG	AG	AG	AA	AA	AG	AG	AA	AA	AG	AG	AA	AG	AA	AG	AG	AG	AG	AG	AG	AA	AA	AA	AG	AA	AA	AG	AG	AG	AG	GG	AG	AG	AA	AG	GG	AG
AX-169158088	scaffold867	1152576	GG	GG	GG	GG	GG	GG	GG	GG	GG	GG	GG	GG	GG	AG	GG	GG	GG	GG	GG	GG	GG	GG	GG	GG	GG	GG	GG	GG	GG	GG	AG	AG	GG	GG	GG	AG	GG	GG	GG	GG	GG	GG	GG	GG	GG	GG	GG
AX-169158092	scaffold1267	447632	AG	AG	AA	AG	AA	AA	AA	AG	AA	AG	AG	AA	AG	AA	AA	AG	AA	AA	AG	AG	AA	AA	AG	AA	AG	AA	AG	AG	AA	AG	AA	AA	AG	AA	AG	AA	AA	AA	AA	AA	AG	AG	AG	AG	AG	AG	AG
AX-169158098	scaffold1290	28824	TT	TC	CC	CC	TC	TT	CC	TC	TC	TC	TC	TC	CC	TC	TC	TC	TC	TC	CC	CC	TT	TC	TC	TC	CC	CC	TT	TC	CC	TT	CC	CC	CC	CC	CC	CC	TT	TC	TC	CC	TT	CC	TC	TC	TT	TC	CC
AX-169158099	scaffold38222	41354	CC	CC	--	CC	CC	CC	TC	TC	TC	CC	CC	TC	TC	CC	CC	CC	TC	TC	CC	CC	TC	CC	TC	TC	CC	CC	TC	TC	TC	TC	CC	CC	CC	TC	CC	CC	TC	TC	TC	CC	CC	TC	TC	CC	TC	CC	CC
AX-169158100	scaffold43536	273140	GG	AG	AG	AG	GG	AG	AG	AG	AG	GG	GG	GG	AG	GG	GG	AG	AG	GG	AG	AG	AG	GG	AG	GG	AG	GG	AG	AG	AG	AG	GG	AG	GG	AG	GG	GG	AG	AG	AG	GG	GG	AG	AG	GG	AG	GG	GG
AX-169158103	scaffold1541	153873	AA	AC	AC	AC	AA	AA	AC	AA	AA	AC	--	AA	AA	AA	AA	AA	AA	AA	AC	AC	AC	AA	AC	AA	AC	CC	AC	AC	AC	AC	AA	AC	AC	AA	AC	AC	AA	AA	AA	AA	AA	AC	AA	AC	AC	AA	CC
AX-169158107	scaffold1583	45560	CC	TC	TT	CC	CC	CC	TC	CC	TT	TC	CC	CC	TC	CC	CC	CC	CC	CC	CC	CC	TC	CC	TC	CC	CC	CC	TT	TC	TC	TC	TC	CC	CC	--	CC	TC	TT	TC	TC	CC	CC	TT	CC	CC	TC	CC	CC
AX-169158109	scaffold1800	74283	TT	TT	TT	TT	TT	TT	TT	TT	TT	TT	TT	TT	TT	TT	TT	TT	TT	TT	TT	TT	TT	TT	TT	TT	TT	TT	TT	TT	TT	TT	TT	TT	TT	TT	TT	TT	TT	TT	TT	TT	TT	TT	TT	TT	TT	TT	TT
AX-169158112	scaffold40916	1782	AG	GG	GG	GG	AG	GG	GG	GG	GG	GG	GG	GG	GG	GG	GG	GG	GG	GG	GG	GG	GG	GG	GG	GG	GG	GG	GG	GG	GG	GG	GG	GG	GG	GG	GG	GG	GG	GG	GG	GG	GG	GG	GG	GG	GG	GG	GG
AX-169158115	scaffold57	320806	TT	--	TT	TT	TT	TT	TT	TT	TT	--	TT	TT	TT	TT	TT	TT	TT	TT	TT	TT	TT	TT	TT	TT	TT	TT	TT	TT	TT	TT	TC	TC	TT	TT	--	TT	TT	TT	TT	TT	TT	TT	TT	TT	TT	TT	TT
AX-169158116	scaffold1785	469177	AA	AA	AA	AA	AA	AA	AA	AA	AA	AA	AA	AA	AA	AA	AA	AA	AA	AA	AA	AA	AA	AA	--	AA	AA	AA	AA	AA	AA	AA	GG	AG	AA	AA	AA	GG	AA	AA	AA	AA	AA	AA	AA	AA	AA	AA	AA
AX-169158118	scaffold672	389370	CC	TC	TT	--	CC	TC	TT	TC	TC	TC	TC	TT	TC	TT	TC	TC	TT	TT	TC	TC	TT	--	TC	TT	CC	TT	TC	TC	TC	TT	TT	TT	CC	TT	CC	TT	TC	TC	TT	TT	TC	TC	TC	CC	TC	TT	TC
AX-169158122	scaffold140	465797	GG	GG	GG	GG	GG	GG	AA	AA	AA	GG	GG	GG	AA	GG	GG	GG	GG	GG	GG	GG	AA	GG	AA	GG	GG	GG	GG	--	AA	AA	GG	GG	GG	AA	GG	GG	GG	GG	AA	GG	GG	GG	AA	GG	AA	GG	GG
AX-169158123	scaffold107	150694	TG	GG	GG	GG	GG	TG	GG	GG	GG	GG	TG	GG	GG	GG	GG	GG	GG	GG	TG	GG	GG	GG	GG	TG	GG	GG	GG	GG	GG	GG	GG	TG	GG	GG	GG	GG	GG	GG	GG	GG	GG	GG	GG	GG	GG	TG	GG
AX-169158126	scaffold660	85325	TT	TC	TT	TC	TT	TT	TT	TT	TT	TT	TC	TT	TT	TT	TC	TT	TT	TC	TT	TC	TT	TC	TT	TC	TT	TT	TT	TT	TT	TT	TT	TT	TT	--	TT	TT	TT	TT	TT	TT	TT	TT	TT	TT	TT	TC	TC
AX-169158129	scaffold1863	345768	GG	GG	GG	AA	GG	GG	GG	GG	GG	GG	GG	AG	GG	GG	GG	GG	GG	GG	GG	AA	GG	GG	GG	AG	AG	GG	GG	GG	GG	GG	GG	GG	AG	GG	GG	GG	GG	GG	GG	GG	GG	GG	GG	AG	GG	GG	AA
AX-169158130	scaffold854	62094	TG	TG	TG	TG	TG	TG	TG	TG	TG	GG	TG	GG	TT	TT	TG	TG	TG	GG	TT	GG	TG	TG	GG	GG	TG	TT	TG	TT	GG	TG	TG	TT	GG	TG	TG	TG	GG	TG	TT	TT	TG	TG	TT	TG	TG	TG	TG
AX-169158132	scaffold1174	642230	AG	AG	GG	GG	AG	AG	GG	GG	GG	AG	AG	GG	GG	AG	AG	GG	GG	GG	GG	GG	GG	AG	GG	GG	GG	GG	GG	GG	GG	GG	AG	GG	AG	GG	GG	GG	GG	GG	GG	GG	GG	GG	GG	AG	GG	GG	GG
AX-169158135	scaffold258	165444	TT	TT	TT	TT	TT	CC	TT	TT	TT	TT	TT	TT	TT	TT	TT	TT	TT	TC	TT	TT	TT	TT	TT	TT	TT	TT	TT	TT	TT	TT	TT	TT	TT	TT	TT	TT	TT	TT	TT	TT	TT	TT	TT	TT	TT	CC	TT
AX-169158137	scaffold709	434961	TC	TC	CC	CC	TC	TC	CC	TC	CC	CC	TC	CC	TC	CC	CC	TC	CC	CC	CC	CC	TC	CC	CC	CC	CC	CC	CC	TC	CC	TC	--	TC	CC	TC	CC	CC	CC	CC	TC	TC	CC	TC	TC	CC	CC	CC	CC
AX-169158139	scaffold1714	303506	TT	TT	TC	TT	TT	TT	TC	TT	TC	TT	TT	TT	TT	TT	TT	TT	TC	TT	TT	TT	TC	TT	TC	TT	TT	TC	TT	TT	TC	TC	TT	TT	TT	TT	TT	TT	TC	TC	TC	TC	TT	TT	TT	TT	TT	TT	TT
AX-169158141	scaffold504	343158	GG	GG	AA	GG	GG	GG	AG	AG	AG	AG	AG	AA	GG	AG	GG	AG	AG	AG	GG	AG	AG	GG	AG	AG	GG	AG	GG	GG	GG	AG	AA	AA	GG	AG	GG	AG	AG	AG	AA	AG	GG	GG	GG	GG	AG	AG	AG
AX-169158144	scaffold1024	1326964	--	GG	AG	AG	AA	AA	GG	AG	AG	GG	--	GG	GG	AA	AA	GG	GG	GG	AG	AG	AG	AA	GG	GG	GG	AG	AG	GG	GG	AG	AG	AA	GG	--	GG	AG	GG	GG	AG	AG	GG	GG	AG	GG	GG	GG	AG
AX-169158146	scaffold485	223833	TC	TC	TC	TC	TC	CC	--	TC	TC	TC	TC	CC	TC	TC	TC	TC	TC	TC	TC	TC	TC	TC	TC	CC	CC	CC	TC	TC	TC	TC	CC	TC	CC	TC	CC	CC	TC	TC	TC	CC	CC	TC	TC	CC	TC	CC	TC
AX-169158150	scaffold40106	50066	CC	TC	TC	TC	TC	CC	CC	CC	CC	TC	CC	TC	TC	TC	CC	CC	TC	TT	CC	TC	CC	TC	TC	TT	TC	TC	TC	TC	TC	TT	TC	CC	TC	TC	CC	CC	TC	TC	TC	TC	CC	CC	CC	TC	CC	CC	TC
AX-169158151	scaffold42380	103914	AG	AG	AG	--	AG	AA	AG	AA	AA	AG	AG	AG	AA	GG	AA	AG	AG	AA	AA	--	AG	AG	AA	AG	GG	AA	AG	AA	AA	AA	AA	AA	AG	AG	AG	AA	AA	AG	AG	AA	AG	AA	AA	AG	AA	AA	AG
AX-169158156	scaffold43696	177480	AA	AG	AA	AG	AG	AG	AG	AA	AA	AG	AG	AA	AG	AG	AG	AA	AG	AA	AG	AG	AA	AG	AG	AA	--	AG	AA	--	AG	--	AG	GG	AA	AA	AG	AG	AG	AG	AA	AG	AA	AG	AG	AA	AG	AA	AG
AX-169158157	scaffold43662	256636	TT	TT	TG	TT	TG	TG	TG	TT	TG	TT	TT	TT	TG	TT	TT	TT	TT	TT	TT	TT	TG	TT	TT	TT	TT	TT	TT	TG	TG	TT	TT	TT	TT	TG	TT	TT	TG	TG	TT	TT	TT	TT	TG	TT	TG	TT	TT
AX-169158160	scaffold42070	24492	AC	AC	CC	AA	AC	AC	CC	AC	CC	AC	AC	AA	AC	AA	AA	AA	CC	AC	AA	AA	CC	AA	CC	AA	AA	AC	AC	AC	CC	AC	--	AC	AC	AC	AA	CC	CC	CC	CC	AC	AA	AC	AC	AA	AC	AC	AA
AX-169158164	scaffold1333	72191	AA	AA	AC	AC	AA	AA	CC	--	AC	AA	AA	AA	CC	AA	AA	AC	AC	AA	CC	AC	CC	AA	AC	AA	AC	AC	AC	CC	AC	CC	AC	CC	AA	--	AA	AC	AC	AC	CC	AC	AA	CC	CC	AA	AC	AA	AA
AX-169158171	scaffold1800	33304	AG	AA	AG	GG	AG	AG	AG	AG	AG	AA	AG	AA	AG	GG	--	AG	AG	AG	GG	GG	AG	GG	AG	AG	AG	GG	AG	AG	AG	AG	GG	AG	AA	AG	AG	GG	AG	AG	AG	GG	AG	AG	AG	AG	AG	AG	AG
AX-169158179	scaffold457	359622	GG	AG	AG	AG	GG	GG	AG	AG	AG	AG	GG	AG	AG	GG	GG	AG	AG	GG	GG	GG	AG	AG	AG	AG	GG	GG	AG	AG	AG	AG	GG	GG	AG	AG	AA	GG	AG	AG	AG	GG	GG	AG	AG	GG	AG	GG	AG
AX-169158180	scaffold313	999418	AC	AC	AC	AC	AC	AC	AC	AC	AC	AC	CC	AC	AC	CC	AA	AC	AC	CC	AC	AC	AC	AC	AC	AC	CC	AC	AC	AC	AC	AC	AC	CC	CC	AC	AC	AC	AC	AC	AC	AC	AC	AC	AC	AC	AC	CC	CC
AX-169158181	scaffold1605	450610	TT	TT	TT	TT	TT	TT	TT	TT	TT	TT	TT	TT	TT	TT	TT	TT	TT	TT	TT	TC	TT	TT	TT	TC	TC	TT	TT	TT	TT	TT	TT	TT	TT	TT	TT	TT	TT	TT	TT	TT	TT	TT	TT	TT	TT	TT	TC
AX-169158182	scaffold1297	10001	TC	TT	TC	TT	TC	TC	TT	TT	TT	TT	TT	TT	TC	TT	TT	CC	TT	TT	CC	TC	TC	TT	TT	TT	TC	TT	TT	TC	TT	--	TT	CC	TC	TC	TT	TT	TT	TT	TC	TT	TT	CC	TC	TT	TT	TC	TT
AX-169158183	scaffold1213	204314	CC	CC	CC	TC	CC	CC	CC	TC	CC	CC	--	TC	CC	TC	TC	CC	TC	TC	CC	CC	CC	TC	CC	TC	CC	TC	CC	CC	TC	TC	CC	TC	CC	CC	CC	CC	CC	CC	TC	TC	TC	CC	TC	CC	CC	TC	TT
AX-169158185	scaffold1219	481226	AA	AG	AA	AA	AA	AA	AA	AA	AA	AG	AA	AA	AA	AA	AA	AA	AA	AA	AA	AA	AA	AA	AA	AA	AA	AA	AA	AA	AA	AA	AA	AA	AG	AA	AA	AA	AA	AA	AA	AA	AA	AA	AA	AA	AA	AA	AA
AX-169158189	scaffold1841	129014	AA	CC	CC	AC	AC	AA	CC	AC	CC	AC	AC	CC	AC	CC	CC	CC	AC	AC	CC	AC	AC	CC	CC	--	AC	CC	CC	AC	CC	CC	CC	CC	AC	CC	AC	CC	CC	AC	CC	CC	--	CC	AC	CC	AC	CC	AC
AX-169158191	scaffold1767	332965	TC	CC	CC	CC	TT	TC	CC	CC	CC	TC	TT	TC	CC	CC	CC	CC	CC	TT	TC	CC	CC	CC	CC	TC	TC	CC	CC	CC	CC	CC	CC	CC	TC	CC	TC	CC	CC	CC	CC	CC	CC	CC	CC	TC	CC	CC	CC
AX-169158192	scaffold41212	103820	AA	AA	AA	AA	AA	AA	CC	CC	CC	AA	AA	AA	CC	CC	AC	AA	CC	AA	CC	AA	AA	CC	CC	CC	AA	AA	CC	CC	CC	CC	AA	CC	AA	AA	AA	AA	CC	CC	CC	AA	AC	AC	AA	AA	CC	AA	AA
AX-169158200	scaffold1803	373328	GG	GG	GG	AA	GG	AA	AA	AA	GG	AA	AA	GG	GG	AA	AA	AA	GG	AA	AA	GG	AA	AA	AG	GG	AA	AA	GG	GG	GG	AA	AA	GG	GG	GG	GG	AA	GG	GG	AA	AA	GG	--	AA	AA	AA	GG	GG
AX-169158206	scaffold393	722596	TC	CC	CC	CC	TC	CC	CC	CC	CC	CC	TC	CC	CC	CC	CC	TC	CC	CC	TC	CC	CC	CC	CC	TC	TC	CC	CC	CC	CC	CC	CC	TC	TC	CC	CC	CC	CC	CC	CC	CC	CC	CC	CC	TC	CC	CC	CC
AX-169158207	scaffold1307	741618	AG	AG	GG	GG	GG	GG	GG	GG	GG	GG	GG	AA	GG	AG	AG	GG	GG	AA	GG	AG	GG	AG	GG	AA	GG	GG	GG	GG	GG	GG	GG	GG	AG	GG	GG	GG	GG	GG	GG	GG	AG	GG	GG	AG	GG	GG	GG
AX-169158208	scaffold754	296385	GG	GG	GG	TG	GG	GG	GG	GG	GG	GG	GG	TT	GG	GG	--	GG	--	TG	TG	TT	GG	GG	GG	--	TG	GG	GG	GG	GG	GG	GG	TG	GG	GG	GG	GG	GG	GG	GG	GG	GG	GG	GG	GG	GG	TG	TT
AX-169158209	scaffold402	444877	CC	TC	TT	TC	TT	CC	TT	TT	TT	CC	TC	TT	TT	TT	TT	TT	TT	TT	TT	TC	TT	TT	TT	TT	TC	TC	TT	TT	TT	TT	CC	TT	TC	TT	TT	CC	TT	TT	TT	TC	CC	TT	TT	TT	TT	CC	TC
AX-169158212	scaffold1232	80618	TT	TT	--	TT	--	TC	TT	TT	TT	TT	TC	TC	TT	TT	TT	TT	TT	TT	TT	TT	TT	TT	TT	TC	TT	TC	TT	TT	TT	TT	TT	TT	TT	TT	TT	TT	TT	TT	TT	TC	TC	TT	TT	TT	TT	CC	TT
AX-169158217	scaffold144	312069	AA	AA	AA	AA	AA	AA	AA	AA	AA	AG	AA	AG	AG	GG	GG	AA	AA	AG	AA	AA	AG	AG	AA	AG	AA	AA	AA	AG	AA	AG	AA	AA	AG	AA	AG	AA	AA	AA	AG	AA	AA	AG	AA	AG	AA	AA	AG
AX-169158222	scaffold175	163354	AG	AG	GG	AG	AA	AG	GG	--	GG	AG	AG	AG	AG	AA	AG	GG	GG	GG	AA	GG	AG	AG	--	GG	GG	AG	--	AG	--	GG	GG	AA	AG	GG	AG	--	--	GG	GG	AA	AG	--	--	AG	--	--	GG
AX-169158223	scaffold22	853807	TT	--	TC	TT	TT	TC	TT	TT	TT	TT	TT	TT	TC	CC	TC	TT	TC	--	TC	TT	TC	CC	TT	TT	TT	TT	TT	TC	TC	TC	TT	TC	TC	TC	TC	TC	TC	TC	TT	TT	TC	TC	TC	TC	TC	TC	TT
AX-169158229	scaffold36548	25115	TC	TC	TC	TC	TC	TC	TT	TC	TC	TC	TC	TC	TT	CC	TC	TC	TT	TT	TC	TT	TT	TC	TT	CC	TT	TC	TC	TT	TC	TT	TC	TC	TC	--	TC	TC	TC	TT	TT	TT	TC	TC	TT	TC	TT	TC	TT
AX-169158231	C29188	4933	GG	GG	AG	AG	AG	AG	AG	AG	AG	GG	AG	AG	AG	AG	AG	AG	AG	GG	GG	AG	AG	GG	AG	AG	AG	AG	AG	AG	AG	AG	GG	GG	GG	AG	AG	GG	AG	AG	AG	AG	AG	AG	AG	GG	AG	AG	AG
AX-169158232	scaffold698	4949	GG	TG	TG	GG	TG	TG	TG	TG	TG	TG	TG	TG	TG	TT	TT	TT	TG	TT	--	GG	TG	TT	TG	TT	TG	TG	TG	TG	TG	--	TG	GG	TG	TG	TG	TG	--	TG	TG	--	TG	TG	TG	TG	TG	GG	GG
AX-169158233	scaffold1154	708899	TT	TT	TT	TT	TC	TT	TT	TT	TT	TT	TC	TT	TT	TT	TT	TT	TT	TC	TT	TT	TT	TC	TT	TC	TT	TT	TT	TT	TT	TT	TC	TT	TT	TT	TT	TT	TT	TT	TT	TT	TT	TT	TT	TT	TT	TT	TT
AX-169158237	scaffold106	343725	GG	GG	GG	GG	GG	GG	GG	GG	GG	GG	GG	GG	GG	GG	GG	GG	GG	AG	GG	GG	GG	GG	--	AG	GG	GG	GG	GG	GG	GG	GG	GG	GG	GG	GG	GG	GG	GG	GG	GG	GG	GG	GG	GG	GG	GG	GG
AX-169158242	scaffold39078	18781	TG	GG	GG	TT	TG	TG	GG	TG	GG	GG	GG	TG	GG	TG	GG	GG	TG	TG	TG	TG	GG	TT	TG	TG	TG	GG	TG	GG	GG	TG	TG	GG	GG	TG	GG	TG	GG	GG	TG	TG	GG	TG	GG	GG	GG	GG	TT
AX-169158243	scaffold1895	230750	TT	TT	TT	TT	TT	TT	TC	TC	TT	TT	TT	TT	TC	TT	TT	TT	TT	TT	TT	TT	TC	TT	--	TT	--	TT	TC	TT	TT	TT	TT	TT	TT	TC	TT	TT	TC	TT	TC	TT	TT	TT	TC	TT	TC	TT	TT
AX-169158244	scaffold664	30794	TT	TT	TT	TT	TT	TT	TT	TT	TT	TT	TT	TT	TT	TT	TT	TC	TT	--	TT	TC	TT	TT	TT	TT	TC	TT	TT	TT	TT	TT	TT	--	TT	TT	TT	TT	TT	TT	TT	TT	--	TT	TT	TT	TT	TT	TT
AX-169158245	scaffold39730	4913	CC	TC	--	CC	--	CC	CC	CC	CC	CC	TC	CC	CC	CC	CC	CC	CC	CC	CC	CC	CC	CC	--	CC	CC	CC	CC	CC	CC	TC	TC	CC	CC	CC	CC	CC	--	CC	CC	CC	CC	CC	CC	CC	CC	CC	CC
AX-169158248	scaffold484	56194	TT	TT	TT	TT	TT	TT	TT	TT	TT	TT	TT	TT	TT	TT	TT	TT	TT	TT	TT	TT	TT	TT	TT	TT	TT	TC	TT	TT	TT	TT	TC	TT	TT	TT	TT	TC	TT	TT	TT	TC	TT	TT	TT	TT	TT	TT	TT
AX-169158252	scaffold142	1104339	TT	TT	TT	TT	TC	TT	TT	CC	TC	TT	TT	TT	--	TT	TT	TT	CC	TT	TT	TT	CC	TT	TT	TT	TT	TT	TT	CC	TT	CC	--	CC	TT	TT	TT	TT	TC	TC	TT	TT	TT	TT	--	TT	CC	TT	TC
AX-169158254	scaffold39524	15693	TC	TT	TT	TC	TT	TC	TT	TC	TT	TC	TC	TT	TC	TT	TT	TC	TC	TT	TC	TT	TC	TT	TT	TT	TC	TT	TC	TC	TC	--	TT	TC	TT	--	TC	TT	TT	TT	TT	TT	TC	TC	TC	TT	TT	TC	TT
AX-169158257	scaffold35894	10818	TC	CC	CC	CC	TC	TC	CC	CC	CC	CC	CC	CC	TC	CC	CC	CC	CC	TC	CC	CC	CC	CC	CC	TC	CC	CC	CC	TC	CC	CC	CC	CC	CC	CC	CC	CC	CC	CC	TC	CC	CC	TC	CC	CC	CC	TC	CC
AX-169158258	scaffold22	488176	GG	GG	TG	GG	GG	GG	TG	TG	TG	GG	GG	TG	TG	GG	TG	GG	TG	GG	GG	GG	TG	TG	TG	TG	GG	GG	TG	TG	TG	TG	GG	GG	GG	TG	GG	GG	TG	TG	TG	GG	GG	TG	TG	GG	TG	GG	GG
AX-169158262	scaffold43932	256924	TT	--	TT	TT	TT	TT	TT	TT	TT	TC	TT	TC	TT	TT	TT	TT	TT	TT	TC	TT	TT	TT	TT	TC	TT	TC	TT	TT	TT	TT	CC	TC	TT	TT	TT	TC	TT	TT	--	TC	TT	TT	TT	TT	TT	TT	TT
AX-169158263	scaffold564	360636	TC	TC	TT	TT	TC	TC	TT	TT	TT	TT	TC	TT	TT	TT	TT	TT	TT	TT	TT	TT	TT	TT	TT	TT	TT	TT	TT	TT	TT	TT	TT	TT	TT	TT	TC	TT	TT	TT	TT	TT	TC	TT	TT	TC	TT	TT	TT
AX-169158265	scaffold43836	183111	AC	AA	AA	CC	AC	AC	AA	AA	AA	AA	AA	AA	AA	AA	AA	AA	AA	CC	CC	AA	AA	AA	--	CC	AA	AA	AA	AA	AA	AA	CC	CC	AA	AA	AA	CC	AA	AA	AA	AA	AC	AA	AA	AA	AA	AA	AA
AX-169158268	scaffold1423	183130	GG	GG	TT	TG	GG	TG	GG	TG	GG	GG	GG	GG	TT	TT	TT	TG	TT	GG	TG	TG	TT	TT	TG	GG	TG	TG	GG	TT	TG	TG	GG	TG	TG	TT	--	TG	TG	TG	TG	TG	TG	TT	TT	TT	TT	TG	TG
AX-169158276	scaffold189	517922	TC	TT	TT	TC	TC	TC	TC	--	TC	CC	TC	TC	CC	TT	TC	TT	TC	TT	TC	TT	TC	TC	TC	TT	TC	CC	CC	CC	CC	TC	TC	TC	TC	TC	TC	CC	TC	TC	TT	CC	TC	CC	CC	TC	TC	TC	TT
AX-169158277	scaffold1723	184289	GG	GG	GG	AG	GG	GG	GG	GG	GG	GG	GG	GG	GG	GG	GG	GG	GG	GG	AG	AG	GG	GG	GG	GG	AG	AG	GG	GG	GG	GG	AG	GG	GG	GG	GG	AG	GG	GG	GG	AG	GG	GG	GG	GG	GG	GG	AG
AX-169158280	scaffold458	213865	AA	AA	AA	AA	AA	AG	AA	AA	AA	AA	AG	AA	AA	AA	AA	AA	AA	AA	AA	AA	AA	AA	--	AA	AA	AA	AA	AA	AA	AA	AA	AA	AA	AA	AA	AA	AA	AA	AA	AA	AA	AA	AA	AA	AA	AG	AA
AX-169158286	scaffold156	831109	GG	GG	GG	GG	GG	GG	GG	GG	GG	GG	GG	GG	GG	GG	GG	GG	GG	GG	GG	GG	GG	GG	GG	GG	GG	GG	GG	GG	GG	GG	GG	GG	AG	GG	GG	GG	GG	GG	GG	GG	GG	GG	GG	GG	GG	GG	GG
AX-169158287	scaffold1123	442261	CC	CC	CC	CC	CC	CC	CC	CC	CC	CC	CC	AC	CC	CC	CC	CC	CC	AC	CC	CC	CC	CC	CC	CC	CC	CC	CC	CC	CC	CC	CC	CC	CC	CC	CC	CC	CC	CC	CC	CC	CC	CC	CC	CC	CC	CC	CC
AX-169158288	scaffold1404	174535	TT	TC	TC	TC	TT	TT	TT	TC	TT	CC	TC	CC	TC	TC	TC	CC	TT	CC	TT	TC	TC	TC	TC	CC	TC	TT	TT	TC	TC	TC	TT	TT	TC	TT	CC	TT	TC	TC	TC	TT	TC	CC	TT	CC	TT	TC	TC
AX-169158289	scaffold43940	213518	CC	CC	TC	TC	TC	TC	TC	TC	TC	CC	TC	CC	TC	CC	CC	CC	TC	CC	CC	TC	TC	CC	TC	CC	CC	CC	TC	TC	TC	TC	CC	CC	CC	TC	TC	CC	TC	TC	TC	CC	CC	TC	TC	CC	TC	CC	TC
AX-169158292	scaffold1524	116883	TT	TT	--	TC	TT	TT	TT	TT	--	TC	TT	TT	TT	TT	TT	TT	TT	TT	TC	TT	TT	TT	TT	TT	TC	TC	TT	TT	--	TT	TC	TC	TT	TT	TT	TT	TT	TT	TT	TC	TT	TT	TT	TC	TT	TT	TT
AX-169158294	scaffold492	841777	GG	GG	AG	GG	GG	GG	AG	AG	AG	GG	--	GG	AG	GG	GG	AA	AG	GG	AA	GG	GG	GG	--	GG	GG	AG	AG	AG	AA	AA	GG	AG	GG	AG	GG	GG	AG	GG	AA	AG	--	AG	AG	GG	GG	AG	AG
AX-169158295	scaffold38558	9305	TT	TT	TT	TT	TT	TT	TT	TT	TT	TC	TT	TT	TT	TT	TT	TT	TT	TT	TT	TT	TT	TT	TT	TT	TT	TT	TT	TT	TT	TT	TT	TT	TC	TT	TC	TT	TT	TT	TT	TT	TT	TT	TT	TT	TT	TT	TT
AX-169158296	scaffold277	8246	AA	AG	AG	AA	--	AA	AG	AA	AG	AG	--	AA	AA	AA	AA	AG	AA	AG	AA	--	AA	AA	AG	AA	AA	AA	AA	AA	AA	--	AG	AA	AG	AG	AG	AA	--	AG	AG	AA	AA	AA	AA	AG	AG	AA	AA
AX-169158299	scaffold870	60960	AG	AG	AA	GG	AG	AG	AG	AG	AG	AG	AG	AG	AA	AG	AG	AG	AA	AG	GG	AG	AG	AA	AG	AG	AG	AA	AA	AG	AA	AA	AG	GG	AG	AA	AG	AG	AG	AA	AA	AA	AG	AG	AG	AG	AG	AG	AG
AX-169158304	scaffold210	195159	AA	AA	AA	AA	AA	AA	AA	AA	AA	--	AA	AA	AA	AA	AA	AA	AA	AA	AA	AA	AA	AC	AA	AA	AA	AA	AA	AA	AA	AA	AA	AA	AA	AA	AA	AA	AA	AA	AA	AA	AA	AA	AA	AA	AA	AA	AA
AX-169158306	scaffold754	330020	AA	AA	AA	AC	AA	AA	AA	AA	AA	AA	AA	AC	AA	AA	AA	AA	AA	AA	AC	AC	AA	AA	AA	AA	AA	AA	AA	AA	AA	AA	AA	AC	AA	AA	AA	AA	AA	AA	AA	AA	AA	AA	AA	AA	AA	AA	AC
AX-169158309	scaffold258	463930	TG	GG	TG	GG	--	TG	TG	TG	TG	GG	TG	GG	TG	TG	GG	TG	TG	GG	TT	TT	TG	TG	--	GG	TG	TG	TG	--	TG	TT	TG	TT	GG	TG	GG	TG	TG	TG	TG	TG	TG	TG	TG	GG	TG	TG	GG
AX-169158310	scaffold394	563868	CC	TC	TC	CC	CC	CC	TC	CC	CC	TC	CC	CC	TC	CC	CC	CC	CC	CC	CC	CC	CC	CC	CC	CC	TC	TC	CC	CC	TC	TC	TC	CC	CC	TC	TC	TC	CC	TC	CC	TC	CC	TC	TC	CC	CC	CC	CC
AX-169158312	scaffold82	467796	GG	TG	TT	TG	GG	GG	TT	TT	TT	TT	TG	TG	TT	TG	TG	TT	TT	TG	TG	TG	TT	TG	TT	TG	TG	TG	TT	TT	TT	--	TG	GG	TT	TT	TT	TT	TT	TT	TT	GG	GG	TT	TT	TT	TT	GG	TG
[truncated: 21,389 more rows]
[truncated: 806 more columns]
